# Supplementary material for: The microRNA miR-21 Is a Mediator of FGF8 Action on Cortical COUP-TFI Translation
Source: Stem Cell Reports. 2018 Aug 30;11(3):756–69. doi: 10.1016/j.stemcr.2018.08.002 (PMC6135738; doi:10.1016/j.stemcr.2018.08.002)
Supplement: Table S1. Normalized Reads of MicroRNAs, Related to Figures 3A and 3B [file mmc2.xlsx]

## Sheet: 24hs
	logFC	logCPM	LR	PValue	FDR
mmu-miR-132	2.50454	10.1169	38.2889	6.10096e-10	3.01388e-07
mmu-miR-212	2.71508	8.19345	34.6616	3.92303e-09	9.68987e-07
mmu-miR-155	3.26903	5.31677	30.4897	3.35652e-08	5.52707e-06
mmu-miR-29a	3.02302	6.92906	29.225	6.44429e-08	7.9587e-06
mmu-miR-501-5p	4.01548	3.18221	19.1357	1.21749e-05	0.00120288
mmu-miR-21	2.74421	14.3697	17.719	2.56052e-05	0.00210816
mmu-miR-27a	1.49304	6.44816	11.7649	0.000603583	0.0425957
mmu-miR-1945	-5.25989	2.10689	10.921	0.000950798	0.0587117
mmu-miR-574-5p	5.08467	2.02772	9.68983	0.0018529	0.100767
mmu-miR-21*	2.38438	5.18744	9.32477	0.00226076	0.100767
mmu-let-7i*	5.29844	2.14044	9.11047	0.00254151	0.100767
mmu-miR-335-5p	1.26404	8.70134	9.09847	0.00255824	0.100767
mmu-miR-23a	1.45582	7.01605	9.03282	0.00265175	0.100767
mmu-miR-2141	-4.94787	1.94498	8.41413	0.00372316	0.131374
mmu-miR-297c	-4.75895	1.8519	7.93504	0.00484867	0.149703
mmu-miR-451	-4.75895	1.8519	7.93504	0.00484867	0.149703
mmu-miR-615-3p	4.74421	1.85833	7.41723	0.00646022	0.187726
mmu-miR-674*	0.954695	7.58748	7.12541	0.00759992	0.208576
mmu-miR-412	2.72397	2.55748	6.72879	0.00948692	0.235555
mmu-miR-29a*	2.16508	3.2127	6.71946	0.00953666	0.235555
mmu-miR-10a	5.84801	2.46604	6.47042	0.0109684	0.258019
mmu-miR-540-5p	-2.67086	2.36685	6.34845	0.0117484	0.263804
mmu-miR-1943	-4.42321	1.70509	6.16379	0.0130391	0.268389
mmu-miR-1959	-4.42321	1.70509	6.16379	0.0130391	0.268389
mmu-miR-24-2*	2.65574	2.30332	5.32338	0.0210412	0.407365
mmu-miR-674	0.815685	7.44186	5.29065	0.0214403	0.407365
mmu-miR-22	0.810649	9.37909	4.67731	0.0305635	0.555068
mmu-miR-466g	-3.98266	1.54152	4.58214	0.0323068	0.555068
mmu-miR-2133	1.66236	2.90223	4.42378	0.0354414	0.555068
mmu-miR-141	3.93596	1.5383	4.3992	0.0359558	0.555068
mmu-miR-1930	3.93596	1.5383	4.3992	0.0359558	0.555068
mmu-miR-582-5p	3.93596	1.5383	4.3992	0.0359558	0.555068
mmu-miR-873	2.17355	3.31341	4.28816	0.0383787	0.574517
mmu-miR-669d	1.83647	3.55548	4.21387	0.0400948	0.574936
mmu-miR-582-3p	3.84401	1.50755	4.13181	0.0420844	0.574936
mmu-miR-878-5p	3.84401	1.50755	4.13181	0.0420844	0.574936
mmu-miR-188-3p	-3.81093	1.48739	4.09297	0.043062	0.574936
mmu-miR-351	0.560331	11.6091	4.03609	0.0445369	0.57898
mmu-miR-493	-0.993678	4.74492	3.91222	0.0479363	0.607193
mmu-miR-302c*	3.74502	1.47608	3.859	0.0494799	0.611076
mmu-miR-379	-0.602064	8.18935	3.79462	0.0514176	0.61952
mmu-miR-673-5p	-0.572559	9.24658	3.69824	0.0544698	0.640668
mmu-miR-450b-3p	-3.61825	1.4313	3.59627	0.0579092	0.650162
mmu-miR-712	-3.61825	1.4313	3.59627	0.0579092	0.650162
mmu-miR-1982.2	1.3248	2.96777	3.25723	0.0711093	0.780622
mmu-miR-409-3p	-0.58726	8.1439	3.05213	0.0806315	0.844947
mmu-miR-30b*	-1.57317	3.53286	3.04441	0.0810154	0.844947
mmu-miR-669b	0.995137	5.31555	2.84533	0.09164	0.844947
mmu-miR-129-3p	0.885396	6.95658	2.74385	0.0976292	0.844947
mmu-miR-503*	-1.71023	2.44367	2.73075	0.098433	0.844947
mmu-miR-690	2.10894	3.35427	2.70649	0.0999407	0.844947
mmu-miR-1929	1.70931	2.36872	2.7035	0.100128	0.844947
mmu-miR-2142	0.512602	9.28268	2.68821	0.101093	0.844947
mmu-miR-143	0.531451	8.90667	2.63743	0.104372	0.844947
mmu-miR-1190	-3.06672	1.29545	2.4154	0.120147	0.844947
mmu-miR-141*	-3.06672	1.29545	2.4154	0.120147	0.844947
mmu-miR-1969	-3.06672	1.29545	2.4154	0.120147	0.844947
mmu-miR-201	-3.06672	1.29545	2.4154	0.120147	0.844947
mmu-miR-345-3p	-3.06672	1.29545	2.4154	0.120147	0.844947
mmu-miR-465b-5p	-3.06672	1.29545	2.4154	0.120147	0.844947
mmu-miR-466b-3-3p	-3.06672	1.29545	2.4154	0.120147	0.844947
mmu-miR-709	-3.06672	1.29545	2.4154	0.120147	0.844947
mmu-miR-1953	3.03004	1.29406	2.32683	0.12716	0.844947
mmu-miR-2140	3.03004	1.29406	2.32683	0.12716	0.844947
mmu-miR-29b	3.03004	1.29406	2.32683	0.12716	0.844947
mmu-miR-669f	3.03004	1.29406	2.32683	0.12716	0.844947
mmu-miR-693-5p	3.03004	1.29406	2.32683	0.12716	0.844947
mmu-miR-743b-5p	3.03004	1.29406	2.32683	0.12716	0.844947
mmu-miR-214	1.29292	2.61633	2.31612	0.128039	0.844947
mmu-miR-29c*	1.72794	2.05071	2.291	0.130126	0.844947
mmu-miR-146a	-1.41609	2.3649	2.27141	0.13178	0.844947
mmu-miR-1934	-1.81429	1.96101	2.22835	0.135499	0.844947
mmu-miR-134	-0.429093	8.84662	2.19578	0.138389	0.844947
mmu-let-7g*	-1.54783	2.43011	2.15621	0.141994	0.844947
mmu-miR-448	-0.649707	4.96091	2.10099	0.147204	0.844947
mmu-miR-291a-5p	0.568122	6.02265	2.09485	0.147796	0.844947
mmu-miR-720	1.31906	2.63004	2.04079	0.15313	0.844947
mmu-miR-184	2.84621	1.25727	2.02118	0.155119	0.844947
mmu-miR-19a*	2.84621	1.25727	2.02118	0.155119	0.844947
mmu-miR-291b-3p	2.84621	1.25727	2.02118	0.155119	0.844947
mmu-miR-452	2.84621	1.25727	2.02118	0.155119	0.844947
mmu-miR-465a-5p	2.84621	1.25727	2.02118	0.155119	0.844947
mmu-miR-466j	2.84621	1.25727	2.02118	0.155119	0.844947
mmu-miR-466k	2.84621	1.25727	2.02118	0.155119	0.844947
mmu-miR-470	2.84621	1.25727	2.02118	0.155119	0.844947
mmu-miR-615-5p	2.84621	1.25727	2.02118	0.155119	0.844947
mmu-miR-883a-3p	2.84621	1.25727	2.02118	0.155119	0.844947
mmu-miR-883b-3p	2.84621	1.25727	2.02118	0.155119	0.844947
mmu-miR-149	-0.411428	11.2019	1.96353	0.161137	0.844947
mmu-miR-671-5p	0.496748	6.45581	1.95836	0.161689	0.844947
mmu-miR-365	0.984377	3.22616	1.94778	0.162826	0.844947
mmu-miR-341	-0.423901	8.90357	1.91466	0.166446	0.844947
mmu-miR-218-2*	-1.12586	2.91734	1.88845	0.169376	0.844947
mmu-miR-133a*	-2.73458	1.2315	1.88295	0.169999	0.844947
mmu-miR-1960	-2.73458	1.2315	1.88295	0.169999	0.844947
mmu-miR-200b*	-2.73458	1.2315	1.88295	0.169999	0.844947
mmu-miR-29b*	-2.73458	1.2315	1.88295	0.169999	0.844947
mmu-miR-491	-2.73458	1.2315	1.88295	0.169999	0.844947
mmu-miR-688	-2.73458	1.2315	1.88295	0.169999	0.844947
mmu-miR-195	0.743965	5.24149	1.86283	0.172298	0.844947
mmu-miR-467c	1.02549	3.53874	1.8589	0.172752	0.844947
mmu-miR-466c-5p	0.9836	3.17368	1.8082	0.178724	0.853352
mmu-miR-384-3p	-0.597182	4.77087	1.80419	0.179207	0.853352
mmu-miR-302b	-0.950088	7.13394	1.79503	0.180314	0.853352
mmu-miR-592	1.69143	1.86535	1.78628	0.18138	0.853352
mmu-miR-125a-3p	-0.726527	4.64793	1.73895	0.187272	0.872757
mmu-miR-490	-0.676923	5.16539	1.72313	0.18929	0.87392
mmu-miR-1198	-0.413334	7.81135	1.6801	0.194911	0.884389
mmu-miR-1933-3p	0.6256	4.2653	1.67824	0.195159	0.884389
mmu-miR-383	-0.882369	3.21979	1.65588	0.19816	0.884389
mmu-miR-485*	-0.553189	7.66682	1.65176	0.19872	0.884389
mmu-miR-486	0.431115	12.5134	1.63866	0.200509	0.884389
mmu-miR-15a*	-1.20409	2.65142	1.56364	0.211133	0.923006
mmu-miR-758	-1.18722	2.26386	1.52431	0.216968	0.940197
mmu-miR-483*	-0.990125	2.77699	1.50502	0.2199	0.944239
mmu-miR-331-5p	-0.851441	3.38681	1.46131	0.226722	0.944239
mmu-miR-187	0.507747	6.49307	1.45737	0.227349	0.944239
mmu-miR-503	-1.32598	2.62776	1.45065	0.228423	0.944239
mmu-miR-290-5p	0.853732	3.26176	1.43867	0.230355	0.944239
mmu-miR-376a	-0.349756	9.62248	1.43658	0.230693	0.944239
mmu-miR-434-5p	-0.451469	6.34157	1.43296	0.231281	0.944239
mmu-miR-18a*	-0.35566	8.21995	1.391	0.238237	0.960992
mmu-miR-322*	0.343898	9.25678	1.38486	0.239275	0.960992
mmu-miR-361	-0.399314	7.66978	1.37286	0.241322	0.961394
mmu-miR-1937a	-1.39347	1.89273	1.26745	0.260246	0.989514
mmu-miR-574-3p	-1.39347	1.89273	1.26745	0.260246	0.989514
mmu-miR-216a	-0.751631	3.31358	1.26319	0.261049	0.989514
mmu-miR-135a*	0.914901	2.82653	1.23626	0.266193	0.989514
mmu-miR-26b*	-0.822863	4.03025	1.23447	0.266539	0.989514
mmu-miR-224	-0.447896	8.92787	1.23407	0.266616	0.989514
mmu-miR-96	-0.964495	2.49913	1.23165	0.267086	0.989514
mmu-miR-335-3p	0.454981	7.30565	1.16576	0.280275	0.989514
mmu-miR-190	-0.363076	6.59994	1.14969	0.283615	0.989514
mmu-miR-1-2-as	-1.70181	1.91118	1.13652	0.286388	0.989514
mmu-miR-669c	0.554088	4.71081	1.13576	0.286549	0.989514
mmu-miR-362-5p	0.659857	3.93251	1.12563	0.288709	0.989514
mmu-miR-33	0.96886	2.54869	1.11806	0.290335	0.989514
mmu-miR-124*	-0.415231	7.19718	1.10947	0.292196	0.989514
mmu-miR-374	-0.426763	6.8517	1.10535	0.293096	0.989514
mmu-miR-31	0.370599	7.54773	1.08118	0.298434	0.989514
mmu-miR-466f	-1.26698	1.85009	1.07174	0.300553	0.989514
mmu-miR-34a	0.319247	9.21254	1.05666	0.303977	0.989514
mmu-miR-370	-0.367933	11.1786	1.05555	0.304232	0.989514
mmu-miR-299	-0.56193	3.83527	1.04073	0.307652	0.989514
mmu-miR-146b	-0.320717	9.03763	1.0361	0.308729	0.989514
mmu-miR-673-3p	0.419798	5.50929	1.02722	0.310811	0.989514
mmu-miR-543	-0.447675	7.63875	1.00927	0.315078	0.989514
mmu-miR-101b	0.303212	10.4675	0.962358	0.326594	0.989514
mmu-miR-291a-3p	0.409264	5.29085	0.958573	0.327547	0.989514
mmu-miR-467e	-0.829109	2.70168	0.954583	0.328556	0.989514
mmu-miR-297a*	1.02898	2.18627	0.95297	0.328964	0.989514
mmu-miR-297b-3p	1.02898	2.18627	0.95297	0.328964	0.989514
mmu-miR-297c*	1.02898	2.18627	0.95297	0.328964	0.989514
mmu-miR-542-5p	1.02898	2.18627	0.95297	0.328964	0.989514
mmu-miR-29c	0.355887	6.0517	0.942315	0.331683	0.989514
mmu-miR-340-5p	0.270504	9.05799	0.909312	0.340297	0.989514
mmu-miR-34c	0.403872	8.10976	0.905239	0.341381	0.989514
mmu-miR-297b-5p	-1.00951	2.19011	0.894968	0.344135	0.989514
mmu-miR-103	0.285236	12.1564	0.894955	0.344138	0.989514
mmu-miR-10b	0.818185	3.66137	0.877827	0.348797	0.989514
mmu-miR-1193	-0.697107	7.30316	0.875002	0.349574	0.989514
mmu-miR-874	-0.294813	7.4968	0.874367	0.349749	0.989514
mmu-miR-1947	0.368781	5.38476	0.868837	0.351277	0.989514
mmu-miR-805	0.566157	8.2732	0.840156	0.359352	0.989514
mmu-miR-421	-0.348118	6.66951	0.832161	0.361648	0.989514
mmu-miR-222	0.330368	6.70532	0.831413	0.361864	0.989514
mmu-miR-380-3p	-0.790959	3.09948	0.830472	0.362136	0.989514
mmu-miR-293	0.659994	3.2104	0.798011	0.371689	0.989514
mmu-miR-367	0.817568	3.42283	0.772903	0.379321	0.989514
mmu-miR-106a	-0.306276	6.57724	0.767463	0.381003	0.989514
mmu-miR-744	0.37794	7.29274	0.765309	0.381672	0.989514
mmu-miR-125b*	-0.477463	5.77577	0.755298	0.384804	0.989514
mmu-miR-7a*	-0.476323	4.13593	0.733747	0.391671	0.989514
mmu-miR-467a	-0.621913	3.2708	0.721588	0.395623	0.989514
mmu-miR-136*	-0.370437	5.42447	0.713014	0.398445	0.989514
mmu-miR-100	-0.596854	12.0307	0.708651	0.399892	0.989514
mmu-miR-1981	0.434455	5.40879	0.674672	0.411428	0.989514
mmu-miR-320	0.237295	9.14983	0.672182	0.412292	0.989514
mmu-miR-30c-1*	-0.53816	3.46125	0.670076	0.413025	0.989514
mmu-miR-106b*	-0.25208	8.93946	0.668244	0.413665	0.989514
mmu-miR-147	1.10942	1.67438	0.654938	0.418353	0.989514
mmu-miR-154*	1.10942	1.67438	0.654938	0.418353	0.989514
mmu-miR-31*	1.10942	1.67438	0.654938	0.418353	0.989514
mmu-miR-463*	1.10942	1.67438	0.654938	0.418353	0.989514
mmu-miR-129-5p	0.418456	7.94647	0.646753	0.421276	0.989514
mmu-miR-93*	-0.267407	9.23357	0.64558	0.421697	0.989514
mmu-miR-190b	0.31975	6.00093	0.636584	0.42495	0.989514
mmu-miR-1982.1	0.503818	3.9337	0.634782	0.425607	0.989514
mmu-miR-425	0.255309	7.55247	0.623689	0.42968	0.989514
mmu-miR-450b-5p	-0.264354	8.77633	0.623366	0.429799	0.989514
mmu-miR-2135	0.574778	3.02215	0.623297	0.429825	0.989514
mmu-miR-485	-0.396155	8.56595	0.622318	0.430187	0.989514
mmu-miR-760	-0.411595	6.1788	0.619857	0.431101	0.989514
mmu-let-7d*	0.50851	4.15704	0.598581	0.43912	0.989514
mmu-miR-337-5p	0.588131	3.39321	0.592724	0.441368	0.989514
mmu-miR-148b	0.217329	11.7783	0.592171	0.441581	0.989514
mmu-miR-331-3p	0.206538	9.97123	0.564689	0.452377	0.989514
mmu-miR-122	0.63309	2.63199	0.558465	0.454879	0.989514
mmu-miR-211	0.843251	2.57958	0.552518	0.457291	0.989514
mmu-miR-449c	0.843251	2.57958	0.552518	0.457291	0.989514
mmu-miR-153	-0.205949	9.3864	0.540957	0.462036	0.989514
mmu-miR-323-5p	-1.35517	2.65689	0.537452	0.463491	0.989514
mmu-miR-744*	1.01044	1.64654	0.530138	0.466549	0.989514
mmu-miR-376b	-0.35136	6.10355	0.525628	0.468451	0.989514
mmu-miR-467b	-0.514207	3.15368	0.520492	0.470632	0.989514
mmu-miR-99a	-0.588564	10.905	0.518849	0.471333	0.989514
mmu-miR-500	-0.314003	5.04659	0.514247	0.473306	0.989514
mmu-miR-541	-0.231172	12.3329	0.511301	0.474576	0.989514
mmu-miR-140	0.258377	7.51219	0.511092	0.474667	0.989514
mmu-miR-148a	0.201674	12.3538	0.510546	0.474903	0.989514
mmu-miR-532-3p	0.251363	7.0057	0.510003	0.475137	0.989514
mmu-miR-151-5p	0.230587	13.1063	0.508326	0.475864	0.989514
mmu-miR-145	-0.964722	1.67608	0.506847	0.476507	0.989514
mmu-miR-466a-5p	-0.964722	1.67608	0.506847	0.476507	0.989514
mmu-miR-708	-0.286661	8.11281	0.503704	0.477877	0.989514
mmu-miR-376a*	-0.286009	5.38765	0.487751	0.484932	0.989514
mmu-miR-218	-0.202138	11.8217	0.46424	0.495649	0.989514
mmu-miR-487b	0.191846	9.13661	0.45573	0.499626	0.989514
mmu-miR-216b	-0.356926	3.94989	0.454953	0.499992	0.989514
mmu-miR-300*	0.425789	4.45948	0.449896	0.502384	0.989514
mmu-miR-199b*	0.966397	2.97868	0.449127	0.50275	0.989514
mmu-miR-204	0.192328	9.26345	0.448934	0.502841	0.989514
mmu-miR-301a	-0.197776	12.0513	0.446727	0.503893	0.989514
mmu-miR-467d	-1.08838	2.17774	0.436507	0.508813	0.989514
mmu-miR-669l	0.452138	3.2035	0.43223	0.510897	0.989514
mmu-miR-101a*	-0.360204	3.8281	0.431454	0.511276	0.989514
mmu-miR-544	-0.966159	1.75031	0.422071	0.515906	0.989514
mmu-miR-1306	0.509154	3.39342	0.421447	0.516216	0.989514
mmu-miR-183	-0.215167	9.24906	0.421144	0.516367	0.989514
mmu-miR-551b	-0.257478	6.80447	0.414096	0.519898	0.989514
mmu-miR-325	0.291366	4.81764	0.412752	0.520576	0.989514
mmu-miR-221	0.1895	8.52858	0.409816	0.522063	0.989514
mmu-miR-375	0.311971	6.09675	0.405062	0.524486	0.989514
mmu-miR-188-5p	0.19598	10.4244	0.404177	0.52494	0.989514
mmu-miR-700	-0.414139	4.70674	0.403898	0.525083	0.989514
mmu-miR-30a*	-0.238865	6.3443	0.39996	0.52711	0.989514
mmu-miR-17*	-0.196688	9.17867	0.399441	0.527378	0.989514
mmu-miR-302a	-0.486975	2.79839	0.393902	0.530256	0.989514
mmu-miR-137	-0.232573	7.54016	0.389016	0.532817	0.989514
mmu-miR-409-5p	-0.399455	12.2004	0.382042	0.536513	0.989514
mmu-let-7a	0.258819	10.632	0.381787	0.536648	0.989514
mmu-miR-455	0.236486	7.19957	0.380103	0.537548	0.989514
mmu-miR-99b*	-0.189889	8.50923	0.377289	0.539058	0.989514
mmu-miR-194	-0.186916	7.97723	0.372993	0.541378	0.989514
mmu-miR-154	-0.217148	6.22038	0.372632	0.541573	0.989514
mmu-miR-330	-0.178005	11.5647	0.365189	0.545639	0.989514
mmu-miR-9	0.193461	13.9534	0.364198	0.546184	0.989514
mmu-miR-126-3p	0.299837	4.02802	0.362415	0.547168	0.989514
mmu-miR-1944	0.778246	1.72219	0.361347	0.547759	0.989514
mmu-miR-499	0.778246	1.72219	0.361347	0.547759	0.989514
mmu-miR-20b	-0.239702	7.00136	0.360325	0.548326	0.989514
mmu-miR-200b	-0.198386	8.31722	0.35912	0.548995	0.989514
mmu-miR-191*	-0.780149	1.70336	0.35752	0.549887	0.989514
mmu-miR-297a	-0.780149	1.70336	0.35752	0.549887	0.989514
mmu-miR-28*	0.212259	8.32258	0.344619	0.557175	0.989514
mmu-miR-1938	0.857322	1.74856	0.339818	0.559934	0.989514
mmu-miR-92b	-0.174175	14.7143	0.337814	0.561094	0.989514
mmu-miR-496	-0.242964	5.14166	0.335298	0.562556	0.989514
mmu-miR-505	0.349945	4.22478	0.335182	0.562624	0.989514
mmu-miR-219	-0.20506	9.70302	0.33509	0.562677	0.989514
mmu-miR-670	0.413198	3.6573	0.333488	0.563612	0.989514
mmu-miR-294	0.616852	2.03563	0.332706	0.56407	0.989514
mmu-miR-466h	0.415874	2.95076	0.331682	0.56467	0.989514
mmu-miR-411	0.187581	8.15572	0.328096	0.566782	0.989514
mmu-miR-15b	-0.21765	5.66419	0.325377	0.568394	0.989514
mmu-miR-127	-0.194171	15.6426	0.324708	0.568792	0.989514
mmu-miR-1937b	0.21585	6.55795	0.324358	0.569001	0.989514
mmu-miR-433	-0.176407	8.44962	0.320781	0.571139	0.989514
mmu-miR-369-3p	0.217391	6.35016	0.318712	0.572383	0.989514
mmu-miR-92a*	0.537106	2.5904	0.31758	0.573065	0.989514
mmu-miR-410	0.160902	9.48789	0.314046	0.575208	0.989514
mmu-miR-15b*	0.190877	7.10343	0.30768	0.579107	0.989514
mmu-miR-34b-5p	0.466702	3.12109	0.30536	0.580542	0.989514
mmu-miR-139-5p	-0.158064	10.1787	0.305239	0.580617	0.989514
mmu-miR-130b	-0.155618	12.539	0.300486	0.583578	0.989514
mmu-miR-433*	0.199046	6.31107	0.291938	0.588981	0.989514
mmu-miR-124	-0.153882	12.4908	0.289584	0.590487	0.989514
mmu-miR-704	0.242235	4.6952	0.288224	0.591361	0.989514
mmu-miR-323-3p	-0.18081	6.74129	0.287679	0.591711	0.989514
mmu-miR-192	-0.151378	10.6049	0.286651	0.592375	0.989514
mmu-let-7i	0.19815	11.7475	0.285663	0.593013	0.989514
mmu-miR-9*	-0.182723	10.6076	0.283372	0.5945	0.989514
mmu-miR-125b-3p	-0.376075	7.54496	0.279909	0.596761	0.989514
mmu-miR-381	0.160648	8.32128	0.277634	0.598256	0.989514
mmu-miR-2145	0.551597	2.01428	0.26517	0.60659	0.989514
mmu-miR-2132	0.6783	1.69527	0.259545	0.610433	0.989514
mmu-miR-465c-5p	0.6783	1.69527	0.259545	0.610433	0.989514
mmu-miR-701	0.6783	1.69527	0.259545	0.610433	0.989514
mmu-miR-714	0.6783	1.69527	0.259545	0.610433	0.989514
mmu-miR-429	-0.677982	2.42816	0.258706	0.611011	0.989514
mmu-miR-182	0.154648	11.3738	0.249153	0.617672	0.989514
mmu-miR-138*	-0.276282	4.05686	0.2437	0.621546	0.989514
mmu-miR-540-3p	-0.183032	6.3819	0.24185	0.622873	0.989514
mmu-miR-328	-0.149788	9.68799	0.239187	0.624794	0.989514
mmu-miR-296-3p	-0.153757	7.91835	0.237705	0.625868	0.989514
mmu-miR-376b*	-0.236725	4.45878	0.234866	0.627939	0.989514
mmu-miR-133a	-0.199636	6.06692	0.233848	0.628685	0.989514
mmu-miR-676	-0.181613	8.2236	0.23148	0.630429	0.989514
mmu-miR-1196	0.432042	4.26493	0.231339	0.630533	0.989514
mmu-miR-382	-0.170587	6.94328	0.231133	0.630685	0.989514
mmu-miR-215	-0.210866	5.03662	0.230771	0.630952	0.989514
mmu-miR-877	0.202311	6.72381	0.229281	0.632058	0.989514
mmu-miR-20a*	-0.160439	7.80706	0.227258	0.633564	0.989514
mmu-miR-877*	-0.21029	5.19064	0.226323	0.634264	0.989514
mmu-miR-466d-3p	-0.208648	5.75003	0.223597	0.636313	0.989514
mmu-miR-296-5p	-0.154239	7.25564	0.222479	0.637157	0.989514
mmu-miR-431	0.147073	8.45156	0.217809	0.640715	0.989514
mmu-miR-484	-0.142087	10.9958	0.217804	0.640718	0.989514
mmu-miR-30e*	-0.212645	6.82903	0.216545	0.641685	0.989514
mmu-miR-666-5p	-0.127672	9.83413	0.216494	0.641724	0.989514
mmu-miR-384-5p	0.240398	4.25144	0.216079	0.642044	0.989514
mmu-miR-501-3p	-0.231509	11.4174	0.21513	0.642776	0.989514
mmu-miR-125a-5p	-0.188197	11.8781	0.214714	0.643097	0.989514
mmu-miR-125b-5p	-0.389783	14.7496	0.21354	0.644007	0.989514
mmu-miR-1224	0.248638	4.04862	0.209465	0.647187	0.989514
mmu-miR-879*	0.472752	2.69907	0.209015	0.64754	0.989514
mmu-miR-330*	-0.317788	3.37496	0.205202	0.650554	0.989514
mmu-miR-139-3p	-0.256547	4.46808	0.202955	0.652346	0.989514
mmu-miR-138	0.164305	8.13081	0.19736	0.65686	0.989514
mmu-miR-92a	-0.137093	17.9395	0.196784	0.65733	0.989514
mmu-miR-30e	-0.128748	13.2075	0.196219	0.65779	0.989514
mmu-miR-302a*	-0.502295	6.7976	0.19523	0.658599	0.989514
mmu-miR-671-3p	0.18688	6.67209	0.193645	0.6599	0.989514
mmu-miR-346	-0.307703	5.07365	0.187502	0.665004	0.989514
mmu-miR-345-5p	0.365253	2.52317	0.185789	0.666445	0.989514
mmu-miR-34b-3p	0.317759	3.26537	0.185194	0.666947	0.989514
mmu-miR-363	-0.157097	10.6932	0.177529	0.673506	0.989514
mmu-miR-1191	-0.206345	5.17115	0.174204	0.676402	0.989514
mmu-miR-466f-3p	0.415889	2.32444	0.172627	0.677788	0.989514
mmu-let-7c	-0.15339	9.76223	0.170704	0.679487	0.989514
mmu-miR-99b	-0.165396	16.6726	0.164393	0.685144	0.989514
mmu-miR-466a-3p	0.180286	4.62161	0.162386	0.686969	0.989514
mmu-miR-466b-3p	0.180286	4.62161	0.162386	0.686969	0.989514
mmu-miR-466c-3p	0.180286	4.62161	0.162386	0.686969	0.989514
mmu-miR-466e-3p	0.180286	4.62161	0.162386	0.686969	0.989514
mmu-miR-455*	0.211442	5.57324	0.162317	0.687033	0.989514
mmu-miR-292-5p	0.188511	5.69554	0.162009	0.687313	0.989514
mmu-miR-342-5p	0.133912	6.83717	0.160358	0.688827	0.989514
mmu-miR-199a-3p	0.166101	6.2381	0.159242	0.689856	0.989514
mmu-miR-199b	0.166101	6.2381	0.159242	0.689856	0.989514
mmu-miR-1197	0.338082	3.38766	0.153491	0.695221	0.989514
mmu-miR-872	-0.130092	10.1861	0.150534	0.698025	0.989514
mmu-miR-15a	-0.111261	9.23193	0.149041	0.699453	0.989514
mmu-miR-467a*	-0.192053	4.01654	0.147222	0.701204	0.989514
mmu-miR-467d*	-0.192053	4.01654	0.147222	0.701204	0.989514
mmu-miR-802	0.488469	1.99258	0.146302	0.702094	0.989514
mmu-let-7e	0.114776	11.1098	0.145726	0.702654	0.989514
mmu-let-7g	0.148882	10.351	0.143573	0.704755	0.989514
mmu-miR-770-5p	-0.148254	6.70474	0.140522	0.707763	0.989514
mmu-miR-338-5p	0.228839	3.50802	0.140055	0.708226	0.989514
mmu-miR-186	0.10536	13.4628	0.132355	0.716002	0.989514
mmu-miR-20b*	-0.18157	4.89837	0.129248	0.719213	0.989514
mmu-miR-30c-2*	0.238168	4.26714	0.129186	0.719277	0.989514
mmu-miR-378	0.138104	10.8022	0.125357	0.723296	0.989514
mmu-miR-200a	-0.191854	5.04563	0.123063	0.725736	0.989514
mmu-miR-504	-0.242687	4.35662	0.117957	0.731261	0.989514
mmu-miR-126-5p	0.18088	5.12123	0.117779	0.731456	0.989514
mmu-miR-708*	-0.0973032	10.893	0.117334	0.731944	0.989514
mmu-miR-127*	0.0999873	9.16154	0.116235	0.733155	0.989514
mmu-miR-20a	0.101693	11.2042	0.1153	0.734189	0.989514
mmu-miR-338-3p	0.117812	6.53298	0.114001	0.735634	0.989514
mmu-miR-181a-1*	-0.115854	8.95917	0.112695	0.737096	0.989514
mmu-miR-30b	0.111368	8.12917	0.110892	0.739131	0.989514
mmu-let-7d	0.151942	8.32627	0.110649	0.739407	0.989514
mmu-miR-93	-0.0986286	12.6929	0.108266	0.742127	0.989514
mmu-miR-1839-3p	-0.110954	6.67244	0.106763	0.74386	0.989514
mmu-miR-128	-0.200402	14.0756	0.103096	0.748145	0.989514
mmu-miR-369-5p	0.121827	6.18798	0.100471	0.751265	0.989514
mmu-miR-135a	0.0976756	8.37022	0.0978607	0.754412	0.989514
mmu-miR-598	-0.0914221	9.7093	0.0951278	0.757757	0.989514
mmu-miR-342-3p	-0.0929878	12.2143	0.0939634	0.759198	0.989514
mmu-miR-26b	-0.0982996	13.9931	0.091043	0.762855	0.989514
mmu-miR-324-5p	0.119153	6.22029	0.0893855	0.76496	0.989514
mmu-miR-539	0.126837	6.44269	0.0888172	0.765686	0.989514
mmu-miR-669e	0.136474	4.75179	0.0852722	0.770276	0.989514
mmu-miR-344	0.0885271	8.56902	0.0847808	0.77092	0.989514
mmu-miR-676*	-0.103665	7.21818	0.0845619	0.771208	0.989514
mmu-miR-872*	-0.112989	7.94945	0.0778435	0.780241	0.989514
mmu-miR-362-3p	-0.13937	5.94938	0.076889	0.781559	0.989514
mmu-miR-879	0.0808398	11.1451	0.0718175	0.788709	0.989514
mmu-miR-672	-0.111227	5.08015	0.0711471	0.789674	0.989514
mmu-miR-488*	-0.118717	7.23997	0.0680783	0.794156	0.989514
mmu-miR-218-1*	-0.39397	1.93659	0.0676194	0.794835	0.989514
mmu-miR-203	-0.109885	7.31244	0.0669477	0.795834	0.989514
mmu-miR-26a	-0.0803055	14.0387	0.0639846	0.800305	0.989514
mmu-miR-322	-0.0738843	11.151	0.0638657	0.800487	0.989514
mmu-miR-339-5p	-0.138588	5.39647	0.063402	0.801198	0.989514
mmu-miR-151-3p	0.078828	13.054	0.0620643	0.803262	0.989514
mmu-miR-181d	-0.0730147	12.8894	0.0615408	0.804077	0.989514
mmu-miR-181a	-0.0759361	14.3567	0.061083	0.804792	0.989514
mmu-miR-302c	-0.156506	6.60583	0.0608127	0.805216	0.989514
mmu-miR-185	0.109478	5.51322	0.0605026	0.805703	0.989514
mmu-miR-450a-5p	0.1388	4.84588	0.0598689	0.806703	0.989514
mmu-miR-423-3p	0.0744129	10.5657	0.0584631	0.808942	0.989514
mmu-miR-150	-0.23357	2.26192	0.0583759	0.809081	0.989514
mmu-miR-326	-0.0770652	7.90083	0.0576386	0.810268	0.989514
mmu-miR-295	0.145533	3.97773	0.0574947	0.8105	0.989514
mmu-let-7f	0.0868652	11.1627	0.057047	0.811226	0.989514
mmu-miR-107	0.0968467	8.15881	0.0547124	0.815057	0.989514
mmu-miR-101a	0.0655138	11.7191	0.0546477	0.815165	0.989514
mmu-miR-205	-0.0975461	5.00716	0.0516335	0.820245	0.989514
mmu-miR-1188	0.249935	2.93287	0.0506211	0.821986	0.989514
mmu-miR-1965	0.31526	2.75055	0.0497181	0.823555	0.989514
mmu-miR-494	-0.0650942	9.33415	0.0492947	0.824295	0.989514
mmu-miR-434-3p	-0.0660189	9.97497	0.0484757	0.825737	0.989514
mmu-miR-300	-0.0622558	12.7088	0.0479911	0.826597	0.989514
mmu-miR-25	-0.0642526	11.6228	0.0479314	0.826703	0.989514
mmu-miR-689	0.3203	1.84829	0.0479232	0.826717	0.989514
mmu-miR-425*	-0.0929833	5.8368	0.0476459	0.827211	0.989514
mmu-miR-130a	-0.0634804	13.4172	0.0472466	0.827926	0.989514
mmu-miR-191	0.0664024	13.9299	0.0465031	0.829264	0.989514
mmu-miR-495	0.0886745	7.08037	0.0453418	0.831377	0.989514
mmu-miR-106b	0.0732181	11.0667	0.0441509	0.833573	0.989514
mmu-miR-7a	0.0957234	10.8809	0.0428265	0.836052	0.989514
mmu-miR-770-3p	-0.0835562	5.65573	0.0426062	0.836469	0.989514
mmu-miR-193b	0.0926767	4.93725	0.0387092	0.844026	0.989514
mmu-miR-1199	0.295459	1.48582	0.0386959	0.844052	0.989514
mmu-miR-200c	0.295459	1.48582	0.0386959	0.844052	0.989514
mmu-miR-488	0.060194	12.2705	0.0383636	0.844715	0.989514
mmu-miR-652	0.0560466	10.6804	0.0370935	0.847275	0.989514
mmu-miR-30d	-0.057031	13.8352	0.0368202	0.847832	0.989514
mmu-miR-380-5p	-0.0658355	6.19955	0.0347235	0.852176	0.989514
mmu-miR-210	0.0727182	7.29522	0.0337559	0.854227	0.989514
mmu-miR-28	0.0605267	8.71924	0.0325653	0.856792	0.989514
mmu-miR-295*	0.192988	3.95789	0.0325529	0.856819	0.989514
mmu-miR-98	0.0837798	6.97181	0.0323706	0.857217	0.989514
mmu-miR-16	0.0533797	12.5407	0.0319149	0.858214	0.989514
mmu-miR-181b	0.0511844	13.2058	0.0306323	0.861063	0.989514
mmu-miR-30c	-0.0525608	15.7212	0.0291243	0.864492	0.989514
mmu-miR-17	0.0489139	12.0097	0.0288766	0.865064	0.989514
mmu-miR-152	-0.067662	6.83873	0.0285894	0.865731	0.989514
mmu-miR-329	-0.0587526	6.52582	0.0267754	0.870021	0.989514
mmu-miR-677	-0.112342	4.10842	0.0239444	0.877026	0.989514
mmu-miR-130b*	0.0592557	5.79587	0.0239137	0.877105	0.989514
mmu-miR-2138	-0.125861	4.12269	0.0232183	0.878891	0.989514
mmu-miR-135b	0.0432137	9.11547	0.0224477	0.880902	0.989514
mmu-miR-489	-0.220516	1.50914	0.0222003	0.881556	0.989514
mmu-miR-483	0.0932207	3.34906	0.0213564	0.883812	0.989514
mmu-miR-181c	-0.0452065	14.8636	0.0212995	0.883966	0.989514
mmu-miR-1983	-0.0613757	8.22983	0.0190878	0.890115	0.989514
mmu-miR-666-3p	-0.0380854	9.96105	0.0186483	0.891379	0.989514
mmu-miR-16*	-0.055075	7.44666	0.0170279	0.896178	0.989514
mmu-miR-669a	0.0592127	5.25292	0.0170228	0.896194	0.989514
mmu-miR-337-3p	0.0505277	5.63358	0.0169995	0.896264	0.989514
mmu-miR-376c	0.0775378	4.4637	0.0167679	0.896969	0.989514
mmu-miR-350	-0.0390082	7.84545	0.0158685	0.899756	0.989514
mmu-miR-668	0.0422628	7.8412	0.0155823	0.900659	0.989514
mmu-miR-18a	0.0375456	9.19781	0.0154791	0.900987	0.989514
mmu-miR-24	0.0343125	8.91235	0.0144403	0.90435	0.989514
mmu-let-7b	0.0455908	7.02593	0.013309	0.908156	0.989514
mmu-miR-193	-0.141689	1.90934	0.0130648	0.908999	0.989514
mmu-miR-431*	0.0925045	2.60795	0.0129976	0.909232	0.989514
mmu-miR-324-3p	-0.03935	7.39066	0.0124784	0.911056	0.989514
mmu-miR-340-3p	-0.0308677	10.6434	0.0123687	0.911446	0.989514
mmu-miR-423-5p	0.0341855	10.1327	0.0110065	0.916446	0.989514
mmu-miR-299*	0.0669926	3.23174	0.010852	0.917032	0.989514
mmu-miR-23b	-0.0310105	8.05232	0.0101161	0.919885	0.989514
mmu-let-7a*	0.176859	2.51066	0.0095953	0.921968	0.989514
mmu-let-7c-2*	0.176859	2.51066	0.0095953	0.921968	0.989514
mmu-miR-664	-0.0806539	4.68842	0.00945197	0.922551	0.989514
mmu-miR-542-3p	0.0348615	7.36247	0.00924198	0.923413	0.989514
mmu-miR-18b	0.0363276	7.31369	0.00861024	0.926069	0.990081
mmu-miR-298	0.0271721	13.4477	0.00786475	0.929334	0.990081
mmu-miR-34c*	0.0810797	2.42138	0.00772679	0.929954	0.990081
mmu-miR-339-3p	-0.0360804	6.76415	0.00674618	0.934539	0.991262
mmu-miR-27b*	-0.0328002	4.94482	0.00572302	0.939697	0.991262
mmu-miR-1955	0.111623	1.45386	0.00517599	0.942646	0.991262
mmu-miR-2143	0.111623	1.45386	0.00517599	0.942646	0.991262
mmu-miR-497	0.111623	1.45386	0.00517599	0.942646	0.991262
mmu-miR-27b	-0.0206445	11.3939	0.0050936	0.943104	0.991262
mmu-miR-30a	-0.0241371	14.5561	0.00451181	0.946446	0.991406
mmu-miR-136	-0.0195867	7.62573	0.0038648	0.950429	0.991406
mmu-miR-1839-5p	0.0185942	10.0545	0.00367387	0.951668	0.991406
mmu-miR-669o	-0.0598536	2.1691	0.00352241	0.952673	0.991406
mmu-miR-449a	0.0427358	7.28456	0.00343336	0.953275	0.991406
mmu-miR-301b	-0.0217189	10.2283	0.00311925	0.955461	0.991592
mmu-miR-217	-0.0310663	3.48796	0.00271672	0.958431	0.992433
mmu-miR-7b	0.02037	8.39613	0.00152111	0.968889	0.992433
mmu-miR-186*	0.0241697	3.48	0.00151148	0.968988	0.992433
mmu-miR-19a	-0.0176668	5.99989	0.0014073	0.970075	0.992433
mmu-miR-665	-0.0156409	5.22619	0.00139397	0.970217	0.992433
mmu-miR-302d	0.0242625	5.06084	0.00112626	0.973228	0.992433
mmu-let-7c-1*	0.0319482	3.06355	0.000904787	0.976004	0.992433
mmu-miR-22*	0.0337599	1.86716	0.000877615	0.976366	0.992433
mmu-miR-702	-0.0163586	3.92657	0.000769572	0.977869	0.992433
mmu-miR-19b	0.00916398	6.35268	0.000682903	0.979152	0.992433
mmu-miR-148a*	-0.0366796	1.53991	0.000604821	0.98038	0.992433
mmu-miR-325*	-0.0366796	1.53991	0.000604821	0.98038	0.992433
mmu-miR-199a-5p	-0.00814582	7.32016	0.000386854	0.984308	0.993282
mmu-miR-140*	-0.0048381	9.81823	0.000278592	0.986683	0.993282
mmu-miR-532-5p	-0.00471249	11.0407	0.000239512	0.987652	0.993282
mmu-miR-667	-0.00398246	9.96707	0.000181188	0.98926	0.993282
mmu-miR-32	-0.00512005	2.9206	3.3741e-05	0.995365	0.996035
mmu-miR-547	0.00470861	2.18819	2.46976e-05	0.996035	0.996035

## Sheet: 48hs
	logFC	logCPM	LR	PValue	FDR
mmu-miR-302b	-2.5148	6.67612	36.7811	1.32167e-09	6.38369e-07
mmu-miR-132	1.86198	10.0331	30.3234	3.65681e-08	8.83121e-06
mmu-miR-335-5p	1.4551	8.9253	28.5812	8.98491e-08	1.44657e-05
mmu-miR-29a	2.4377	6.98139	24.8529	6.18768e-07	7.47162e-05
mmu-miR-302a*	-2.97997	6.55191	21.0715	4.42469e-06	0.000427425
mmu-miR-27a	1.78988	6.44992	20.6363	5.55325e-06	0.000447036
mmu-miR-21	2.58191	14.0313	18.6646	1.55853e-05	0.00107539
mmu-miR-212	1.73997	7.62966	17.4419	2.96227e-05	0.0016825
mmu-miR-148a	1.11526	12.91	17.3341	3.13509e-05	0.0016825
mmu-miR-720	-6.02774	2.61324	16.0198	6.26831e-05	0.00302759
mmu-miR-351	0.896115	12.071	15.0486	0.000104779	0.00460075
mmu-miR-674	1.25481	8.02702	14.3661	0.000150487	0.00605711
mmu-miR-335-3p	1.21914	7.40099	12.1524	0.00049026	0.018215
mmu-miR-92a*	-6.17417	2.70475	11.5144	0.000690585	0.0238252
mmu-miR-146a	5.34774	2.13029	10.6413	0.00110587	0.0356092
mmu-miR-155	2.81226	5.08678	10.4627	0.00121807	0.0363037
mmu-miR-149	-1.01101	11.0055	10.3744	0.00127777	0.0363037
mmu-miR-302c	-1.59228	6.26226	10.1174	0.00146872	0.0394107
mmu-miR-29b	5.08962	1.9975	9.5242	0.0020278	0.0515488
mmu-miR-188-3p	-4.89528	1.94453	8.16897	0.00426132	0.102911
mmu-miR-10a	-4.55903	5.0638	8.06985	0.00450078	0.103518
mmu-miR-486	0.929513	12.7665	7.72054	0.00545961	0.115835
mmu-miR-23a	1.31577	6.87297	7.68254	0.00557575	0.115835
mmu-miR-341	-0.712145	8.83112	7.53399	0.00605455	0.115835
mmu-miR-99b	0.824999	16.9891	7.52926	0.00607049	0.115835
mmu-miR-331-3p	0.646625	10.1829	7.48098	0.00623541	0.115835
mmu-miR-669e	1.70425	4.40856	7.17772	0.00738143	0.127496
mmu-miR-151-3p	0.692525	13.2429	7.16366	0.00743951	0.127496
mmu-miR-362-5p	2.00106	3.76849	7.11244	0.00765506	0.127496
mmu-miR-295	-1.7035	4.17887	6.98696	0.00821059	0.13219
mmu-miR-302d	-1.41152	4.7195	6.73105	0.00947489	0.147625
mmu-miR-542-3p	0.872347	7.88189	6.5574	0.0104449	0.157652
mmu-miR-674*	0.844877	7.77899	6.37917	0.0115468	0.168742
mmu-miR-24	0.632635	9.20704	6.32894	0.0118783	0.168742
mmu-miR-106a	-1.09522	6.47532	6.19404	0.0128181	0.17689
mmu-miR-1930	4.37859	1.67026	5.85566	0.0155271	0.208322
mmu-miR-34a	0.623248	9.49219	5.7288	0.0166889	0.217857
mmu-miR-450b-5p	0.601534	9.13336	5.63627	0.0175925	0.218702
mmu-let-7c-1*	-2.10219	3.46402	5.62965	0.0176592	0.218702
mmu-miR-363	-0.839197	10.1959	5.54966	0.0184843	0.223198
mmu-miR-291a-3p	-2.52838	5.68357	5.38567	0.0203028	0.237609
mmu-miR-154*	-4.28714	1.67253	5.3141	0.0211536	0.237609
mmu-miR-2140	-4.28714	1.67253	5.3141	0.0211536	0.237609
mmu-miR-34c	0.950775	8.31104	5.24792	0.0219731	0.241204
mmu-miR-21*	2.38595	4.4656	5.16415	0.0230578	0.247487
mmu-miR-322*	0.577173	9.55122	5.09419	0.0240061	0.249607
mmu-miR-191	0.588334	14.0108	5.04099	0.0247543	0.249607
mmu-miR-101b	0.504579	10.5582	5.0374	0.0248057	0.249607
mmu-miR-429	-2.12384	2.74726	4.92378	0.0264895	0.261111
mmu-miR-26b*	-1.27772	4.14737	4.53013	0.0333031	0.320118
mmu-miR-2135	-2.94861	2.61201	4.47239	0.0344469	0.320118
mmu-miR-187	1.29974	7.01775	4.45942	0.0347094	0.320118
mmu-miR-216a	-2.00068	2.67518	4.439	0.0351268	0.320118
mmu-miR-501-3p	0.637037	11.335	4.22581	0.0398136	0.34734
mmu-miR-7a	0.534494	11.0757	4.20339	0.0403433	0.34734
mmu-miR-805	1.04965	9.08063	4.17743	0.0409657	0.34734
mmu-miR-2145	3.84101	1.48747	4.17641	0.0409904	0.34734
mmu-miR-709	3.81698	1.47354	4.07262	0.0435836	0.362946
mmu-miR-671-5p	0.709337	6.71453	3.95064	0.0468536	0.383564
mmu-miR-135a*	2.10172	3.45329	3.90384	0.048176	0.387817
mmu-miR-455	0.649501	7.79899	3.81711	0.0507317	0.401695
mmu-let-7g*	-3.67989	1.46372	3.58503	0.0583022	0.439999
mmu-miR-1938	-3.67989	1.46372	3.58503	0.0583022	0.439999
mmu-miR-218-1*	-3.67989	1.46372	3.58503	0.0583022	0.439999
mmu-miR-708	-0.629454	7.59064	3.5112	0.0609551	0.452943
mmu-miR-143	0.663009	8.88371	3.37204	0.0663114	0.485279
mmu-miR-367	-1.45451	3.06528	3.23047	0.0722801	0.515494
mmu-miR-190b	0.701769	6.24052	3.22381	0.0725747	0.515494
mmu-miR-1934	-3.49448	1.41172	3.16518	0.0752242	0.526569
mmu-miR-20b*	-1.04961	4.97104	3.10015	0.0782853	0.532172
mmu-miR-297a*	2.15608	1.97092	3.05615	0.0804318	0.532172
mmu-miR-297b-3p	2.15608	1.97092	3.05615	0.0804318	0.532172
mmu-miR-297c*	2.15608	1.97092	3.05615	0.0804318	0.532172
mmu-miR-30c-1*	-1.57348	2.82482	2.98279	0.0841543	0.549277
mmu-miR-34c*	1.71868	2.62815	2.92563	0.087183	0.557326
mmu-miR-298	-0.387393	13.1122	2.9156	0.0877266	0.557326
mmu-miR-673-5p	-0.441371	8.94715	2.8951	0.0888491	0.557326
mmu-miR-297b-5p	-2.02277	2.12113	2.86136	0.0907307	0.558541
mmu-miR-15b*	0.55503	7.32839	2.84737	0.0915238	0.558541
mmu-miR-28*	0.594755	8.15061	2.80818	0.0937848	0.558541
mmu-miR-758	-1.99219	2.08454	2.80299	0.0940889	0.558541
mmu-miR-20b	-0.85009	6.82321	2.7738	0.0958187	0.558541
mmu-miR-291a-5p	-1.47061	6.54034	2.74886	0.0973238	0.558541
mmu-miR-293	-1.54579	3.7736	2.73804	0.0979851	0.558541
mmu-miR-1937a	-1.94524	2.08797	2.73301	0.098294	0.558541
mmu-miR-376a*	-0.863641	5.2185	2.67912	0.101672	0.559017
mmu-miR-22	0.432285	8.98265	2.62454	0.105223	0.559017
mmu-miR-18b	-0.720901	7.23626	2.62003	0.105522	0.559017
mmu-miR-384-5p	0.938555	4.23646	2.56125	0.109512	0.559017
mmu-miR-16*	0.586571	7.83745	2.45964	0.116805	0.559017
mmu-miR-134	-0.439972	8.41128	2.43573	0.118598	0.559017
mmu-miR-199a-3p	0.653838	6.48225	2.42613	0.119327	0.559017
mmu-miR-199b	0.653838	6.48225	2.42613	0.119327	0.559017
mmu-miR-33	1.3961	2.80876	2.41446	0.120219	0.559017
mmu-miR-409-3p	-0.476197	7.75124	2.39126	0.122015	0.559017
mmu-miR-666-3p	-0.357364	9.78388	2.36342	0.124209	0.559017
mmu-miR-192	0.337657	10.7257	2.32418	0.127378	0.559017
mmu-miR-181a-1*	0.449161	9.28924	2.26697	0.132158	0.559017
mmu-miR-376a	-0.379227	9.37138	2.25691	0.133019	0.559017
mmu-miR-1198	-0.458648	7.5396	2.22547	0.135752	0.559017
mmu-miR-27a*	2.94675	1.26302	2.2251	0.135783	0.559017
mmu-miR-345-3p	2.94675	1.26302	2.2251	0.135783	0.559017
mmu-miR-466e-5p	2.94675	1.26302	2.2251	0.135783	0.559017
mmu-miR-466l	2.94675	1.26302	2.2251	0.135783	0.559017
mmu-miR-491	2.94675	1.26302	2.2251	0.135783	0.559017
mmu-miR-685	2.94675	1.26302	2.2251	0.135783	0.559017
mmu-miR-701	2.94675	1.26302	2.2251	0.135783	0.559017
mmu-miR-871	2.94675	1.26302	2.2251	0.135783	0.559017
mmu-miR-193b	0.67581	5.25139	2.21187	0.136952	0.559017
mmu-miR-2138	-1.22363	3.56637	2.16536	0.141151	0.559017
mmu-let-7f*	2.90653	1.25429	2.14312	0.14321	0.559017
mmu-miR-1943	2.90653	1.25429	2.14312	0.14321	0.559017
mmu-miR-1960	2.90653	1.25429	2.14312	0.14321	0.559017
mmu-miR-203*	2.90653	1.25429	2.14312	0.14321	0.559017
mmu-miR-24-1*	2.90653	1.25429	2.14312	0.14321	0.559017
mmu-miR-382*	2.90653	1.25429	2.14312	0.14321	0.559017
mmu-miR-411*	2.90653	1.25429	2.14312	0.14321	0.559017
mmu-miR-470	2.90653	1.25429	2.14312	0.14321	0.559017
mmu-miR-489	2.90653	1.25429	2.14312	0.14321	0.559017
mmu-miR-107	0.415098	8.1435	2.12754	0.144673	0.559017
mmu-miR-369-5p	-0.597791	6.10102	2.12531	0.144884	0.559017
mmu-miR-1953	-2.93858	1.27853	2.11575	0.145791	0.559017
mmu-miR-302c*	-2.93858	1.27853	2.11575	0.145791	0.559017
mmu-miR-466i	-2.93858	1.27853	2.11575	0.145791	0.559017
mmu-miR-712	-2.93858	1.27853	2.11575	0.145791	0.559017
mmu-miR-425*	0.665987	5.8865	2.11126	0.146219	0.559017
mmu-miR-295*	-1.45557	3.88118	2.10324	0.146988	0.559017
mmu-miR-30c-2*	1.0936	3.80046	2.07703	0.149531	0.560849
mmu-miR-690	1.0427	3.98944	2.05853	0.151356	0.560849
mmu-miR-770-5p	-0.517663	6.52912	2.05107	0.1521	0.560849
mmu-miR-1839-5p	-0.347912	9.97693	2.05092	0.152114	0.560849
mmu-miR-330	-0.348524	11.119	2.03248	0.153969	0.563387
mmu-miR-532-5p	0.315983	10.8133	1.99163	0.15817	0.574408
mmu-miR-136*	0.641977	5.10201	1.97267	0.160164	0.577309
mmu-miR-146b	0.418606	9.31645	1.93331	0.164396	0.587522
mmu-miR-689	-1.80665	2.00348	1.91623	0.166273	0.587522
mmu-miR-501-5p	1.20459	2.85189	1.91285	0.166647	0.587522
mmu-miR-148b	0.295683	11.9114	1.88559	0.1697	0.593949
mmu-miR-540-3p	-0.634103	5.75318	1.8683	0.171669	0.596521
mmu-miR-873	-1.20926	2.64001	1.84849	0.173959	0.600158
mmu-miR-214	1.76168	1.8185	1.82827	0.176332	0.604031
mmu-miR-200a	-1.132	4.71667	1.7648	0.184026	0.614414
mmu-miR-485	-0.438214	8.21526	1.75956	0.18468	0.614414
mmu-miR-186	0.290684	13.5334	1.73363	0.187948	0.614414
mmu-miR-494	-0.331503	9.06963	1.72166	0.18948	0.614414
mmu-miR-669b	0.610073	5.71455	1.70029	0.19225	0.614414
mmu-miR-669c	0.66122	4.70982	1.69222	0.193308	0.614414
mmu-miR-199a-5p	0.433272	7.08528	1.68539	0.194209	0.614414
mmu-miR-1935	-2.62044	1.2194	1.6632	0.197172	0.614414
mmu-miR-1951	-2.62044	1.2194	1.6632	0.197172	0.614414
mmu-miR-201	-2.62044	1.2194	1.6632	0.197172	0.614414
mmu-miR-2134	-2.62044	1.2194	1.6632	0.197172	0.614414
mmu-miR-292-3p	-2.62044	1.2194	1.6632	0.197172	0.614414
mmu-miR-450b-3p	-2.62044	1.2194	1.6632	0.197172	0.614414
mmu-miR-669g	-2.62044	1.2194	1.6632	0.197172	0.614414
mmu-miR-652	0.302429	10.6878	1.65155	0.198748	0.615354
mmu-miR-497	-1.37291	2.34058	1.61078	0.204382	0.622243
mmu-miR-125b*	-1.02205	5.23899	1.60801	0.204772	0.622243
mmu-miR-433	-0.391074	7.97048	1.60754	0.204838	0.622243
mmu-miR-669o	-1.602	2.46579	1.56653	0.210712	0.631899
mmu-miR-370	-0.276448	10.7482	1.56643	0.210726	0.631899
mmu-miR-488*	0.44463	7.31398	1.55382	0.212573	0.631899
mmu-miR-300	-0.272342	12.4996	1.54923	0.213249	0.631899
mmu-miR-99a	-0.433008	10.923	1.50949	0.219217	0.645568
mmu-miR-340-5p	0.311507	9.10147	1.50088	0.220536	0.645568
mmu-miR-98	0.391401	7.89232	1.4881	0.222512	0.647429
mmu-miR-411	-0.357452	7.92133	1.47225	0.224991	0.650722
mmu-miR-543	-0.521127	7.3789	1.45412	0.227868	0.655122
mmu-miR-29c	0.496186	6.15652	1.43323	0.231238	0.655771
mmu-miR-325	0.658103	5.01613	1.43089	0.231619	0.655771
mmu-miR-490	-1.05081	5.20767	1.42753	0.232167	0.655771
mmu-miR-101a*	-0.99288	3.84848	1.4162	0.234031	0.657191
mmu-miR-1947	0.574311	5.09726	1.34122	0.246819	0.688599
mmu-miR-365	0.804458	3.69483	1.32936	0.24892	0.688599
mmu-miR-145	1.85856	1.99928	1.32614	0.249492	0.688599
mmu-miR-466f	1.43982	1.85372	1.28334	0.257279	0.702138
mmu-let-7c	-0.27205	10.4148	1.2832	0.257305	0.702138
mmu-miR-7a*	-0.835127	4.10141	1.24927	0.263692	0.715446
mmu-miR-467a*	0.644483	4.32881	1.2241	0.268557	0.715446
mmu-miR-467d*	0.644483	4.32881	1.2241	0.268557	0.715446
mmu-miR-7b	0.357596	8.47821	1.22173	0.269022	0.715446
mmu-miR-487b	-0.278504	9.16022	1.21734	0.269883	0.715446
mmu-miR-106b	0.240651	11.0261	1.21133	0.27107	0.715446
mmu-miR-338-3p	-0.404551	6.44688	1.17143	0.279107	0.732656
mmu-miR-672	-0.572064	4.85113	1.16053	0.281356	0.734566
mmu-miR-200b	-0.68939	8.11669	1.15242	0.283043	0.734998
mmu-miR-20a*	0.326227	7.76121	1.14451	0.284702	0.735354
mmu-miR-668	-0.314313	7.81904	1.13228	0.287289	0.738087
mmu-miR-127*	-0.265085	9.06704	1.11298	0.291436	0.743311
mmu-miR-323-5p	-1.10141	2.86682	1.10854	0.2924	0.743311
mmu-miR-466h	1.33884	2.42374	1.08488	0.297607	0.752588
mmu-miR-466d-3p	0.552054	5.89063	1.0665	0.301738	0.755385
mmu-miR-92a	-0.230369	17.7973	1.06604	0.301841	0.755385
mmu-miR-2142	0.583996	9.18565	1.04513	0.306631	0.760939
mmu-miR-126-3p	-0.887876	3.19301	1.04025	0.307764	0.760939
mmu-miR-322	0.248227	11.1638	1.02817	0.310589	0.760939
mmu-miR-346	0.497861	4.87894	1.0246	0.311431	0.760939
mmu-miR-125a-3p	-0.552418	4.198	1.01969	0.312593	0.760939
mmu-miR-700	0.77525	4.59695	1.01021	0.314853	0.760939
mmu-miR-141	-0.944875	2.51039	1.00923	0.315088	0.760939
mmu-miR-485*	-0.328409	7.28455	1.00214	0.316794	0.76125
mmu-miR-676	-0.311038	8.11165	0.987051	0.320464	0.765042
mmu-miR-425	0.369988	7.44187	0.97636	0.323099	0.765042
mmu-miR-409-5p	0.30263	11.7469	0.976263	0.323123	0.765042
mmu-miR-10b	-1.02282	6.1487	0.958666	0.327523	0.771677
mmu-miR-294	-1.26107	1.79946	0.942277	0.331693	0.774118
mmu-miR-500	0.443094	5.21094	0.93591	0.333332	0.774118
mmu-miR-329	0.41891	6.37238	0.935772	0.333367	0.774118
mmu-miR-551b	-0.335605	7.13386	0.921664	0.337038	0.778897
mmu-miR-574-3p	0.9224	2.34406	0.914811	0.338841	0.779335
mmu-miR-344	0.31022	8.67557	0.900215	0.342724	0.780737
mmu-miR-1-2-as	-1.21668	1.80433	0.894938	0.344143	0.780737
mmu-miR-342-3p	0.226181	12.2255	0.894353	0.3443	0.780737
mmu-miR-342-5p	-0.373134	6.46917	0.873953	0.349863	0.784947
mmu-miR-541	-0.205306	12.1637	0.869206	0.351175	0.784947
mmu-miR-466c-5p	0.805027	3.07119	0.862714	0.35298	0.784947
mmu-miR-433*	-0.397858	5.96107	0.858769	0.354083	0.784947
mmu-miR-677	0.478706	4.53419	0.858058	0.354283	0.784947
mmu-miR-1188	-0.9963	2.53376	0.847755	0.357188	0.787105
mmu-miR-466f-3p	-0.767566	2.70688	0.843086	0.358516	0.787105
mmu-miR-292-5p	-0.724271	5.61486	0.836185	0.36049	0.787859
mmu-miR-219	-0.286271	9.53501	0.814433	0.366813	0.796606
mmu-miR-1193	-0.478292	6.70004	0.811113	0.367791	0.796606
mmu-miR-574-5p	0.816929	2.5407	0.791365	0.373688	0.805764
mmu-miR-467c	0.584164	3.61347	0.776328	0.378266	0.809284
mmu-miR-29a*	0.718803	3.20352	0.775011	0.378671	0.809284
mmu-miR-129-3p	0.518065	7.12096	0.763969	0.382089	0.812992
mmu-miR-802	1.22057	1.64876	0.757464	0.384123	0.813735
mmu-miR-182	0.307432	10.831	0.745516	0.3879	0.818146
mmu-miR-203	0.285684	7.27915	0.739636	0.389778	0.818533
mmu-miR-30e*	-0.299968	6.68822	0.728101	0.393499	0.821221
mmu-miR-181a	-0.190459	14.4499	0.725156	0.394458	0.821221
mmu-miR-2143	1.19654	1.63707	0.712427	0.398639	0.826364
mmu-miR-431	-0.25671	8.00098	0.695532	0.404289	0.834494
mmu-miR-483	-0.807396	3.49494	0.688048	0.406829	0.836163
mmu-miR-320	0.2087	9.02011	0.681331	0.409129	0.837327
mmu-miR-879*	-0.651525	2.87882	0.674608	0.41145	0.838524
mmu-miR-877*	0.372811	5.21125	0.647717	0.42093	0.850125
mmu-miR-376b*	-0.445893	4.43269	0.647113	0.421147	0.850125
mmu-miR-299	0.530223	3.78743	0.641112	0.423308	0.850125
mmu-let-7a	0.207355	11.1825	0.635638	0.425295	0.850125
mmu-miR-874	0.258832	7.39329	0.633861	0.425943	0.850125
mmu-miR-26a	-0.180649	14.021	0.617387	0.43202	0.852489
mmu-miR-665	-0.439222	4.77171	0.616974	0.432174	0.852489
mmu-miR-542-5p	0.662373	2.99682	0.615132	0.432862	0.852489
mmu-miR-216b	0.727713	3.20298	0.611597	0.434187	0.852489
mmu-miR-30a*	-0.290011	6.38715	0.602935	0.43746	0.855438
mmu-miR-484	0.175638	10.9487	0.590009	0.442416	0.860007
mmu-miR-139-5p	-0.2307	9.57435	0.587577	0.443358	0.860007
mmu-miR-770-3p	-0.416529	5.07039	0.560197	0.454181	0.876745
mmu-miR-210	-0.345422	7.50153	0.555267	0.456173	0.876745
mmu-miR-383	-0.516734	3.33234	0.548549	0.458911	0.876745
mmu-miR-345-5p	0.887325	1.948	0.546518	0.459744	0.876745
mmu-miR-539	-0.366537	6.12047	0.543087	0.461156	0.876745
mmu-miR-34b-5p	0.90029	3.34487	0.536058	0.464071	0.876745
mmu-miR-467b	0.517459	3.63998	0.531902	0.465808	0.876745
mmu-miR-376c	0.379935	4.69989	0.526802	0.467955	0.876745
mmu-miR-467d	-0.806608	2.4491	0.525263	0.468605	0.876745
mmu-miR-1196	-0.851705	4.22328	0.52165	0.470138	0.876745
mmu-miR-615-3p	-0.979777	2.17401	0.515944	0.472577	0.877903
mmu-miR-26b	0.223479	14.004	0.508196	0.475921	0.87973
mmu-miR-218-2*	0.592462	2.75406	0.505248	0.477203	0.87973
mmu-miR-127	0.213926	15.4463	0.493144	0.482528	0.881212
mmu-miR-297a	0.854499	2.68523	0.492512	0.482809	0.881212
mmu-miR-375	-0.450456	5.77023	0.487148	0.485202	0.881212
mmu-miR-381	-0.208397	8.18047	0.485184	0.486084	0.881212
mmu-miR-331-5p	-0.605131	2.86067	0.482861	0.487129	0.881212
mmu-miR-151-5p	0.146748	13.0878	0.466634	0.49454	0.882619
mmu-miR-1982.1	-0.560018	3.72299	0.466346	0.494673	0.882619
mmu-miR-133a	-0.363662	5.38941	0.463759	0.495872	0.882619
mmu-miR-130a	0.145191	13.3759	0.462468	0.496473	0.882619
mmu-miR-704	-0.41733	4.13024	0.461242	0.497044	0.882619
mmu-let-7d*	-0.304382	5.13902	0.448966	0.502826	0.883909
mmu-miR-194	-0.234462	8.00879	0.446963	0.503781	0.883909
mmu-miR-2132	0.902431	1.69321	0.446818	0.50385	0.883909
mmu-miR-744	0.258706	7.20743	0.437837	0.508168	0.883909
mmu-miR-129-5p	0.341878	8.17645	0.437052	0.508549	0.883909
mmu-miR-434-3p	-0.15636	9.74666	0.430629	0.51168	0.883909
mmu-miR-17*	-0.176374	8.815	0.429928	0.512025	0.883909
mmu-miR-669a	0.436121	5.33169	0.424916	0.514494	0.883909
mmu-miR-666-5p	-0.155005	9.5159	0.421228	0.516325	0.883909
mmu-miR-448	-0.465532	4.37482	0.413114	0.520393	0.883909
mmu-miR-191*	-0.698773	2.07559	0.41232	0.520794	0.883909
mmu-miR-326	-0.191666	7.92613	0.412164	0.520873	0.883909
mmu-miR-423-5p	-0.188174	10.164	0.410199	0.521868	0.883909
mmu-miR-338-5p	0.570339	3.34629	0.407206	0.523391	0.883909
mmu-miR-140	-0.197046	7.43153	0.400397	0.526884	0.885537
mmu-miR-190	0.263163	6.7467	0.398197	0.528022	0.885537
mmu-miR-878-5p	0.611657	2.22711	0.381084	0.537024	0.892472
mmu-miR-30d	-0.136471	13.7974	0.376149	0.539671	0.892472
mmu-miR-337-5p	-0.529654	3.01652	0.376112	0.539691	0.892472
mmu-miR-1191	0.275348	5.46487	0.375586	0.539975	0.892472
mmu-let-7g	0.148509	10.7895	0.37061	0.542672	0.892472
mmu-miR-337-3p	0.365062	5.33028	0.36956	0.543244	0.892472
mmu-miR-15b	-0.347682	5.56862	0.354869	0.55137	0.902751
mmu-miR-125a-5p	0.150846	11.7251	0.34909	0.554629	0.905019
mmu-miR-350	0.190697	7.70921	0.336192	0.562036	0.909774
mmu-miR-18a	0.146897	9.03724	0.335702	0.56232	0.909774
mmu-miR-421	-0.279608	6.50056	0.331606	0.564715	0.909774
mmu-miR-412	0.506273	2.78095	0.330989	0.565077	0.909774
mmu-miR-503*	0.532321	2.617	0.327052	0.5674	0.91048
mmu-miR-125b-5p	-0.224661	15.0243	0.321299	0.570828	0.912946
mmu-miR-362-3p	0.247815	5.65546	0.314504	0.574929	0.9162
mmu-miR-532-3p	0.192385	7.21907	0.309784	0.577812	0.9162
mmu-miR-1944	-0.773354	1.65495	0.30858	0.578553	0.9162
mmu-miR-181d	0.117478	12.7698	0.298912	0.584565	0.917248
mmu-miR-34b-3p	0.488616	2.92666	0.295906	0.58646	0.917248
mmu-miR-124	-0.128554	12.4098	0.291683	0.589144	0.917248
mmu-miR-380-5p	-0.213736	6.08791	0.290856	0.589673	0.917248
mmu-miR-135b	0.139073	9.19599	0.28647	0.592492	0.917248
mmu-miR-879	0.146851	11.141	0.2827	0.594937	0.917248
mmu-miR-124*	-0.259435	6.76292	0.281747	0.595558	0.917248
mmu-miR-379	0.150003	8.14704	0.280624	0.596292	0.917248
mmu-miR-540-5p	-0.73314	1.66069	0.280603	0.596306	0.917248
mmu-miR-217	-0.416051	3.28747	0.266604	0.605619	0.92204
mmu-miR-30c	-0.111762	15.7082	0.266553	0.605653	0.92204
mmu-miR-32	-0.473668	2.5782	0.265069	0.606659	0.92204
mmu-miR-384-3p	0.276443	4.61983	0.264482	0.607057	0.92204
mmu-miR-205	0.247074	5.31431	0.257286	0.611991	0.924905
mmu-miR-15a*	-0.541126	3.01243	0.253767	0.614435	0.924905
mmu-miR-340-3p	-0.112859	10.5084	0.251915	0.61573	0.924905
mmu-miR-669l	0.359325	3.92634	0.245667	0.620143	0.924905
mmu-miR-1965	0.798405	3.39043	0.243247	0.621871	0.924905
mmu-miR-181b	0.1095	13.3388	0.241887	0.622847	0.924905
mmu-miR-872*	-0.16455	7.70461	0.240734	0.623677	0.924905
mmu-miR-328	-0.127449	9.6024	0.237948	0.625692	0.924905
mmu-miR-101a	0.117502	11.7024	0.235351	0.627584	0.924905
mmu-miR-330*	-0.577355	2.85703	0.228954	0.632301	0.924905
mmu-miR-30e	-0.106484	13.0153	0.227907	0.63308	0.924905
mmu-miR-488	0.130092	12.5683	0.227181	0.633622	0.924905
mmu-miR-434-5p	0.18001	6.27287	0.224463	0.63566	0.924905
mmu-miR-877	-0.176864	6.5492	0.224341	0.635752	0.924905
mmu-miR-150	0.490905	2.25476	0.217868	0.640669	0.929258
mmu-miR-103	0.0974088	12.0745	0.206336	0.649655	0.93947
mmu-let-7i*	-0.407494	2.55545	0.202271	0.652894	0.940511
mmu-miR-450a-5p	0.252825	4.91338	0.199331	0.655262	0.940511
mmu-miR-22*	0.532632	2.02014	0.197334	0.656881	0.940511
mmu-miR-382	-0.159736	6.74556	0.195763	0.658163	0.940511
mmu-miR-301a	-0.101356	11.8269	0.192485	0.660857	0.941575
mmu-miR-135a	-0.120014	8.43263	0.189243	0.663547	0.942628
mmu-miR-369-3p	-0.216926	5.90203	0.181698	0.669918	0.945446
mmu-miR-152	-0.181747	6.5733	0.179295	0.67198	0.945446
mmu-miR-1937b	0.176297	6.71818	0.178358	0.672789	0.945446
mmu-miR-290-5p	-0.403069	3.66746	0.177559	0.67348	0.945446
mmu-miR-505	-0.225784	4.55668	0.17447	0.676169	0.945446
mmu-miR-669f	-0.587951	1.60924	0.172663	0.677756	0.945446
mmu-miR-378	-0.131772	11.0301	0.167863	0.682018	0.945446
mmu-miR-137	-0.170277	7.39992	0.167339	0.682488	0.945446
mmu-miR-126-5p	0.219791	4.44953	0.165613	0.68404	0.945446
mmu-miR-148a*	-0.456953	1.99402	0.164435	0.685106	0.945446
mmu-miR-296-3p	0.118993	7.76062	0.154687	0.694096	0.946166
mmu-miR-670	-0.346651	2.52892	0.154403	0.694363	0.946166
mmu-miR-125b-3p	-0.180101	7.50166	0.153769	0.694959	0.946166
mmu-miR-19b	0.164448	6.51646	0.153748	0.694979	0.946166
mmu-miR-547	0.376214	2.48759	0.151677	0.696938	0.946166
mmu-miR-451	-0.547737	1.61527	0.151211	0.697381	0.946166
mmu-miR-504	-0.208958	4.24221	0.149064	0.699432	0.94629
mmu-let-7f	0.0981861	11.7228	0.146212	0.702182	0.947357
mmu-miR-323-3p	0.15848	6.50316	0.140641	0.707645	0.952068
mmu-miR-218	-0.088107	11.7751	0.134583	0.713727	0.957584
mmu-miR-380-3p	-0.317688	3.08628	0.126045	0.722568	0.966761
mmu-miR-27b	0.0826552	11.6467	0.121591	0.727315	0.968404
mmu-miR-31	-0.132609	7.26199	0.120848	0.728117	0.968404
mmu-miR-410	-0.0880126	9.25931	0.117922	0.731299	0.968404
mmu-miR-27b*	-0.176698	5.24077	0.11745	0.731816	0.968404
mmu-miR-215	0.167951	5.79015	0.112141	0.737719	0.973548
mmu-miR-183	-0.183588	8.74523	0.109615	0.740583	0.974664
mmu-miR-138*	-0.23898	3.87201	0.105644	0.745159	0.978021
mmu-miR-130b	0.0677702	12.4011	0.0965113	0.756057	0.979483
mmu-miR-1983	-0.132701	8.2755	0.0898351	0.764387	0.979483
mmu-miR-467a	-0.29463	3.37438	0.0888702	0.765618	0.979483
mmu-miR-16	-0.0685888	12.4454	0.0870502	0.767961	0.979483
mmu-miR-1933-3p	0.204214	4.64986	0.086489	0.768689	0.979483
mmu-miR-483*	0.221638	3.14776	0.0859875	0.769342	0.979483
mmu-miR-667	0.0683221	9.71866	0.085411	0.770094	0.979483
mmu-miR-1306	0.193128	3.49215	0.0839573	0.772005	0.979483
mmu-let-7i	-0.0743668	12.42	0.0804487	0.77669	0.979483
mmu-miR-99b*	0.0938254	8.18186	0.0779435	0.780104	0.979483
mmu-miR-139-3p	-0.142107	4.61602	0.0738781	0.785772	0.979483
mmu-miR-30b	0.0816425	7.95176	0.0732826	0.786616	0.979483
mmu-miR-18a*	-0.0876577	7.9951	0.0719693	0.788491	0.979483
mmu-miR-1929	0.334745	1.78859	0.0689758	0.792834	0.979483
mmu-miR-1197	0.249623	2.32548	0.0675523	0.794935	0.979483
mmu-miR-503	0.245168	2.86343	0.0636828	0.800767	0.979483
mmu-miR-30a	0.0648036	14.5639	0.0618537	0.80359	0.979483
mmu-miR-185	-0.135932	5.4277	0.058967	0.808136	0.979483
mmu-miR-184	0.339033	1.79352	0.0575776	0.810366	0.979483
mmu-miR-496	0.108788	5.1769	0.0568935	0.811475	0.979483
mmu-miR-449c	-0.350412	2.95799	0.0562045	0.812599	0.979483
mmu-miR-128	-0.0896276	14.032	0.0524583	0.81884	0.979483
mmu-miR-671-3p	0.0816148	6.72953	0.0522631	0.819171	0.979483
mmu-miR-224	0.0624173	8.36905	0.0513557	0.820721	0.979483
mmu-miR-431*	-0.228615	2.69506	0.0499791	0.8231	0.979483
mmu-miR-493	-0.163029	4.13966	0.0497343	0.823526	0.979483
mmu-miR-204	0.0863133	9.70631	0.0491618	0.824528	0.979483
mmu-miR-376b	-0.113333	5.71229	0.0448621	0.832258	0.979483
mmu-miR-146b*	0.326308	1.45006	0.0444913	0.832942	0.979483
mmu-miR-183*	0.326308	1.45006	0.0444913	0.832942	0.979483
mmu-miR-325*	0.326308	1.45006	0.0444913	0.832942	0.979483
mmu-miR-465a-5p	0.326308	1.45006	0.0444913	0.832942	0.979483
mmu-miR-96	0.326308	1.45006	0.0444913	0.832942	0.979483
mmu-miR-15a	0.0560269	9.30219	0.0433717	0.835027	0.979483
mmu-miR-374	0.0745336	6.73483	0.0433606	0.835048	0.979483
mmu-miR-24-2*	0.218273	2.1003	0.0432765	0.835205	0.979483
mmu-miR-30b*	0.158647	3.04073	0.0426832	0.836323	0.979483
mmu-miR-669d	0.165549	3.50758	0.0424982	0.836673	0.979483
mmu-miR-664	-0.133372	4.70299	0.0414228	0.838724	0.979483
mmu-miR-25	-0.0458449	11.4971	0.0408769	0.839776	0.979483
mmu-miR-29c*	0.210095	2.09692	0.0392887	0.842878	0.979483
mmu-miR-100	0.0709474	12.6697	0.0353312	0.850903	0.979483
mmu-miR-186*	-0.196757	3.42681	0.0344206	0.852815	0.979483
mmu-miR-188-5p	0.0440714	10.1816	0.0342838	0.853104	0.979483
mmu-miR-1982.2	0.156752	2.73687	0.034153	0.853382	0.979483
mmu-let-7b	0.0539139	8.23081	0.0330014	0.855847	0.979483
mmu-miR-200c	0.286094	1.44286	0.0328565	0.856161	0.979483
mmu-miR-31*	0.286094	1.44286	0.0328565	0.856161	0.979483
mmu-miR-452	0.286094	1.44286	0.0328565	0.856161	0.979483
mmu-miR-463*	0.286094	1.44286	0.0328565	0.856161	0.979483
mmu-miR-592	0.286094	1.44286	0.0328565	0.856161	0.979483
mmu-miR-301b	0.0447429	9.93503	0.0326625	0.856581	0.979483
mmu-miR-302a	-0.162171	2.67109	0.0325919	0.856735	0.979483
mmu-miR-211	0.222634	2.09351	0.031763	0.858549	0.979483
mmu-miR-324-3p	-0.0573466	7.29553	0.0313645	0.85943	0.979483
mmu-miR-19a	0.0723027	6.049	0.0311817	0.859836	0.979483
mmu-miR-449a	0.144279	7.76222	0.0290889	0.864574	0.982563
mmu-miR-702	-0.114356	4.18974	0.0271313	0.869168	0.984748
mmu-miR-181c	0.0370491	15.0287	0.0259008	0.872143	0.984748
mmu-miR-676*	0.0610287	7.41821	0.0240515	0.876754	0.984748
mmu-miR-106b*	-0.0395691	8.79163	0.0233753	0.878485	0.984748
mmu-miR-138	0.0435222	8.135	0.023133	0.879112	0.984748
mmu-miR-296-5p	0.050277	7.15565	0.0227965	0.879988	0.984748
mmu-miR-153	-0.0401793	9.17722	0.0214652	0.883519	0.984748
mmu-miR-23b	0.0430444	7.96415	0.019445	0.889098	0.984748
mmu-miR-339-3p	0.0800123	6.92616	0.0192458	0.889664	0.984748
mmu-miR-361	-0.0435813	7.57561	0.0185962	0.891531	0.984748
mmu-miR-1945	0.121771	3.18417	0.0175601	0.894577	0.984748
mmu-miR-195	0.0592745	5.40848	0.0175206	0.894695	0.984748
mmu-miR-2133	-0.183273	1.91637	0.0153183	0.9015	0.984748
mmu-miR-324-5p	0.0503631	5.98577	0.0146521	0.903655	0.984748
mmu-miR-93	-0.0265717	12.5971	0.01369	0.906857	0.984748
mmu-miR-339-5p	-0.0763366	5.28172	0.0135229	0.907424	0.984748
mmu-miR-136	0.0357366	7.52169	0.0134667	0.907616	0.984748
mmu-miR-466a-3p	0.0785766	4.78544	0.012234	0.911928	0.984748
mmu-miR-466b-3p	0.0785766	4.78544	0.012234	0.911928	0.984748
mmu-miR-466c-3p	0.0785766	4.78544	0.012234	0.911928	0.984748
mmu-miR-466e-3p	0.0785766	4.78544	0.012234	0.911928	0.984748
mmu-miR-872	-0.0289307	10.0419	0.011547	0.914427	0.984748
mmu-miR-1224	0.0690806	4.34983	0.0113203	0.915267	0.984748
mmu-miR-598	0.0251824	9.62525	0.0103627	0.918918	0.984748
mmu-miR-9*	-0.0240615	10.2983	0.0103607	0.918925	0.984748
mmu-miR-122	-0.0798839	2.98809	0.00990882	0.920707	0.984748
mmu-miR-1981	0.0524115	5.10459	0.00967716	0.921636	0.984748
mmu-miR-423-3p	-0.0246255	10.5337	0.00920073	0.923584	0.984748
mmu-miR-1839-3p	0.0333479	6.28471	0.00748181	0.931071	0.990157
mmu-let-7e	0.0181441	11.0205	0.00678442	0.934354	0.990157
mmu-miR-222	0.0305177	6.27051	0.00573344	0.939642	0.990157
mmu-miR-299*	0.0561852	3.08081	0.00561199	0.940284	0.990157
mmu-miR-221	0.0215934	7.92162	0.00538595	0.941497	0.990157
mmu-miR-17	0.0187252	11.8492	0.00532569	0.941824	0.990157
mmu-miR-708*	0.0190267	10.9867	0.00511102	0.943007	0.990157
mmu-miR-20a	0.0162402	11.061	0.00408313	0.94905	0.990243
mmu-miR-199b*	0.0460906	3.21587	0.00400976	0.94951	0.990243
mmu-miR-154	0.0263636	5.76438	0.00389054	0.950265	0.990243
mmu-miR-455*	0.029681	5.44556	0.00373165	0.95129	0.990243
mmu-miR-93*	-0.0152737	9.07457	0.0027422	0.958237	0.992889
mmu-let-7a*	-0.0538144	2.6292	0.00201805	0.964169	0.992889
mmu-let-7c-2*	-0.0538144	2.6292	0.00201805	0.964169	0.992889
mmu-miR-467e	-0.0317934	3.11509	0.00174919	0.96664	0.992889
mmu-miR-28	-0.0117049	8.47603	0.00158165	0.968276	0.992889
mmu-miR-92b	-0.00858796	14.7789	0.00108899	0.973675	0.992889
mmu-miR-495	0.0110825	7.30774	0.000928158	0.975696	0.992889
mmu-miR-300*	-0.015666	4.70677	0.000871973	0.976443	0.992889
mmu-miR-130b*	0.0137097	5.8027	0.000842761	0.97684	0.992889
mmu-miR-9	0.00543233	13.9264	0.000635215	0.979893	0.992889
mmu-miR-760	0.0120634	6.00373	0.000519139	0.981822	0.992889
mmu-miR-147	-0.0320459	1.49396	0.000475078	0.98261	0.992889
mmu-miR-377	-0.0320459	1.49396	0.000475078	0.98261	0.992889
mmu-miR-544	-0.0320459	1.49396	0.000475078	0.98261	0.992889
mmu-miR-297c	-0.0184053	1.86869	0.000197263	0.988794	0.994512
mmu-miR-673-3p	-0.00694048	5.17239	0.000183699	0.989186	0.994512
mmu-miR-140*	-0.00285502	9.59275	0.000144951	0.990394	0.994512
mmu-miR-466a-5p	0.00816744	1.50079	4.82228e-05	0.994459	0.996523
mmu-let-7d	0.000238223	8.92923	5.09894e-07	0.99943	0.99943

## Sheet: raw counts
miRNA	CT24.1	FGF24.1	CT48.1	FGF48.1	CT24.2	FGF24.2	CT48.2	FGF48.2
mmu-let-7a	1639.2	2232	2363.95	2901.8	1191.64	1248.86	2127.11	1921.14
mmu-let-7a*	0	7.82059	3.45354	8.12375	7.00141	0	5.38849	0
mmu-let-7b	123.031	161.104	314.272	341.198	126.025	102.096	296.367	246.103
mmu-let-7b*	0	0	0	0	0	0	0	0
mmu-let-7c	1002.34	1008.86	1612.8	1355.04	789.759	647.219	1495.31	1027.48
mmu-let-7c-1*	10.8556	9.38471	20.7212	4.87425	1.40028	3.6463	9.42986	1.53814
mmu-let-7c-2*	0	7.82059	3.45354	8.12375	7.00141	0	5.38849	0
mmu-let-7d	352.808	437.953	512.851	614.156	239.448	238.833	499.782	332.239
mmu-let-7d*	14.4742	26.59	36.2622	29.2455	11.2023	10.9389	40.4137	27.6866
mmu-let-7e	2172.94	2540.13	2098.03	2060.18	2001	2105.74	2207.93	1941.14
mmu-let-7f	2478.7	2829.49	3560.6	4086.25	1881.98	1936.19	3238.48	2684.06
mmu-let-7f*	0	0	0	0	0	0	0	1.53814
mmu-let-7g	1404	1709.58	1783.75	2105.68	1022.21	1057.43	1713.54	1488.92
mmu-let-7g*	1.80927	1.56412	1.72677	0	8.40169	1.82315	1.34712	0
mmu-let-7i	3499.14	4507.79	6361.42	6172.43	2787.96	2904.28	5333.26	4163.76
mmu-let-7i*	0	7.82059	5.18031	4.87425	0	1.82315	4.04137	1.53814
mmu-miR-1	0	0	0	0	0	0	0	0
mmu-miR-1-2-as	5.42782	1.56412	1.72677	1.62475	0	0	2.69424	0
mmu-miR-100	7240.71	4984.84	8720.19	6762.21	2537.31	1697.35	4411.83	6046.45
mmu-miR-101a	3070.34	3527.09	3648.66	3444.47	3432.09	3458.52	2998.69	3199.34
mmu-miR-101a*	14.4742	12.5129	25.9015	9.7485	12.6025	9.11575	8.08273	6.15258
mmu-miR-101b	1024.05	1626.68	1267.45	1740.11	1485.7	1538.74	1332.3	1644.28
mmu-miR-103	3699.96	5529.16	4116.62	4645.16	4431.89	4616.22	4588.3	3923.81
mmu-miR-105	0	0	0	0	0	0	0	0
mmu-miR-106a	97.7008	75.0777	148.502	53.6168	106.421	94.8038	96.9928	52.2969
mmu-miR-106b	2053.53	2698.1	1965.06	2336.39	2064.02	1737.46	2022.03	2001.13
mmu-miR-106b*	464.983	400.414	459.321	450.056	586.718	506.836	474.187	386.074
mmu-miR-107	267.772	381.645	250.382	318.451	273.055	209.662	251.912	296.862
mmu-miR-10a	0	14.0771	115.694	4.87425	0	0	6.73561	0
mmu-miR-10a*	0	0	0	0	0	0	0	0
mmu-miR-10b	5.42782	21.8977	167.497	17.8723	9.80197	5.46945	21.554	66.1402
mmu-miR-10b*	0	0	0	0	0	0	0	0
mmu-miR-1186	0	0	0	0	0	0	0	0
mmu-miR-1187	0	0	0	0	0	0	0	0
mmu-miR-1188	1.80927	1.56412	5.18031	0	8.40169	10.9389	5.38849	4.61443
mmu-miR-1190	1.80927	0	0	0	0	0	0	0
mmu-miR-1191	23.5206	31.2824	43.1692	43.8683	49.0099	32.8167	36.3723	44.6062
mmu-miR-1192	0	0	0	0	0	0	0	0
mmu-miR-1193	287.675	173.617	165.77	105.609	86.8175	65.6334	79.4802	59.9876
mmu-miR-1194	0	0	0	0	0	0	0	0
mmu-miR-1195	0	0	0	0	0	0	0	0
mmu-miR-1196	5.42782	9.38471	5.18031	3.2495	23.8048	30.9936	40.4137	18.4577
mmu-miR-1197	3.61855	4.69235	1.72677	3.2495	11.2023	14.5852	4.04137	3.07629
mmu-miR-1198	224.35	193.951	210.666	159.226	278.656	193.254	234.399	138.433
mmu-miR-1199	0	0	0	0	1.40028	1.82315	0	0
mmu-miR-122	3.61855	3.12824	8.63385	6.499	2.80056	7.2926	4.04137	4.61443
mmu-miR-1224	16.2835	15.6412	22.448	25.996	9.80197	16.4084	14.8183	10.767
mmu-miR-124	6066.49	5463.46	6416.68	5101.72	5874.18	5584.31	5408.7	4852.85
mmu-miR-124*	180.927	148.591	131.235	134.854	144.229	102.096	110.464	55.3732
mmu-miR-125a-3p	18.0927	18.7694	18.9945	12.998	39.2079	16.4084	21.554	12.3052
mmu-miR-125a-5p	4977.31	4002.58	3665.93	3293.37	2855.17	3110.3	3005.43	3500.82
mmu-miR-125b-3p	311.195	225.233	234.841	225.84	93.8189	98.4501	160.308	103.056
mmu-miR-125b-5p	47560.4	38281.8	49601.5	35177.5	12938.6	9469.44	24603.8	24302.7
mmu-miR-125b*	79.608	56.3082	53.5299	40.6188	40.6082	32.8167	45.8022	6.15258
mmu-miR-126-3p	12.6649	15.6412	13.8142	3.2495	12.6025	16.4084	5.38849	6.15258
mmu-miR-126-5p	27.1391	21.8977	15.5409	24.3713	33.6068	49.2251	22.9011	16.9196
mmu-miR-127	60578.1	52122.7	39715.7	37109.3	46595.8	44472.1	46746.5	53509
mmu-miR-127*	479.458	597.493	575.014	502.048	610.523	599.817	643.925	430.68
mmu-miR-1274a	0	0	0	0	0	0	0	0
mmu-miR-128	25914.2	22349.7	23358	19514.9	9974.21	9968.99	12355.8	12009.8
mmu-miR-129-3p	119.412	147.027	174.404	185.222	47.6096	175.022	57.9263	127.666
mmu-miR-129-5p	291.293	267.464	378.163	357.445	116.223	300.82	144.142	263.023
mmu-miR-1306	10.8556	9.38471	8.63385	8.12375	2.80056	10.9389	9.42986	10.767
mmu-miR-130a	11043.8	10223.1	10296.7	11251.4	10989.4	11493.1	10778.3	10165.6
mmu-miR-130b	5992.31	5726.24	5501.49	5931.97	6379.68	5686.41	5515.12	4728.26
mmu-miR-130b*	54.2782	57.8724	50.0763	68.2395	49.0099	52.8714	61.9676	36.9155
mmu-miR-132	305.767	1324.81	554.293	1397.29	350.07	2521.42	382.583	1719.65
mmu-miR-133a	57.8968	48.4877	36.2622	25.996	79.8161	74.7492	57.9263	39.9918
mmu-miR-133a*	0	0	0	0	1.40028	0	0	0
mmu-miR-133b	0	0	0	0	0	0	0	0
mmu-miR-134	493.932	373.824	372.982	310.327	544.71	419.325	441.856	243.027
mmu-miR-135a	336.525	337.849	374.709	352.571	288.458	351.868	371.806	281.48
mmu-miR-135a*	5.42782	6.25647	6.90708	14.6228	1.40028	7.2926	0	13.8433
mmu-miR-135b	550.019	575.595	609.55	597.908	522.305	561.53	549.626	575.266
mmu-miR-136	188.164	184.566	184.764	181.972	200.24	209.662	189.944	170.734
mmu-miR-136*	54.2782	35.9747	25.9015	40.6188	36.4073	36.463	26.9424	35.3773
mmu-miR-137	208.066	201.771	231.387	173.848	183.437	140.383	134.712	129.204
mmu-miR-138	276.819	353.491	291.824	297.329	239.448	240.656	281.549	247.641
mmu-miR-138*	10.8556	14.0771	18.9945	8.12375	21.0042	12.7621	9.42986	13.8433
mmu-miR-139-3p	28.9484	17.2053	27.6283	24.3713	14.0028	20.0547	21.554	16.9196
mmu-miR-139-5p	1235.73	1004.16	996.346	768.507	1167.83	1217.86	708.586	581.419
mmu-miR-140	153.788	157.976	186.491	167.349	170.834	242.479	193.986	138.433
mmu-miR-140*	810.555	808.649	778.773	755.509	973.196	1019.14	831.175	718.313
mmu-miR-141	0	0	3.45354	1.62475	0	3.6463	6.73561	3.07629
mmu-miR-141*	1.80927	0	0	0	0	0	0	0
mmu-miR-142-3p	0	0	0	0	0	0	0	0
mmu-miR-142-5p	0	0	0	0	0	0	0	0
mmu-miR-143	385.375	655.365	467.955	645.026	385.077	486.781	286.937	469.134
mmu-miR-144	0	0	0	0	0	0	0	0
mmu-miR-145	1.80927	1.56412	1.72677	0	1.40028	0	0	6.15258
mmu-miR-145*	0	0	0	0	0	0	0	0
mmu-miR-146a	3.61855	1.56412	0	3.2495	5.60113	1.82315	0	6.15258
mmu-miR-146b	636.864	447.338	533.572	599.533	505.502	497.72	603.511	779.839
mmu-miR-146b*	0	0	0	1.62475	0	0	1.34712	0
mmu-miR-147	0	1.56412	1.72677	0	1.40028	1.82315	0	1.53814
mmu-miR-148a	4591.94	5515.08	5106.06	8882.51	5015.81	5841.37	5032.85	11106.9
mmu-miR-148a*	1.80927	0	3.45354	1.62475	0	1.82315	1.34712	1.53814
mmu-miR-148b	2949.12	3670.98	3627.94	4289.34	3467.1	3989.05	3583.35	3853.05
mmu-miR-149	2428.05	1811.25	3393.1	1566.26	2883.18	2295.35	2303.58	1070.55
mmu-miR-150	1.80927	1.56412	3.45354	1.62475	4.20085	3.6463	1.34712	4.61443
mmu-miR-150*	0	0	0	0	0	0	0	0
mmu-miR-151-3p	7298.61	7520.28	7081.48	10354.5	9059.82	10247.9	8416.82	12409.7
mmu-miR-151-5p	8874.49	10291.9	8124.45	9236.71	7061.62	8982.66	9142.92	8313.67
mmu-miR-152	112.175	136.078	126.054	90.986	114.823	85.6881	79.4802	76.9072
mmu-miR-153	692.952	594.365	568.107	508.547	716.944	663.627	654.702	575.266
mmu-miR-154	74.1802	70.3853	51.8031	50.3673	79.8161	65.6334	56.5791	50.7588
mmu-miR-154*	0	1.56412	3.45354	0	1.40028	1.82315	1.34712	0
mmu-miR-155	5.42782	48.4877	3.45354	29.2455	8.40169	91.1575	13.4712	76.9072
mmu-miR-15a	638.674	570.903	676.894	721.389	586.718	597.993	608.899	518.355
mmu-miR-15a*	9.04637	1.56412	12.0874	8.12375	2.80056	3.6463	2.69424	1.53814
mmu-miR-15b	48.8504	42.2312	48.3496	58.491	54.611	49.2251	57.9263	19.9959
mmu-miR-15b*	124.84	161.104	126.054	211.218	124.625	131.267	142.795	153.814
mmu-miR-16	5322.88	5429.05	5662.08	6148.06	6229.85	6902.45	6265.47	4376.02
mmu-miR-16*	175.5	218.977	203.759	342.822	170.834	122.151	173.779	187.654
mmu-miR-17	3667.4	4401.43	4061.36	4305.59	4340.87	4091.15	3568.53	2884.02
mmu-miR-17*	633.246	602.185	500.763	463.054	581.117	486.781	491.7	349.159
mmu-miR-181a	18396.7	20349.2	25222.9	22701	24227.7	21082.9	24524.4	17602.5
mmu-miR-181a-1*	589.823	511.467	628.544	794.503	421.485	452.141	467.452	595.262
mmu-miR-181a-2*	0	0	0	0	0	0	0	0
mmu-miR-181b	8635.66	10090.1	10633.4	11571.5	9688.55	9389.23	10145.2	9145.81
mmu-miR-181c	25747.8	29091	34374.8	31440.6	34203.3	30435.7	34472.9	33182.4
mmu-miR-181d	6906	7024.45	6888.08	7202.52	8474.51	7987.22	7092.6	6723.23
mmu-miR-182	2409.95	2338.36	1592.08	1413.53	2541.51	3347.3	1807.84	2373.36
mmu-miR-183	689.333	466.107	388.523	198.22	592.319	676.389	564.444	544.503
mmu-miR-183*	0	0	0	1.62475	0	0	1.34712	0
mmu-miR-1839-3p	95.8915	100.104	75.9779	71.489	109.222	94.8038	80.8273	75.3691
mmu-miR-1839-5p	864.833	986.958	1115.49	822.124	1225.25	1183.22	1238.01	867.513
mmu-miR-184	0	1.56412	0	3.2495	0	0	2.69424	0
mmu-miR-185	48.8504	51.6159	36.2622	25.996	33.6068	40.1093	53.8849	47.6825
mmu-miR-186	10179	11694.9	10673.2	12494.3	11296.1	12036.4	11604.1	12452.8
mmu-miR-186*	10.8556	7.82059	13.8142	14.6228	7.00141	10.9389	5.38849	1.53814
mmu-miR-187	50.6597	96.9753	56.9834	94.2355	93.8189	113.035	98.3399	244.565
mmu-miR-188-3p	1.80927	0	3.45354	0	1.40028	0	4.04137	0
mmu-miR-188-5p	1040.33	1371.73	1253.63	1229.94	1495.5	1604.37	1124.85	1033.63
mmu-miR-1892	0	0	0	0	0	0	0	0
mmu-miR-1893	0	0	0	0	0	0	0	0
mmu-miR-1894-3p	0	0	0	0	0	0	0	0
mmu-miR-1894-5p	0	0	0	0	0	0	0	0
mmu-miR-1895	0	0	0	0	0	0	0	0
mmu-miR-1896	0	0	0	0	0	0	0	0
mmu-miR-1897-3p	0	0	0	0	0	0	0	0
mmu-miR-1897-5p	0	0	0	0	0	0	0	0
mmu-miR-1898	0	0	0	0	0	0	0	0
mmu-miR-1899	0	0	0	0	0	0	0	0
mmu-miR-18a	546.401	660.058	488.676	580.036	593.719	539.653	549.626	478.363
mmu-miR-18a*	309.386	264.336	309.092	258.335	347.27	262.534	233.052	213.802
mmu-miR-18b	112.175	167.361	227.934	84.487	196.039	154.968	156.266	127.666
mmu-miR-190	103.129	82.8982	75.9779	102.359	107.822	85.6881	125.282	116.899
mmu-miR-1900	0	0	0	0	0	0	0	0
mmu-miR-1901	0	0	0	0	0	0	0	0
mmu-miR-1902	0	0	0	0	0	0	0	0
mmu-miR-1903	0	0	0	0	0	0	0	0
mmu-miR-1904	0	0	0	0	0	0	0	0
mmu-miR-1905	0	0	0	0	0	0	0	0
mmu-miR-1906	0	0	0	0	0	0	0	0
mmu-miR-1907	0	0	0	0	0	0	0	0
mmu-miR-190b	48.8504	56.3082	60.4369	99.1098	60.2121	83.8649	56.5791	76.9072
mmu-miR-191	16202	15733.5	12660.7	16959.1	13776	16656.3	14916.7	20706.5
mmu-miR-191*	1.80927	0	1.72677	1.62475	1.40028	1.82315	4.04137	1.53814
mmu-miR-192	1680.82	1495.3	1550.64	1931.83	1541.71	1493.16	1568.05	1695.04
mmu-miR-1927	0	0	0	0	0	0	0	0
mmu-miR-1928	0	0	0	0	0	0	0	0
mmu-miR-1929	0	6.25647	0	1.62475	2.80056	3.6463	2.69424	1.53814
mmu-miR-193	3.61855	1.56412	0	0	0	1.82315	0	0
mmu-miR-193*	0	0	0	0	0	0	0	0
mmu-miR-1930	0	0	0	1.62475	0	3.6463	0	3.07629
mmu-miR-1931	0	0	0	0	0	0	0	0
mmu-miR-1932	0	0	0	0	0	0	0	0
mmu-miR-1933-3p	12.6649	18.7694	10.3606	24.3713	14.0028	23.701	35.0252	23.0722
mmu-miR-1933-5p	0	0	0	0	0	0	0	0
mmu-miR-1934	1.80927	1.56412	0	0	4.20085	0	2.69424	0
mmu-miR-1935	0	0	0	0	0	0	1.34712	0
mmu-miR-1936	0	0	0	0	0	0	0	0
mmu-miR-1937a	3.61855	0	3.45354	1.62475	1.40028	1.82315	4.04137	0
mmu-miR-1937b	86.8451	81.3341	94.9723	139.729	81.2163	120.328	107.77	73.8309
mmu-miR-1937c	0	0	0	0	0	0	0	0
mmu-miR-1938	1.80927	0	1.72677	0	0	3.6463	1.34712	0
mmu-miR-1939	0	0	0	0	0	0	0	0
mmu-miR-193b	25.3298	21.8977	25.9015	43.8683	29.4059	38.2862	32.3309	41.5299
mmu-miR-194	249.68	228.361	278.01	294.08	275.856	246.125	299.061	163.043
mmu-miR-1940	0	0	0	0	0	0	0	0
mmu-miR-1941-3p	0	0	0	0	0	0	0	0
mmu-miR-1941-5p	0	0	0	0	0	0	0	0
mmu-miR-1942	0	0	0	0	0	0	0	0
mmu-miR-1943	3.61855	0	0	0	1.40028	0	0	1.53814
mmu-miR-1944	1.80927	1.56412	1.72677	0	0	1.82315	1.34712	1.53814
mmu-miR-1945	3.61855	0	3.45354	11.3733	5.60113	0	10.777	3.07629
mmu-miR-1946a	0	0	0	0	0	0	0	0
mmu-miR-1946b	0	0	0	0	0	0	0	0
mmu-miR-1947	30.7577	45.3594	20.7212	42.2435	37.8076	45.5788	33.6781	32.301
mmu-miR-1948	0	0	0	0	0	0	0	0
mmu-miR-1949	0	0	0	0	0	0	0	0
mmu-miR-195	18.0927	31.2824	39.7157	37.3693	35.007	60.164	43.1079	41.5299
mmu-miR-1950	0	0	0	0	0	0	0	0
mmu-miR-1951	0	0	0	0	0	0	1.34712	0
mmu-miR-1952	0	0	0	0	0	0	0	0
mmu-miR-1953	0	0	1.72677	0	0	1.82315	0	0
mmu-miR-1954	0	0	0	0	0	0	0	0
mmu-miR-1955	0	1.56412	0	0	1.40028	0	0	0
mmu-miR-1956	0	0	0	0	0	0	0	0
mmu-miR-1957	0	0	0	0	0	0	0	0
mmu-miR-1958	0	0	0	0	0	0	0	0
mmu-miR-1959	3.61855	0	0	0	1.40028	0	0	0
mmu-miR-1960	0	0	0	0	1.40028	0	0	1.53814
mmu-miR-1961	0	0	0	0	0	0	0	0
mmu-miR-1962	0	0	0	0	0	0	0	0
mmu-miR-1963	0	0	0	0	0	0	0	0
mmu-miR-1964	0	0	0	0	0	0	0	0
mmu-miR-1965	0	1.56412	0	1.62475	8.40169	9.11575	13.4712	18.4577
mmu-miR-1966	0	0	0	0	0	0	0	0
mmu-miR-1967	0	0	0	0	0	0	0	0
mmu-miR-1968	0	0	0	0	0	0	0	0
mmu-miR-1969	1.80927	0	0	0	0	0	0	0
mmu-miR-196a	0	0	0	0	0	0	0	0
mmu-miR-196a*	0	0	0	0	0	0	0	0
mmu-miR-196b	0	0	0	0	0	0	0	0
mmu-miR-197	0	0	0	0	0	0	0	0
mmu-miR-1970	0	0	0	0	0	0	0	0
mmu-miR-1971	0	0	0	0	0	0	0	0
mmu-miR-1981	23.5206	32.8465	22.448	32.495	44.809	61.9871	44.455	30.7629
mmu-miR-1982.1	14.4742	18.7694	15.5409	14.6228	7.00141	12.7621	12.1241	3.07629
mmu-miR-1982.2	3.61855	7.82059	5.18031	3.2495	2.80056	9.11575	4.04137	6.15258
mmu-miR-1982*	0	0	0	0	0	0	0	0
mmu-miR-1983	282.247	186.13	214.119	246.962	319.264	410.209	464.757	310.705
mmu-miR-199a-3p	50.6597	84.4624	84.6117	113.733	86.8175	72.926	56.5791	92.2887
mmu-miR-199a-5p	173.69	195.515	119.147	167.349	137.228	122.151	118.547	129.204
mmu-miR-199b	50.6597	84.4624	84.6117	113.733	86.8175	72.926	56.5791	92.2887
mmu-miR-199b*	3.61855	15.6412	6.90708	9.7485	4.20085	0	8.08273	4.61443
mmu-miR-19a	75.9895	73.5135	56.9834	71.489	46.2093	51.0482	74.0917	55.3732
mmu-miR-19a*	0	1.56412	0	0	0	0	0	0
mmu-miR-19b	79.608	76.6418	105.333	100.735	77.0155	85.6881	70.0504	81.5217
mmu-miR-200a	34.3762	17.2053	24.1748	4.87425	30.8062	41.9325	45.8022	23.0722
mmu-miR-200a*	0	0	0	0	0	0	0	0
mmu-miR-200b	372.71	306.567	208.939	105.609	292.659	291.704	509.212	286.095
mmu-miR-200b*	0	0	0	0	1.40028	0	0	0
mmu-miR-200c	0	0	0	0	1.40028	1.82315	1.34712	1.53814
mmu-miR-200c*	0	0	0	0	0	0	0	0
mmu-miR-201	1.80927	0	0	0	0	0	1.34712	0
mmu-miR-202-3p	0	0	0	0	0	0	0	0
mmu-miR-202-5p	0	0	0	0	0	0	0	0
mmu-miR-203	113.984	126.694	151.956	160.85	210.042	180.492	136.059	161.505
mmu-miR-203*	0	0	0	0	0	0	0	1.53814
mmu-miR-204	510.215	664.75	531.845	895.238	620.325	659.981	1173.34	755.229
mmu-miR-205	25.3298	28.1541	29.3551	48.7425	36.4073	30.9936	43.1079	30.7629
mmu-miR-206	0	0	0	0	0	0	0	0
mmu-miR-207	0	0	0	0	0	0	0	0
mmu-miR-208a	0	0	0	0	0	0	0	0
mmu-miR-208b	0	0	0	0	0	0	0	0
mmu-miR-20a	2082.47	2724.69	2282.79	2490.74	2411.29	2213.3	2141.92	1667.35
mmu-miR-20a*	253.298	220.541	179.584	238.838	207.242	204.193	219.581	219.955
mmu-miR-20b	103.129	98.5394	169.223	50.3673	168.034	136.736	127.977	98.4412
mmu-miR-20b*	28.9484	34.4106	53.5299	16.2475	29.4059	18.2315	28.2896	19.9959
mmu-miR-21	4613.65	15913.3	4831.5	12621.1	6276.06	59693.6	5176.99	40425.5
mmu-miR-21*	9.04637	23.4618	6.90708	8.12375	12.6025	94.8038	6.73561	55.3732
mmu-miR-210	108.556	168.925	138.142	126.731	191.839	153.145	284.243	172.272
mmu-miR-211	0	3.12824	1.72677	0	5.60113	7.2926	2.69424	4.61443
mmu-miR-212	79.608	342.542	117.42	268.084	71.4144	687.328	70.0504	307.629
mmu-miR-2132	1.80927	3.12824	1.72677	3.2495	0	0	0	0
mmu-miR-2133	3.61855	7.82059	0	0	1.40028	9.11575	4.04137	3.07629
mmu-miR-2134	0	0	0	0	0	0	1.34712	0
mmu-miR-2135	5.42782	9.38471	1.72677	0	4.20085	5.46945	13.4712	1.53814
mmu-miR-2136	0	0	0	0	0	0	0	0
mmu-miR-2137	0	0	0	0	0	0	0	0
mmu-miR-2138	16.2835	4.69235	8.63385	3.2495	15.4031	25.5241	20.2068	7.69072
mmu-miR-2139	0	0	0	0	0	0	0	0
mmu-miR-214	1.80927	4.69235	0	3.2495	2.80056	7.2926	1.34712	1.53814
mmu-miR-214*	0	0	0	0	0	0	0	0
mmu-miR-2140	0	0	3.45354	0	0	1.82315	1.34712	0
mmu-miR-2141	1.80927	0	0	0	5.60113	0	0	0
mmu-miR-2142	464.983	620.955	364.348	1083.71	546.11	864.173	611.594	298.4
mmu-miR-2143	0	1.56412	0	0	1.40028	0	1.34712	3.07629
mmu-miR-2144	0	0	0	0	0	0	0	0
mmu-miR-2145	1.80927	3.12824	0	3.2495	1.40028	1.82315	0	0
mmu-miR-2146	0	0	0	0	0	0	0	0
mmu-miR-215	34.3762	23.4618	58.7102	73.1138	30.8062	34.6399	45.8022	36.9155
mmu-miR-216a	7.23709	4.69235	5.18031	1.62475	12.6025	7.2926	9.42986	1.53814
mmu-miR-216b	14.4742	9.38471	8.63385	4.87425	15.4031	14.5852	2.69424	12.3052
mmu-miR-217	7.23709	9.38471	5.18031	4.87425	11.2023	9.11575	13.4712	7.69072
mmu-miR-218	3287.45	3453.57	3626.22	3038.28	4377.28	3367.36	3913.39	3430.06
mmu-miR-218-1*	0	3.12824	1.72677	0	4.20085	0	1.34712	0
mmu-miR-218-2*	5.42782	1.56412	5.18031	6.499	9.80197	5.46945	2.69424	4.61443
mmu-miR-2182	0	0	0	0	0	0	0	0
mmu-miR-2183	0	0	0	0	0	0	0	0
mmu-miR-219	718.282	616.262	657.899	596.284	1047.41	957.154	1049.41	673.707
mmu-miR-22	436.035	616.262	429.966	537.793	516.704	1108.48	466.104	567.575
mmu-miR-22*	1.80927	1.56412	3.45354	3.2495	1.40028	1.82315	0	1.53814
mmu-miR-220	0	0	0	0	0	0	0	0
mmu-miR-221	331.097	406.671	229.66	250.212	345.87	386.508	269.424	215.34
mmu-miR-222	90.4637	96.9753	65.6173	71.489	88.2177	134.913	90.2572	73.8309
mmu-miR-223	0	0	0	0	0	0	0	0
mmu-miR-224	624.199	516.159	336.72	336.323	474.696	311.759	334.086	307.629
mmu-miR-23a	61.5153	118.873	55.2566	118.607	72.8147	262.534	83.5216	192.268
mmu-miR-23b	240.633	265.9	217.573	256.711	285.657	262.534	293.673	226.107
mmu-miR-24	457.746	481.748	447.233	710.016	477.496	503.19	518.642	662.94
mmu-miR-24-1*	0	0	0	0	0	0	0	1.53814
mmu-miR-24-2*	0	3.12824	1.72677	3.2495	1.40028	7.2926	2.69424	1.53814
mmu-miR-25	2804.37	2873.28	2995.95	3147.14	3570.72	3385.59	3130.71	2341.06
mmu-miR-26a	14577.3	14965.5	17903.1	14392	19678.2	18275.3	18976.9	15343
mmu-miR-26b	15326.4	13191.8	14057.6	13576.4	17992.2	18860.5	17672.9	19854.4
mmu-miR-26b*	12.6649	4.69235	20.7212	11.3733	23.8048	16.4084	25.5953	6.15258
mmu-miR-27a	32.5669	104.796	39.7157	125.106	56.0113	151.322	40.4137	129.204
mmu-miR-27a*	0	0	0	1.62475	0	0	0	0
mmu-miR-27b	2681.34	2884.23	3431.09	3629.69	2656.33	2521.42	3052.58	2731.74
mmu-miR-27b*	30.7577	25.0259	41.4425	43.8683	26.6054	32.8167	37.7194	21.534
mmu-miR-28	345.571	364.439	317.726	341.198	467.694	506.836	427.038	333.777
mmu-miR-28*	256.917	269.028	205.486	272.958	326.266	426.617	265.383	370.693
mmu-miR-290-3p	0	0	0	0	0	0	0	0
mmu-miR-290-5p	3.61855	12.5129	6.90708	3.2495	7.00141	7.2926	18.8597	13.8433
mmu-miR-291a-3p	25.3298	42.2312	50.0763	1.62475	37.8076	43.7556	126.63	24.6103
mmu-miR-291a-5p	41.6133	67.2571	62.1637	16.2475	58.8118	85.6881	220.928	72.2928
mmu-miR-291b-3p	0	1.56412	0	0	0	0	0	0
mmu-miR-291b-5p	0	0	0	0	0	0	0	0
mmu-miR-292-3p	0	0	0	0	0	0	1.34712	0
mmu-miR-292-5p	41.6133	68.8212	50.0763	11.3733	50.4101	38.2862	72.7446	53.8351
mmu-miR-293	5.42782	12.5129	12.0874	1.62475	5.60113	5.46945	24.2482	9.22887
mmu-miR-293*	0	0	0	0	0	0	0	0
mmu-miR-294	1.80927	1.56412	1.72677	0	1.40028	3.6463	2.69424	1.53814
mmu-miR-294*	0	0	0	0	0	0	0	0
mmu-miR-295	14.4742	9.38471	18.9945	6.499	11.2023	20.0547	32.3309	7.69072
mmu-miR-295*	21.7113	21.8977	6.90708	3.2495	2.80056	7.2926	32.3309	9.22887
mmu-miR-296-3p	222.541	222.105	200.305	217.717	277.256	238.833	230.358	210.726
mmu-miR-296-5p	153.788	131.386	141.595	159.226	159.632	158.614	146.836	116.899
mmu-miR-297a	1.80927	0	0	3.2495	1.40028	1.82315	6.73561	7.69072
mmu-miR-297a*	1.80927	1.56412	0	3.2495	1.40028	5.46945	1.34712	3.07629
mmu-miR-297b-3p	1.80927	1.56412	0	3.2495	1.40028	5.46945	1.34712	3.07629
mmu-miR-297b-5p	5.42782	1.56412	5.18031	1.62475	1.40028	1.82315	2.69424	0
mmu-miR-297c	3.61855	0	3.45354	1.62475	2.80056	0	0	1.53814
mmu-miR-297c*	1.80927	1.56412	0	3.2495	1.40028	5.46945	1.34712	3.07629
mmu-miR-298	9448.03	10657.9	9331.46	7611.96	12459.7	12238.8	11671.5	7090.85
mmu-miR-299	16.2835	10.9488	12.0874	11.3733	12.6025	9.11575	8.08273	15.3814
mmu-miR-299*	7.23709	6.25647	5.18031	8.12375	7.00141	9.11575	8.08273	4.61443
mmu-miR-29a	28.9484	131.386	43.1692	147.852	22.4045	304.466	37.7194	249.179
mmu-miR-29a*	3.61855	7.82059	8.63385	8.12375	1.40028	16.4084	2.69424	9.22887
mmu-miR-29b	0	0	0	4.87425	0	1.82315	0	3.07629
mmu-miR-29b*	0	0	0	0	1.40028	0	0	0
mmu-miR-29c	57.8968	73.5135	56.9834	95.8603	53.2107	72.926	63.3148	61.5258
mmu-miR-29c*	1.80927	3.12824	1.72677	1.62475	0	3.6463	2.69424	3.07629
mmu-miR-300	6547.76	6459.81	6784.48	5304.81	6942.6	6825.88	6420.39	4759.02
mmu-miR-300*	23.5206	28.1541	27.6283	19.497	9.80197	18.2315	22.9011	26.1485
mmu-miR-301a	4154.09	3527.09	3738.46	3225.13	4801.57	4506.83	4114.11	3459.29
mmu-miR-301b	844.931	993.215	939.363	911.485	1555.71	1425.7	1070.96	981.336
mmu-miR-302a	7.23709	4.69235	6.90708	3.2495	4.20085	3.6463	2.69424	4.61443
mmu-miR-302a*	209.876	164.232	238.294	25.996	37.8076	16.4084	96.9928	13.8433
mmu-miR-302b	253.298	142.335	195.125	30.8703	102.221	47.4019	158.96	26.1485
mmu-miR-302b*	0	0	0	0	0	0	0	0
mmu-miR-302c	112.175	139.206	148.502	38.994	85.4172	41.9325	83.5216	32.301
mmu-miR-302c*	0	3.12824	1.72677	0	0	0	0	0
mmu-miR-302d	45.2318	43.7953	39.7157	16.2475	15.4031	20.0547	33.6781	9.22887
mmu-miR-30a	18716.9	20555.6	22202.8	21448.3	29503.9	28034.6	27341.2	25628.6
mmu-miR-30a*	70.5617	65.693	88.0653	71.489	99.42	82.0418	99.6871	69.2165
mmu-miR-30b	227.968	253.387	259.015	274.583	301.061	333.637	238.441	212.264
mmu-miR-30b*	19.902	7.82059	6.90708	4.87425	8.40169	1.82315	5.38849	7.69072
mmu-miR-30c	49984.8	48443.9	56247.8	51026.9	58718	59323.5	59878.2	47602.5
mmu-miR-30c-1*	12.6649	9.38471	10.3606	1.62475	8.40169	5.46945	5.38849	3.07629
mmu-miR-30c-2*	9.04637	12.5129	5.18031	22.7465	22.4045	25.5241	10.777	9.22887
mmu-miR-30d	13906.1	13327.8	15000.4	12876.2	15520.7	15768.4	16138.5	13048.1
mmu-miR-30e	9071.7	8693.37	8768.54	7540.47	10446.1	9648.11	9149.66	7693.8
mmu-miR-30e*	112.175	67.2571	110.513	95.8603	124.625	144.029	122.588	78.4454
mmu-miR-31	137.505	176.745	162.316	113.733	182.037	247.948	168.39	159.967
mmu-miR-31*	0	1.56412	0	0	1.40028	1.82315	1.34712	1.53814
mmu-miR-32	5.42782	9.38471	6.90708	3.2495	5.60113	1.82315	2.69424	3.07629
mmu-miR-320	472.22	641.288	488.676	549.166	554.512	599.817	513.254	513.74
mmu-miR-322	2189.22	1961.4	2117.02	2224.28	2411.29	2539.65	2259.12	2516.4
mmu-miR-322*	466.793	685.084	592.282	822.124	596.52	698.267	662.784	887.509
mmu-miR-323-3p	106.747	92.283	70.7976	79.6128	113.423	107.566	105.076	98.4412
mmu-miR-323-5p	0	4.69235	6.90708	6.499	12.6025	0	8.08273	0
mmu-miR-324-3p	135.696	151.719	155.409	144.603	197.44	180.492	175.126	146.124
mmu-miR-324-5p	57.8968	62.5647	58.7102	71.489	79.8161	91.1575	67.3561	49.2206
mmu-miR-325	25.3298	32.8465	27.6283	27.6208	21.0042	25.5241	21.554	43.068
mmu-miR-325*	1.80927	0	0	1.62475	0	1.82315	1.34712	0
mmu-miR-326	209.876	222.105	241.748	225.84	271.655	246.125	296.367	206.111
mmu-miR-327	0	0	0	0	0	0	0	0
mmu-miR-328	779.797	664.75	790.861	664.523	931.187	922.514	901.225	747.538
mmu-miR-329	85.0359	98.5394	79.4314	113.733	96.6194	80.2186	64.6619	66.1402
mmu-miR-33	3.61855	3.12824	1.72677	4.87425	1.40028	7.2926	4.04137	9.22887
mmu-miR-33*	0	0	0	0	0	0	0	0
mmu-miR-330	2864.08	2568.28	2424.38	1762.85	3490.9	3205.1	2779.11	1962.67
mmu-miR-330*	12.6649	7.82059	5.18031	0	5.60113	7.2926	8.08273	7.69072
mmu-miR-331-3p	861.214	1093.32	847.844	1467.15	975.996	1082.95	1045.37	1255.13
mmu-miR-331-5p	9.04637	3.12824	5.18031	6.499	12.6025	9.11575	8.08273	1.53814
mmu-miR-335-3p	151.979	218.977	112.24	268.084	106.421	145.852	96.9928	184.577
mmu-miR-335-5p	220.731	763.29	245.201	765.258	260.452	415.678	296.367	602.953
mmu-miR-337-3p	43.4226	43.7953	20.7212	34.1198	49.0099	54.6945	49.8435	47.6825
mmu-miR-337-5p	9.04637	6.25647	6.90708	8.12375	4.20085	14.5852	8.08273	1.53814
mmu-miR-338-3p	83.2266	101.668	105.333	77.988	88.2177	89.3344	96.9928	63.0639
mmu-miR-338-5p	7.23709	7.82059	6.90708	16.2475	9.80197	12.7621	6.73561	3.07629
mmu-miR-339-3p	81.4173	79.77	84.6117	71.489	133.027	134.913	160.308	158.429
mmu-miR-339-5p	28.9484	25.0259	36.2622	17.8723	54.611	52.8714	43.1079	49.2206
mmu-miR-340-3p	1615.68	1584.45	1542.01	1485.02	1565.51	1620.78	1613.85	1205.91
mmu-miR-340-5p	464.983	584.98	467.955	609.282	484.497	592.524	553.667	553.732
mmu-miR-341	463.174	419.184	578.468	355.82	618.925	406.563	596.775	304.553
mmu-miR-342-3p	5226.99	4840.94	4935.11	4919.75	4412.29	4472.19	4251.52	4948.21
mmu-miR-342-5p	99.51	111.052	100.153	63.3653	112.023	127.621	103.728	79.9835
mmu-miR-343	0	0	0	0	0	0	0	0
mmu-miR-344	318.432	395.722	305.638	399.689	406.082	393.801	456.675	458.367
mmu-miR-345-3p	1.80927	0	0	1.62475	0	0	0	0
mmu-miR-345-5p	3.61855	3.12824	0	3.2495	2.80056	5.46945	2.69424	1.53814
mmu-miR-346	48.8504	40.6671	20.7212	29.2455	19.6039	16.4084	26.9424	32.301
mmu-miR-34a	508.406	746.084	554.293	989.473	529.306	581.585	627.759	695.241
mmu-miR-34b-3p	3.61855	6.25647	1.72677	8.12375	9.80197	10.9389	8.08273	4.61443
mmu-miR-34b-5p	5.42782	3.12824	0	11.3733	5.60113	12.7621	12.1241	9.22887
mmu-miR-34c	153.788	284.669	160.59	331.449	316.464	350.045	292.326	456.829
mmu-miR-34c*	3.61855	1.56412	0	6.499	2.80056	5.46945	4.04137	6.15258
mmu-miR-350	220.731	229.925	226.207	224.216	235.247	226.071	176.473	199.959
mmu-miR-351	2402.72	3642.83	3023.57	5174.83	2576.52	3907.01	3256	5503.48
mmu-miR-361	247.87	184.566	210.666	203.094	203.041	167.73	188.597	155.353
mmu-miR-362-3p	63.3246	78.2059	41.4425	60.1158	60.2121	36.463	51.1907	41.5299
mmu-miR-362-5p	9.04637	21.8977	6.90708	22.7465	11.2023	10.9389	2.69424	13.8433
mmu-miR-363	2042.67	1819.07	1806.2	645.026	1373.68	1341.84	1313.44	941.344
mmu-miR-365	5.42782	12.5129	8.63385	9.7485	4.20085	7.2926	8.08273	16.9196
mmu-miR-367	5.42782	18.7694	8.63385	4.87425	7.00141	3.6463	10.777	1.53814
mmu-miR-369-3p	66.9431	100.104	82.8849	60.1158	78.4158	72.926	45.8022	43.068
mmu-miR-369-5p	75.9895	75.0777	81.1582	47.1178	57.4116	74.7492	86.2158	53.8351
mmu-miR-370	3008.82	2311.77	1883.91	1567.88	2107.42	1777.57	2047.63	1413.55
mmu-miR-374	106.747	75.0777	93.2456	107.234	151.23	122.151	119.894	98.4412
mmu-miR-374*	0	0	0	0	0	0	0	0
mmu-miR-375	43.4226	51.6159	62.1637	21.1218	74.2149	98.4501	64.6619	61.5258
mmu-miR-376a	922.73	721.058	818.489	581.661	810.763	680.035	736.876	519.893
mmu-miR-376a*	47.0411	32.8465	50.0763	17.8723	39.2079	40.1093	44.455	29.2247
mmu-miR-376b	81.4173	78.2059	70.7976	56.8663	65.8132	40.1093	37.7194	36.9155
mmu-miR-376b*	16.2835	17.2053	24.1748	12.998	26.6054	20.0547	22.9011	18.4577
mmu-miR-376c	10.8556	23.4618	25.9015	27.6208	28.0056	18.2315	17.5126	24.6103
mmu-miR-376c*	0	0	0	0	0	0	0	0
mmu-miR-377	0	0	1.72677	0	0	0	0	1.53814
mmu-miR-378	1176.03	1587.58	1735.4	1710.86	2204.04	2215.13	2854.55	2078.03
mmu-miR-378*	0	0	0	0	0	0	0	0
mmu-miR-379	347.381	214.284	278.01	297.329	341.669	253.418	278.854	270.713
mmu-miR-380-3p	5.42782	7.82059	6.90708	9.7485	11.2023	1.82315	8.08273	1.53814
mmu-miR-380-5p	68.7524	68.8212	72.5243	58.491	75.6152	72.926	75.4389	58.4495
mmu-miR-381	280.437	309.695	315.999	242.088	312.263	371.923	328.698	267.637
mmu-miR-382	132.077	98.5394	107.06	112.108	120.424	133.09	125.282	79.9835
mmu-miR-382*	0	0	0	0	0	0	0	1.53814
mmu-miR-383	9.04637	3.12824	10.3606	8.12375	9.80197	7.2926	9.42986	4.61443
mmu-miR-384-3p	30.7577	17.2053	17.2677	21.1218	29.4059	23.701	25.5953	26.1485
mmu-miR-384-5p	18.0927	15.6412	12.0874	17.8723	12.6025	21.8778	12.1241	24.6103
mmu-miR-409-3p	352.808	251.823	260.742	196.595	310.863	202.37	257.3	147.662
mmu-miR-409-5p	7577.24	5770.03	3370.65	2957.05	2822.97	2386.5	3037.76	4216.05
mmu-miR-410	609.725	702.289	675.167	645.026	726.746	833.18	637.189	496.821
mmu-miR-411	264.154	259.644	278.01	225.84	257.652	353.691	285.59	179.963
mmu-miR-411*	0	0	0	0	0	0	0	1.53814
mmu-miR-412	1.80927	4.69235	1.72677	6.499	0	9.11575	6.73561	4.61443
mmu-miR-421	88.6544	78.2059	100.153	110.483	133.027	100.273	102.381	46.1443
mmu-miR-423-3p	1613.87	1636.07	1414.22	1694.62	1282.66	1509.57	1709.5	1147.46
mmu-miR-423-5p	911.874	963.497	975.625	1077.21	1282.66	1343.66	1586.91	976.722
mmu-miR-425	159.216	184.566	126.054	167.349	175.035	226.071	188.597	201.497
mmu-miR-425*	41.6133	50.0518	36.2622	63.3653	71.4144	58.3408	56.5791	70.7546
mmu-miR-429	0	1.56412	5.18031	1.62475	8.40169	3.6463	10.777	1.53814
mmu-miR-431	318.432	319.08	246.928	238.838	333.267	424.794	332.739	206.111
mmu-miR-431*	3.61855	3.12824	8.63385	4.87425	4.20085	5.46945	1.34712	3.07629
mmu-miR-432	0	0	0	0	0	0	0	0
mmu-miR-433	390.803	330.029	271.103	243.713	334.667	331.813	319.268	172.272
mmu-miR-433*	75.9895	75.0777	58.7102	51.992	65.8132	92.9807	84.8687	47.6825
mmu-miR-434-3p	901.018	863.393	920.368	773.381	1131.43	1132.18	965.887	776.763
mmu-miR-434-5p	95.8915	75.0777	70.7976	77.988	84.0169	60.164	76.786	75.3691
mmu-miR-448	37.9947	18.7694	32.8086	12.998	32.2065	27.3473	12.1241	16.9196
mmu-miR-449a	77.7988	70.3853	77.7046	90.986	225.445	249.772	356.987	326.087
mmu-miR-449b	0	0	0	0	0	0	0	0
mmu-miR-449c	0	3.12824	1.72677	0	5.60113	7.2926	12.1241	9.22887
mmu-miR-450a-3p	0	0	0	0	0	0	0	0
mmu-miR-450a-5p	34.3762	31.2824	18.9945	24.3713	15.4031	25.5241	35.0252	33.8392
mmu-miR-450b-3p	0	0	0	0	2.80056	0	1.34712	0
mmu-miR-450b-5p	439.653	466.107	459.321	724.639	501.301	335.46	468.799	575.266
mmu-miR-451	3.61855	0	0	1.62475	2.80056	0	2.69424	0
mmu-miR-452	0	1.56412	0	0	0	0	1.34712	1.53814
mmu-miR-453	0	0	0	0	0	0	0	0
mmu-miR-455	151.979	175.181	179.584	320.076	109.222	142.206	179.167	203.035
mmu-miR-455*	50.6597	64.1288	51.8031	43.8683	32.2065	34.6399	33.6781	36.9155
mmu-miR-463	0	0	0	0	0	0	0	0
mmu-miR-463*	0	1.56412	0	0	1.40028	1.82315	1.34712	1.53814
mmu-miR-464	0	0	0	0	0	0	0	0
mmu-miR-465a-3p	0	0	0	0	0	0	0	0
mmu-miR-465a-5p	0	1.56412	0	1.62475	0	0	1.34712	0
mmu-miR-465b-3p	0	0	0	0	0	0	0	0
mmu-miR-465b-5p	1.80927	0	0	0	0	0	0	0
mmu-miR-465c-3p	0	0	0	0	0	0	0	0
mmu-miR-465c-5p	1.80927	3.12824	0	0	0	0	0	0
mmu-miR-466a-3p	18.0927	25.0259	12.0874	32.495	23.8048	23.701	40.4137	18.4577
mmu-miR-466a-5p	1.80927	1.56412	1.72677	1.62475	1.40028	0	0	0
mmu-miR-466b-3-3p	1.80927	0	0	0	0	0	0	0
mmu-miR-466b-3p	18.0927	25.0259	12.0874	32.495	23.8048	23.701	40.4137	18.4577
mmu-miR-466b-5p	0	0	0	0	0	0	0	0
mmu-miR-466c-3p	18.0927	25.0259	12.0874	32.495	23.8048	23.701	40.4137	18.4577
mmu-miR-466c-5p	3.61855	6.25647	1.72677	9.7485	5.60113	12.7621	8.08273	6.15258
mmu-miR-466d-3p	66.9431	50.0518	29.3551	74.7385	42.0085	47.4019	68.7032	56.9113
mmu-miR-466d-5p	0	0	0	0	0	0	0	0
mmu-miR-466e-3p	18.0927	25.0259	12.0874	32.495	23.8048	23.701	40.4137	18.4577
mmu-miR-466e-5p	0	0	0	1.62475	0	0	0	0
mmu-miR-466f	1.80927	0	1.72677	1.62475	2.80056	1.82315	0	3.07629
mmu-miR-466f-3p	3.61855	1.56412	5.18031	3.2495	1.40028	5.46945	6.73561	3.07629
mmu-miR-466f-5p	0	0	0	0	0	0	0	0
mmu-miR-466g	3.61855	0	0	0	0	0	0	0
mmu-miR-466h	5.42782	7.82059	0	1.62475	4.20085	5.46945	4.04137	7.69072
mmu-miR-466i	0	0	1.72677	0	0	0	0	0
mmu-miR-466j	0	1.56412	0	0	0	0	0	0
mmu-miR-466k	0	1.56412	0	0	0	0	0	0
mmu-miR-466l	0	0	0	1.62475	0	0	0	0
mmu-miR-467a	7.23709	3.12824	8.63385	1.62475	11.2023	9.11575	10.777	12.3052
mmu-miR-467a*	14.4742	14.0771	12.0874	27.6208	15.4031	12.7621	17.5126	15.3814
mmu-miR-467b	9.04637	7.82059	8.63385	8.12375	7.00141	3.6463	9.42986	15.3814
mmu-miR-467b*	0	0	0	0	0	0	0	0
mmu-miR-467c	5.42782	18.7694	10.3606	11.3733	7.00141	7.2926	6.73561	12.3052
mmu-miR-467d	0	3.12824	5.18031	0	7.00141	0	4.04137	4.61443
mmu-miR-467d*	14.4742	14.0771	12.0874	27.6208	15.4031	12.7621	17.5126	15.3814
mmu-miR-467e	7.23709	4.69235	8.63385	8.12375	4.20085	1.82315	5.38849	4.61443
mmu-miR-467e*	0	0	0	0	0	0	0	0
mmu-miR-467f	0	0	0	0	0	0	0	0
mmu-miR-467g	0	0	0	0	0	0	0	0
mmu-miR-467h	0	0	0	0	0	0	0	0
mmu-miR-468	0	0	0	0	0	0	0	0
mmu-miR-469	0	0	0	0	0	0	0	0
mmu-miR-470	0	1.56412	0	0	0	0	0	1.53814
mmu-miR-470*	0	0	0	0	0	0	0	0
mmu-miR-471	0	0	0	0	0	0	0	0
mmu-miR-483	7.23709	6.25647	8.63385	1.62475	8.40169	10.9389	16.1655	10.767
mmu-miR-483*	7.23709	4.69235	5.18031	9.7485	5.60113	1.82315	8.08273	4.61443
mmu-miR-484	2267.02	2116.25	1811.38	2282.77	1942.19	1810.39	2065.14	1756.56
mmu-miR-485	533.736	431.697	340.174	206.343	303.861	224.248	369.112	269.175
mmu-miR-485*	191.783	115.745	174.404	126.731	282.857	216.955	183.209	133.819
mmu-miR-486	4769.25	5300.8	4639.83	6667.98	5052.22	8371.91	5389.84	10548.6
mmu-miR-487b	481.267	602.185	611.276	550.791	553.111	610.755	695.115	441.447
mmu-miR-488	4819.9	5679.31	6910.53	7049.79	4709.15	4519.59	5135.23	5203.54
mmu-miR-488*	177.309	184.566	146.775	214.467	127.426	103.92	130.671	136.895
mmu-miR-489	1.80927	1.56412	0	0	0	0	0	1.53814
mmu-miR-490	47.0411	34.4106	67.344	38.994	35.007	18.2315	29.6367	6.15258
mmu-miR-491	0	0	0	1.62475	1.40028	0	0	0
mmu-miR-493	39.804	17.2053	15.5409	22.7465	25.2051	16.4084	18.8597	6.15258
mmu-miR-494	593.442	572.467	580.195	484.176	707.142	705.559	666.826	426.066
mmu-miR-495	119.412	175.181	186.491	173.848	135.827	102.096	137.406	129.204
mmu-miR-496	36.1855	34.4106	31.0819	34.1198	35.007	27.3473	37.7194	33.8392
mmu-miR-497	0	1.56412	5.18031	0	1.40028	0	4.04137	3.07629
mmu-miR-499	1.80927	1.56412	0	0	0	1.82315	0	0
mmu-miR-500	28.9484	23.4618	31.0819	37.3693	39.2079	32.8167	30.9838	39.9918
mmu-miR-501-3p	3868.23	3200.19	2414.02	2638.6	1888.98	1870.55	1783.59	3325.47
mmu-miR-501-5p	0	12.5129	5.18031	8.12375	1.40028	14.5852	1.34712	6.15258
mmu-miR-503	3.61855	4.69235	8.63385	6.499	8.40169	0	1.34712	4.61443
mmu-miR-503*	3.61855	3.12824	1.72677	3.2495	7.00141	0	5.38849	6.15258
mmu-miR-504	25.3298	25.0259	18.9945	14.6228	14.0028	9.11575	18.8597	15.3814
mmu-miR-505	10.8556	25.0259	18.9945	17.8723	18.2037	12.7621	29.6367	19.9959
mmu-miR-509-3p	0	0	0	0	0	0	0	0
mmu-miR-509-5p	0	0	0	0	0	0	0	0
mmu-miR-511	0	0	0	0	0	0	0	0
mmu-miR-532-3p	124.84	145.463	129.508	180.347	102.221	133.09	157.613	123.052
mmu-miR-532-5p	2209.12	2316.46	1664.61	2121.92	1937.99	1936.19	1677.17	1716.57
mmu-miR-539	92.273	106.36	58.7102	74.7385	67.2135	72.926	101.034	39.9918
mmu-miR-540-3p	75.9895	65.693	65.6173	32.495	95.2192	89.3344	66.009	44.6062
mmu-miR-540-5p	5.42782	1.56412	1.72677	1.62475	5.60113	0	1.34712	0
mmu-miR-541	6256.47	4542.2	4686.45	4243.85	4672.74	5090.24	5587.86	3923.81
mmu-miR-542-3p	126.649	150.155	162.316	253.461	191.839	184.138	183.209	321.472
mmu-miR-542-5p	1.80927	1.56412	6.90708	9.7485	1.40028	5.46945	2.69424	4.61443
mmu-miR-543	289.484	183.002	241.748	170.599	155.431	154.968	160.308	92.2887
mmu-miR-544	3.61855	0	1.72677	0	0	1.82315	0	1.53814
mmu-miR-546	0	0	0	0	0	0	0	0
mmu-miR-547	3.61855	1.56412	5.18031	3.2495	1.40028	3.6463	1.34712	4.61443
mmu-miR-551b	119.412	123.565	165.77	141.353	116.223	78.3955	156.266	95.365
mmu-miR-568	0	0	0	0	0	0	0	0
mmu-miR-574-3p	3.61855	0	1.72677	3.2495	1.40028	1.82315	2.69424	4.61443
mmu-miR-574-5p	0	4.69235	1.72677	6.499	0	3.6463	4.04137	3.07629
mmu-miR-582-3p	0	1.56412	0	0	0	1.82315	0	0
mmu-miR-582-5p	0	0	0	0	0	3.6463	0	0
mmu-miR-590-3p	0	0	0	0	0	0	0	0
mmu-miR-590-5p	0	0	0	0	0	0	0	0
mmu-miR-592	0	1.56412	0	0	1.40028	3.6463	1.34712	1.53814
mmu-miR-598	891.972	880.598	816.762	744.136	803.762	756.608	812.315	773.687
mmu-miR-599	0	0	0	0	0	0	0	0
mmu-miR-615-3p	0	4.69235	6.90708	1.62475	0	1.82315	0	1.53814
mmu-miR-615-5p	0	1.56412	0	0	0	0	0	0
mmu-miR-652	1458.27	1498.42	1519.56	1696.24	1718.15	1897.9	1559.97	1778.09
mmu-miR-653	0	0	0	0	0	0	0	0
mmu-miR-654-3p	0	0	0	0	0	0	0	0
mmu-miR-654-5p	0	0	0	0	0	0	0	0
mmu-miR-664	27.1391	39.1029	34.5354	30.8703	21.0042	7.2926	17.5126	13.8433
mmu-miR-665	32.5669	29.7182	20.7212	22.7465	37.8076	41.9325	40.4137	18.4577
mmu-miR-666-3p	899.209	963.497	1039.52	779.88	1093.62	1028.26	1021.12	699.856
mmu-miR-666-5p	877.498	847.752	780.5	680.771	1001.2	918.868	825.786	642.944
mmu-miR-667	1043.95	1080.81	809.855	906.611	924.186	938.923	905.266	749.076
mmu-miR-668	238.824	251.823	253.835	204.719	201.641	215.132	264.036	178.425
mmu-miR-669a	30.7577	45.3594	18.9945	29.2455	39.2079	29.1704	49.8435	53.8351
mmu-miR-669b	27.1391	28.1541	32.8086	55.2415	22.4045	74.7492	51.1907	61.5258
mmu-miR-669c	16.2835	20.3335	18.9945	25.996	22.4045	38.2862	20.2068	30.7629
mmu-miR-669d	5.42782	23.4618	5.18031	6.499	2.80056	7.2926	13.4712	12.3052
mmu-miR-669e	21.7113	20.3335	6.90708	22.7465	25.2051	32.8167	12.1241	33.8392
mmu-miR-669f	0	0	0	0	0	1.82315	2.69424	1.53814
mmu-miR-669g	0	0	0	0	0	0	1.34712	0
mmu-miR-669h-3p	0	0	0	0	0	0	0	0
mmu-miR-669h-5p	0	0	0	0	0	0	0	0
mmu-miR-669i	0	0	0	0	0	0	0	0
mmu-miR-669j	0	0	0	0	0	0	0	0
mmu-miR-669k	0	0	0	0	0	0	0	0
mmu-miR-669l	3.61855	7.82059	6.90708	11.3733	8.40169	9.11575	17.5126	16.9196
mmu-miR-669m	0	0	0	0	0	0	0	0
mmu-miR-669n	0	0	0	0	0	0	0	0
mmu-miR-669o	3.61855	3.12824	1.72677	0	1.40028	1.82315	9.42986	3.07629
mmu-miR-670	10.8556	17.2053	3.45354	3.2495	7.00141	7.2926	5.38849	3.07629
mmu-miR-671-3p	95.8915	76.6418	93.2456	112.108	88.2177	140.383	118.547	93.8268
mmu-miR-671-5p	74.1802	103.232	81.1582	121.856	65.8132	100.273	82.1745	123.052
mmu-miR-672	28.9484	32.8465	34.5354	16.2475	36.4073	29.1704	32.3309	24.6103
mmu-miR-673-3p	28.9484	50.0518	31.0819	25.996	44.809	51.0482	40.4137	38.4536
mmu-miR-673-5p	758.086	459.851	597.462	409.437	666.534	528.714	583.304	389.151
mmu-miR-674	124.84	251.823	129.508	396.439	120.424	191.431	191.291	307.629
mmu-miR-674*	121.221	292.49	141.595	323.325	134.427	215.132	184.556	218.417
mmu-miR-675-3p	0	0	0	0	0	0	0	0
mmu-miR-675-5p	0	0	0	0	0	0	0	0
mmu-miR-676	253.298	222.105	264.196	243.713	372.475	344.575	373.153	226.107
mmu-miR-676*	150.17	164.232	124.327	165.725	149.83	122.151	223.622	164.581
mmu-miR-677	14.4742	6.25647	15.5409	24.3713	16.8034	23.701	21.554	23.0722
mmu-miR-678	0	0	0	0	0	0	0	0
mmu-miR-679	0	0	0	0	0	0	0	0
mmu-miR-680	0	0	0	0	0	0	0	0
mmu-miR-681	0	0	0	0	0	0	0	0
mmu-miR-682	0	0	0	0	0	0	0	0
mmu-miR-683	0	0	0	0	0	0	0	0
mmu-miR-684	0	0	0	0	0	0	0	0
mmu-miR-685	0	0	0	1.62475	0	0	0	0
mmu-miR-686	0	0	0	0	0	0	0	0
mmu-miR-687	0	0	0	0	0	0	0	0
mmu-miR-688	0	0	0	0	1.40028	0	0	0
mmu-miR-689	0	0	5.18031	0	2.80056	3.6463	1.34712	1.53814
mmu-miR-690	1.80927	25.0259	12.0874	25.996	4.20085	1.82315	6.73561	10.767
mmu-miR-691	0	0	0	0	0	0	0	0
mmu-miR-692	0	0	0	0	0	0	0	0
mmu-miR-693-3p	0	0	0	0	0	0	0	0
mmu-miR-693-5p	0	0	0	0	0	1.82315	0	0
mmu-miR-694	0	0	0	0	0	0	0	0
mmu-miR-695	0	0	0	0	0	0	0	0
mmu-miR-696	0	0	0	0	0	0	0	0
mmu-miR-697	0	0	0	0	0	0	0	0
mmu-miR-698	0	0	0	0	0	0	0	0
mmu-miR-700	39.804	21.8977	25.9015	19.497	14.0028	20.0547	8.08273	33.8392
mmu-miR-701	1.80927	3.12824	0	1.62475	0	0	0	0
mmu-miR-702	16.2835	15.6412	24.1748	19.497	9.80197	10.9389	10.777	10.767
mmu-miR-703	0	0	0	0	0	0	0	0
mmu-miR-704	18.0927	23.4618	15.5409	9.7485	25.2051	29.1704	21.554	15.3814
mmu-miR-705	0	0	0	0	0	0	0	0
mmu-miR-706	0	0	0	0	0	0	0	0
mmu-miR-707	0	0	0	0	0	0	0	0
mmu-miR-708	269.582	175.181	262.469	138.104	327.666	329.99	219.581	147.662
mmu-miR-708*	1756.8	1734.61	2193	1764.48	2125.63	1992.7	2003.17	2114.95
mmu-miR-709	1.80927	0	0	0	0	0	0	3.07629
mmu-miR-710	0	0	0	0	0	0	0	0
mmu-miR-711	0	0	0	0	0	0	0	0
mmu-miR-712	0	0	1.72677	0	2.80056	0	0	0
mmu-miR-712*	0	0	0	0	0	0	0	0
mmu-miR-713	0	0	0	0	0	0	0	0
mmu-miR-714	1.80927	3.12824	0	0	0	0	0	0
mmu-miR-715	0	0	0	0	0	0	0	0
mmu-miR-717	0	0	0	0	0	0	0	0
mmu-miR-718	0	0	0	0	0	0	0	0
mmu-miR-719	0	0	0	0	0	0	0	0
mmu-miR-720	1.80927	3.12824	8.63385	0	2.80056	9.11575	8.08273	0
mmu-miR-721	0	0	0	0	0	0	0	0
mmu-miR-741	0	0	0	0	0	0	0	0
mmu-miR-742	0	0	0	0	0	0	0	0
mmu-miR-742*	0	0	0	0	0	0	0	0
mmu-miR-743a	0	0	0	0	0	0	0	0
mmu-miR-743b-3p	0	0	0	0	0	0	0	0
mmu-miR-743b-5p	0	0	0	0	0	1.82315	0	0
mmu-miR-744	142.933	225.233	153.683	194.97	121.825	127.621	122.588	113.823
mmu-miR-744*	0	3.12824	0	0	1.40028	0	0	0
mmu-miR-758	3.61855	1.56412	3.45354	0	4.20085	1.82315	4.04137	1.53814
mmu-miR-759	0	0	0	0	0	0	0	0
mmu-miR-760	47.0411	50.0518	51.8031	42.2435	113.423	72.926	78.1331	75.3691
mmu-miR-761	0	0	0	0	0	0	0	0
mmu-miR-762	0	0	0	0	0	0	0	0
mmu-miR-763	0	0	0	0	0	0	0	0
mmu-miR-764-3p	0	0	0	0	0	0	0	0
mmu-miR-764-5p	0	0	0	0	0	0	0	0
mmu-miR-767	0	0	0	0	0	0	0	0
mmu-miR-770-3p	45.2318	39.1029	36.2622	37.3693	53.2107	56.5177	39.0666	15.3814
mmu-miR-770-5p	117.603	114.181	108.786	74.7385	93.8189	82.0418	113.158	67.6784
mmu-miR-7a	2330.34	2405.61	2018.59	2854.69	1225.25	1522.33	1646.18	2074.96
mmu-miR-7a*	16.2835	17.2053	18.9945	4.87425	19.6039	9.11575	21.554	15.3814
mmu-miR-7b	416.133	456.722	376.436	424.06	233.847	222.424	269.424	343.006
mmu-miR-802	1.80927	4.69235	0	3.2495	1.40028	0	1.34712	0
mmu-miR-804	0	0	0	0	0	0	0	0
mmu-miR-805	323.86	534.928	407.518	1091.83	159.632	202.37	323.309	347.621
mmu-miR-871	0	0	0	1.62475	0	0	0	0
mmu-miR-872	940.822	985.394	958.357	937.481	1471.7	1272.56	1267.64	1047.48
mmu-miR-872*	193.592	184.566	222.753	165.725	312.263	295.35	233.052	204.573
mmu-miR-873	5.42782	17.2053	6.90708	3.2495	0	9.11575	5.38849	1.53814
mmu-miR-874	188.164	159.54	160.59	168.974	200.24	165.907	154.919	176.887
mmu-miR-875-3p	0	0	0	0	0	0	0	0
mmu-miR-875-5p	0	0	0	0	0	0	0	0
mmu-miR-876-3p	0	0	0	0	0	0	0	0
mmu-miR-876-5p	0	0	0	0	0	0	0	0
mmu-miR-877	72.3709	89.1547	96.6991	77.988	119.024	136.736	106.423	86.1361
mmu-miR-877*	37.9947	25.0259	27.6283	37.3693	35.007	40.1093	36.3723	38.4536
mmu-miR-878-3p	0	0	0	0	0	0	0	0
mmu-miR-878-5p	0	1.56412	1.72677	3.2495	0	1.82315	2.69424	3.07629
mmu-miR-879	1859.93	2133.46	2080.76	1969.2	2495.3	2592.52	2396.53	2528.71
mmu-miR-879*	1.80927	1.56412	6.90708	3.2495	5.60113	9.11575	6.73561	4.61443
mmu-miR-880	0	0	0	0	0	0	0	0
mmu-miR-881	0	0	0	0	0	0	0	0
mmu-miR-881*	0	0	0	0	0	0	0	0
mmu-miR-882	0	0	0	0	0	0	0	0
mmu-miR-883a-3p	0	1.56412	0	0	0	0	0	0
mmu-miR-883a-5p	0	0	0	0	0	0	0	0
mmu-miR-883b-3p	0	1.56412	0	0	0	0	0	0
mmu-miR-883b-5p	0	0	0	0	0	0	0	0
mmu-miR-9	12085.9	16149.5	15979.5	15443.3	17251.5	18209.6	16453.8	14446.3
mmu-miR-9*	1825.56	1701.76	1301.98	1381.04	1428.29	1248.86	1344.43	1025.94
mmu-miR-92a	234721	234661	246906	227368	285974	251216	266804	176814
mmu-miR-92a*	3.61855	7.82059	15.5409	0	2.80056	1.82315	2.69424	0
mmu-miR-92b	26569.2	26626	23953.8	30114.8	29712.6	24548.7	35197.6	23885.8
mmu-miR-93	5845.76	6182.96	6649.79	6754.09	7707.15	6793.06	6385.36	5089.72
mmu-miR-93*	696.57	628.775	561.2	636.902	592.319	472.196	565.791	399.918
mmu-miR-96	5.42782	3.12824	0	1.62475	4.20085	1.82315	1.34712	0
mmu-miR-98	146.551	156.412	198.579	311.952	88.2177	100.273	227.664	206.111
mmu-miR-99a	3491.9	2413.43	2952.78	1770.98	964.794	652.688	1659.65	1408.94
mmu-miR-99b	127109	121354	107521	135841	89415	77412.8	87762.3	179303
mmu-miR-99b*	352.808	303.439	338.447	323.325	410.283	384.685	241.135	250.718
