# Supplementary material for: The microRNA miR-21 Is a Mediator of FGF8 Action on Cortical COUP-TFI Translation
Source: Stem Cell Reports. 2018 Aug 30;11(3):756–69. doi: 10.1016/j.stemcr.2018.08.002 (PMC6135738; doi:10.1016/j.stemcr.2018.08.002)
Supplement: Data S1. Analysis of In Silico Binding Affinity of MicroRNAs to the COUP-TFI 3′UTR, Related to Figures 3C and 3D [file mmc3.txt]

=-=-=-=-=-=-=-=-=-=-=-=-=-=-=-=-=-=-=-=-=-=-=-=-=-=-=-=-=-=-=-=
miranda v3.3a    microRNA Target Scanning Algorithm
=-=-=-=-=-=-=-=-=-=-=-=-=-=-=-=-=-=-=-=-=-=-=-=-=-=-=-=-=-=-=-=
(c) 2003 Memorial Sloan-Kettering Cancer Center, New York

Authors: Anton Enright, Bino John, Chris Sander and Debora Marks
(mirnatargets (at) cbio.mskcc.org - reaches all authors)

Software written by: Anton Enright
Distributed for anyone to use under the GNU Public License (GPL),
See the files 'COPYING' and 'LICENSE' for details

If you use this software please cite:
Enright AJ, John B, Gaul U, Tuschl T, Sander C and Marks DS;
(2003) Genome Biology; 5(1):R1.

   miranda comes with ABSOLUTELY NO WARRANTY;
   This is free software, and you are welcome to redistribute it
   under certain conditions; type `miranda --license' for details.

Current Settings:
=-=-=-=-=-=-=-=-=-=-=-=-=-=-=-=-=-=-=-=-=-=-=-=-=-=-=-=-=-=-=-=
Query Filename: 	mmu_mir_u.fa
Reference Filename:	Coup_utr_long_u.fa
Gap Open Penalty:	-9.000000
Gap Extend Penalty:	-4.000000
Score Threshold:	90.000000
Energy Threshold:	-15.000000 kcal/mol
Scaling Parameter:	4.000000
=-=-=-=-=-=-=-=-=-=-=-=-=-=-=-=-=-=-=-=-=-=-=-=-=-=-=-=-=-=-=-=
Read Sequence:mmu-miR-1193 (21 nt)
Read Sequence:Mmu_CoupTF1 (760 nt)
=-=-=-=-=-=-=-=-=-=-=-=-=-=-=-=-=-=-=-=-=-=-=-=-=-=-=-=-=-=-=-=
Performing Scan: mmu-miR-1193 vs Mmu_CoupTF1
=-=-=-=-=-=-=-=-=-=-=-=-=-=-=-=-=-=-=-=-=-=-=-=-=-=-=-=-=-=-=-=
Score for this Scan:
No Hits Found above Threshold
Complete

Read Sequence:mmu-miR-302d (23 nt)
Read Sequence:Mmu_CoupTF1 (760 nt)
=-=-=-=-=-=-=-=-=-=-=-=-=-=-=-=-=-=-=-=-=-=-=-=-=-=-=-=-=-=-=-=
Performing Scan: mmu-miR-302d vs Mmu_CoupTF1
=-=-=-=-=-=-=-=-=-=-=-=-=-=-=-=-=-=-=-=-=-=-=-=-=-=-=-=-=-=-=-=

   Forward:	Score: 93.000000  Q:3 to 19  R:115 to 138 Align Len (17) (58.82%) (82.35%)

   Query:    3' ugugaGUUUGUAC-CUUCGUGAau 5'
                     ||:||: | |:|| :||  
   Ref:      5' ccaggCAGACGGGAGGAGGGCUgg 3'

   Energy:  -16.740000 kCal/Mol

Scores for this hit:
>mmu-miR-302d	Mmu_CoupTF1	93.00	-16.74	3 19	115 138	17	58.82%	82.35%


   Forward:	Score: 90.000000  Q:3 to 22  R:387 to 409 Align Len (21) (71.43%) (80.95%)

   Query:    3' ugUGAGUUUGUACCUUCG--UGAau 5'
                  ||||  |:|||||||:  |||  
   Ref:      5' cuACUC--AUAUGGAAGUGGACUga 3'

   Energy:  -18.660000 kCal/Mol

Scores for this hit:
>mmu-miR-302d	Mmu_CoupTF1	90.00	-18.66	3 22	387 409	21	71.43%	80.95%

Score for this Scan:
Seq1,Seq2,Tot Score,Tot Energy,Max Score,Max Energy,Strand,Len1,Len2,Positions
>>mmu-miR-302d	Mmu_CoupTF1	183.00	-35.40	93.00	-18.66	2	23	760	 115 387
Complete

Read Sequence:mmu-miR-717 (22 nt)
Read Sequence:Mmu_CoupTF1 (760 nt)
=-=-=-=-=-=-=-=-=-=-=-=-=-=-=-=-=-=-=-=-=-=-=-=-=-=-=-=-=-=-=-=
Performing Scan: mmu-miR-717 vs Mmu_CoupTF1
=-=-=-=-=-=-=-=-=-=-=-=-=-=-=-=-=-=-=-=-=-=-=-=-=-=-=-=-=-=-=-=

   Forward:	Score: 145.000000  Q:2 to 21  R:240 to 261 Align Len (20) (75.00%) (80.00%)

   Query:    3' ucUCUUCCAUAGAG-ACAGACUc 5'
                  | |||| | ||| ||||||: 
   Ref:      5' gaAAAAGG-ACCUCGUGUCUGGu 3'

   Energy:  -17.629999 kCal/Mol

Scores for this hit:
>mmu-miR-717	Mmu_CoupTF1	145.00	-17.63	2 21	240 261	20	75.00%	80.00%

Score for this Scan:
Seq1,Seq2,Tot Score,Tot Energy,Max Score,Max Energy,Strand,Len1,Len2,Positions
>>mmu-miR-717	Mmu_CoupTF1	145.00	-17.63	145.00	-17.63	3	22	760	 240
Complete

Read Sequence:mmu-miR-450a-5p (22 nt)
Read Sequence:Mmu_CoupTF1 (760 nt)
=-=-=-=-=-=-=-=-=-=-=-=-=-=-=-=-=-=-=-=-=-=-=-=-=-=-=-=-=-=-=-=
Performing Scan: mmu-miR-450a-5p vs Mmu_CoupTF1
=-=-=-=-=-=-=-=-=-=-=-=-=-=-=-=-=-=-=-=-=-=-=-=-=-=-=-=-=-=-=-=
Score for this Scan:
No Hits Found above Threshold
Complete

Read Sequence:mmu-miR-450a-3p (22 nt)
Read Sequence:Mmu_CoupTF1 (760 nt)
=-=-=-=-=-=-=-=-=-=-=-=-=-=-=-=-=-=-=-=-=-=-=-=-=-=-=-=-=-=-=-=
Performing Scan: mmu-miR-450a-3p vs Mmu_CoupTF1
=-=-=-=-=-=-=-=-=-=-=-=-=-=-=-=-=-=-=-=-=-=-=-=-=-=-=-=-=-=-=-=

   Forward:	Score: 115.000000  Q:2 to 18  R:686 to 710 Align Len (19) (57.89%) (78.95%)

   Query:    3' uacuuAC-GUUUCG--UAGGGGUUa 5'
                     || |:|:||   ||::||| 
   Ref:      5' uauguUGUCGAGGCUGUUCUUCAAg 3'

   Energy:  -15.890000 kCal/Mol

Scores for this hit:
>mmu-miR-450a-3p	Mmu_CoupTF1	115.00	-15.89	2 18	686 710	19	57.89%	78.95%

Score for this Scan:
Seq1,Seq2,Tot Score,Tot Energy,Max Score,Max Energy,Strand,Len1,Len2,Positions
>>mmu-miR-450a-3p	Mmu_CoupTF1	115.00	-15.89	115.00	-15.89	5	22	760	 686
Complete

Read Sequence:mmu-miR-9 (23 nt)
Read Sequence:Mmu_CoupTF1 (760 nt)
=-=-=-=-=-=-=-=-=-=-=-=-=-=-=-=-=-=-=-=-=-=-=-=-=-=-=-=-=-=-=-=
Performing Scan: mmu-miR-9 vs Mmu_CoupTF1
=-=-=-=-=-=-=-=-=-=-=-=-=-=-=-=-=-=-=-=-=-=-=-=-=-=-=-=-=-=-=-=
Score for this Scan:
No Hits Found above Threshold
Complete

Read Sequence:mmu-miR-9* (22 nt)
Read Sequence:Mmu_CoupTF1 (760 nt)
=-=-=-=-=-=-=-=-=-=-=-=-=-=-=-=-=-=-=-=-=-=-=-=-=-=-=-=-=-=-=-=
Performing Scan: mmu-miR-9* vs Mmu_CoupTF1
=-=-=-=-=-=-=-=-=-=-=-=-=-=-=-=-=-=-=-=-=-=-=-=-=-=-=-=-=-=-=-=
Score for this Scan:
No Hits Found above Threshold
Complete

Read Sequence:mmu-miR-489 (23 nt)
Read Sequence:Mmu_CoupTF1 (760 nt)
=-=-=-=-=-=-=-=-=-=-=-=-=-=-=-=-=-=-=-=-=-=-=-=-=-=-=-=-=-=-=-=
Performing Scan: mmu-miR-489 vs Mmu_CoupTF1
=-=-=-=-=-=-=-=-=-=-=-=-=-=-=-=-=-=-=-=-=-=-=-=-=-=-=-=-=-=-=-=

   Forward:	Score: 106.000000  Q:3 to 22  R:677 to 697 Align Len (19) (73.68%) (78.95%)

   Query:    3' cgACGGUAUAUACACCACAGUaa 5'
                  ||| |||||  || ||||:  
   Ref:      5' agUGCGAUAUA--UGUUGUCGag 3'

   Energy:  -18.340000 kCal/Mol

Scores for this hit:
>mmu-miR-489	Mmu_CoupTF1	106.00	-18.34	3 22	677 697	19	73.68%	78.95%

Score for this Scan:
Seq1,Seq2,Tot Score,Tot Energy,Max Score,Max Energy,Strand,Len1,Len2,Positions
>>mmu-miR-489	Mmu_CoupTF1	106.00	-18.34	106.00	-18.34	8	23	760	 677
Complete

Read Sequence:mmu-miR-743b-5p (21 nt)
Read Sequence:Mmu_CoupTF1 (760 nt)
=-=-=-=-=-=-=-=-=-=-=-=-=-=-=-=-=-=-=-=-=-=-=-=-=-=-=-=-=-=-=-=
Performing Scan: mmu-miR-743b-5p vs Mmu_CoupTF1
=-=-=-=-=-=-=-=-=-=-=-=-=-=-=-=-=-=-=-=-=-=-=-=-=-=-=-=-=-=-=-=

   Forward:	Score: 129.000000  Q:2 to 20  R:362 to 381 Align Len (18) (66.67%) (83.33%)

   Query:    3' acUACCUGUGGUCAGACUUGu 5'
                  :||||:| :| |||| || 
   Ref:      5' auGUGGAUA-UAUUCUGUACa 3'

   Energy:  -16.910000 kCal/Mol

Scores for this hit:
>mmu-miR-743b-5p	Mmu_CoupTF1	129.00	-16.91	2 20	362 381	18	66.67%	83.33%


   Forward:	Score: 106.000000  Q:4 to 20  R:242 to 263 Align Len (17) (64.71%) (82.35%)

   Query:    3' acUACCUGUGGU-CAGACUugu 5'
                  | |||| :|: |||||:   
   Ref:      5' aaAAGGACCUCGUGUCUGGuga 3'

   Energy:  -18.510000 kCal/Mol

Scores for this hit:
>mmu-miR-743b-5p	Mmu_CoupTF1	106.00	-18.51	4 20	242 263	17	64.71%	82.35%

Score for this Scan:
Seq1,Seq2,Tot Score,Tot Energy,Max Score,Max Energy,Strand,Len1,Len2,Positions
>>mmu-miR-743b-5p	Mmu_CoupTF1	235.00	-35.42	129.00	-18.51	9	21	760	 362 242
Complete

Read Sequence:mmu-miR-743b-3p (22 nt)
Read Sequence:Mmu_CoupTF1 (760 nt)
=-=-=-=-=-=-=-=-=-=-=-=-=-=-=-=-=-=-=-=-=-=-=-=-=-=-=-=-=-=-=-=
Performing Scan: mmu-miR-743b-3p vs Mmu_CoupTF1
=-=-=-=-=-=-=-=-=-=-=-=-=-=-=-=-=-=-=-=-=-=-=-=-=-=-=-=-=-=-=-=
Score for this Scan:
No Hits Found above Threshold
Complete

Read Sequence:mmu-miR-452 (22 nt)
Read Sequence:Mmu_CoupTF1 (760 nt)
=-=-=-=-=-=-=-=-=-=-=-=-=-=-=-=-=-=-=-=-=-=-=-=-=-=-=-=-=-=-=-=
Performing Scan: mmu-miR-452 vs Mmu_CoupTF1
=-=-=-=-=-=-=-=-=-=-=-=-=-=-=-=-=-=-=-=-=-=-=-=-=-=-=-=-=-=-=-=

   Forward:	Score: 111.000000  Q:2 to 21  R:202 to 225 Align Len (21) (52.38%) (80.95%)

   Query:    3' caGAGUCAAAGG--AGACGUUUGu 5'
                  :|:||  ||:  ||||:||:: 
   Ref:      5' caUUUAGGAUCUGAUCUGUAAGUa 3'

   Energy:  -16.270000 kCal/Mol

Scores for this hit:
>mmu-miR-452	Mmu_CoupTF1	111.00	-16.27	2 21	202 225	21	52.38%	80.95%


   Forward:	Score: 106.000000  Q:3 to 19  R:144 to 165 Align Len (16) (62.50%) (75.00%)

   Query:    3' cagaGUCAAAGGAGACGUUUgu 5'
                    |||    |||||||::  
   Ref:      5' agagCAGCCCACUCUGCAGGaa 3'

   Energy:  -18.090000 kCal/Mol

Scores for this hit:
>mmu-miR-452	Mmu_CoupTF1	106.00	-18.09	3 19	144 165	16	62.50%	75.00%


   Forward:	Score: 104.000000  Q:2 to 8  R:104 to 125 Align Len (6) (83.33%) (100.00%)

   Query:    3' cagagucaaaggagaCGUUUGu 5'
                               |||:|| 
   Ref:      5' gaccaggcaggccagGCAGACg 3'

   Energy:  -16.610001 kCal/Mol

Scores for this hit:
>mmu-miR-452	Mmu_CoupTF1	104.00	-16.61	2 8	104 125	6	83.33%	100.00%


   Forward:	Score: 92.000000  Q:4 to 19  R:614 to 634 Align Len (15) (66.67%) (86.67%)

   Query:    3' cagaGUCAAAGGAGACGUUugu 5'
                    ||| ||:| |||::|   
   Ref:      5' aaacCAGAUUUC-CUGUGAuuc 3'

   Energy:  -15.070000 kCal/Mol

Scores for this hit:
>mmu-miR-452	Mmu_CoupTF1	92.00	-15.07	4 19	614 634	15	66.67%	86.67%

Score for this Scan:
Seq1,Seq2,Tot Score,Tot Energy,Max Score,Max Energy,Strand,Len1,Len2,Positions
>>mmu-miR-452	Mmu_CoupTF1	413.00	-66.04	111.00	-18.09	11	22	760	 202 144 104 614
Complete

Read Sequence:mmu-miR-2135 (20 nt)
Read Sequence:Mmu_CoupTF1 (760 nt)
=-=-=-=-=-=-=-=-=-=-=-=-=-=-=-=-=-=-=-=-=-=-=-=-=-=-=-=-=-=-=-=
Performing Scan: mmu-miR-2135 vs Mmu_CoupTF1
=-=-=-=-=-=-=-=-=-=-=-=-=-=-=-=-=-=-=-=-=-=-=-=-=-=-=-=-=-=-=-=

   Forward:	Score: 120.000000  Q:2 to 19  R:602 to 626 Align Len (22) (59.09%) (77.27%)

   Query:    3' caAAG-CCGGGGU----UCUGGAGa 5'
                  ||| ||::|||    |||::|| 
   Ref:      5' uuUUCUGGUUCCAAACCAGAUUUCc 3'

   Energy:  -19.750000 kCal/Mol

Scores for this hit:
>mmu-miR-2135	Mmu_CoupTF1	120.00	-19.75	2 19	602 626	22	59.09%	77.27%

Score for this Scan:
Seq1,Seq2,Tot Score,Tot Energy,Max Score,Max Energy,Strand,Len1,Len2,Positions
>>mmu-miR-2135	Mmu_CoupTF1	120.00	-19.75	120.00	-19.75	12	20	760	 602
Complete

Read Sequence:mmu-miR-1956 (22 nt)
Read Sequence:Mmu_CoupTF1 (760 nt)
=-=-=-=-=-=-=-=-=-=-=-=-=-=-=-=-=-=-=-=-=-=-=-=-=-=-=-=-=-=-=-=
Performing Scan: mmu-miR-1956 vs Mmu_CoupTF1
=-=-=-=-=-=-=-=-=-=-=-=-=-=-=-=-=-=-=-=-=-=-=-=-=-=-=-=-=-=-=-=

   Forward:	Score: 108.000000  Q:3 to 21  R:28 to 46 Align Len (18) (72.22%) (72.22%)

   Query:    3' agGCGACUGAGUCGGGACCUga 5'
                  | ||||||   |||| ||  
   Ref:      5' cuCCCUGACU---CCCUAGAga 3'

   Energy:  -19.100000 kCal/Mol

Scores for this hit:
>mmu-miR-1956	Mmu_CoupTF1	108.00	-19.10	3 21	28 46	18	72.22%	72.22%


   Forward:	Score: 100.000000  Q:2 to 7  R:86 to 107 Align Len (5) (100.00%) (100.00%)

   Query:    3' aggcgacugagucgggACCUGa 5'
                                ||||| 
   Ref:      5' ggggaugcugguaugaUGGACc 3'

   Energy:  -16.420000 kCal/Mol

Scores for this hit:
>mmu-miR-1956	Mmu_CoupTF1	100.00	-16.42	2 7	86 107	5	100.00%	100.00%


   Forward:	Score: 98.000000  Q:5 to 17  R:48 to 68 Align Len (12) (83.33%) (83.33%)

   Query:    3' aggcgaCUGAGUCGGGACcuga 5'
                      |||||  |||||    
   Ref:      5' uaagagGACUC-UCCCUGacca 3'

   Energy:  -19.760000 kCal/Mol

Scores for this hit:
>mmu-miR-1956	Mmu_CoupTF1	98.00	-19.76	5 17	48 68	12	83.33%	83.33%

Score for this Scan:
Seq1,Seq2,Tot Score,Tot Energy,Max Score,Max Energy,Strand,Len1,Len2,Positions
>>mmu-miR-1956	Mmu_CoupTF1	306.00	-55.28	108.00	-19.76	13	22	760	 28 86 48
Complete

Read Sequence:mmu-miR-327 (19 nt)
Read Sequence:Mmu_CoupTF1 (760 nt)
=-=-=-=-=-=-=-=-=-=-=-=-=-=-=-=-=-=-=-=-=-=-=-=-=-=-=-=-=-=-=-=
Performing Scan: mmu-miR-327 vs Mmu_CoupTF1
=-=-=-=-=-=-=-=-=-=-=-=-=-=-=-=-=-=-=-=-=-=-=-=-=-=-=-=-=-=-=-=
Score for this Scan:
No Hits Found above Threshold
Complete

Read Sequence:mmu-miR-329 (22 nt)
Read Sequence:Mmu_CoupTF1 (760 nt)
=-=-=-=-=-=-=-=-=-=-=-=-=-=-=-=-=-=-=-=-=-=-=-=-=-=-=-=-=-=-=-=
Performing Scan: mmu-miR-329 vs Mmu_CoupTF1
=-=-=-=-=-=-=-=-=-=-=-=-=-=-=-=-=-=-=-=-=-=-=-=-=-=-=-=-=-=-=-=
Score for this Scan:
No Hits Found above Threshold
Complete

Read Sequence:mmu-miR-434-5p (22 nt)
Read Sequence:Mmu_CoupTF1 (760 nt)
=-=-=-=-=-=-=-=-=-=-=-=-=-=-=-=-=-=-=-=-=-=-=-=-=-=-=-=-=-=-=-=
Performing Scan: mmu-miR-434-5p vs Mmu_CoupTF1
=-=-=-=-=-=-=-=-=-=-=-=-=-=-=-=-=-=-=-=-=-=-=-=-=-=-=-=-=-=-=-=

   Forward:	Score: 127.000000  Q:2 to 21  R:676 to 698 Align Len (20) (65.00%) (75.00%)

   Query:    3' acCAAGUUUGGUAC-UCAGCUCg 5'
                  || |:|  :|||  |||||| 
   Ref:      5' gaGUGCGAUAUAUGUUGUCGAGg 3'

   Energy:  -16.820000 kCal/Mol

Scores for this hit:
>mmu-miR-434-5p	Mmu_CoupTF1	127.00	-16.82	2 21	676 698	20	65.00%	75.00%


   Forward:	Score: 112.000000  Q:2 to 18  R:106 to 128 Align Len (17) (64.71%) (82.35%)

   Query:    3' accaaGUUUGGUAC-UCAGCUCg 5'
                     ||::||| | || ||:| 
   Ref:      5' ccaggCAGGCCAGGCAGACGGGa 3'

   Energy:  -17.730000 kCal/Mol

Scores for this hit:
>mmu-miR-434-5p	Mmu_CoupTF1	112.00	-17.73	2 18	106 128	17	64.71%	82.35%

Score for this Scan:
Seq1,Seq2,Tot Score,Tot Energy,Max Score,Max Energy,Strand,Len1,Len2,Positions
>>mmu-miR-434-5p	Mmu_CoupTF1	239.00	-34.55	127.00	-17.73	16	22	760	 676 106
Complete

Read Sequence:mmu-miR-434-3p (22 nt)
Read Sequence:Mmu_CoupTF1 (760 nt)
=-=-=-=-=-=-=-=-=-=-=-=-=-=-=-=-=-=-=-=-=-=-=-=-=-=-=-=-=-=-=-=
Performing Scan: mmu-miR-434-3p vs Mmu_CoupTF1
=-=-=-=-=-=-=-=-=-=-=-=-=-=-=-=-=-=-=-=-=-=-=-=-=-=-=-=-=-=-=-=

   Forward:	Score: 100.000000  Q:2 to 7  R:689 to 710 Align Len (5) (100.00%) (100.00%)

   Query:    3' uccucagcucacuaccAAGUUu 5'
                                ||||| 
   Ref:      5' guugucgaggcuguucUUCAAg 3'

   Energy:  -15.030000 kCal/Mol

Scores for this hit:
>mmu-miR-434-3p	Mmu_CoupTF1	100.00	-15.03	2 7	689 710	5	100.00%	100.00%


   Forward:	Score: 91.000000  Q:2 to 21  R:123 to 145 Align Len (20) (60.00%) (65.00%)

   Query:    3' ucCUCAGCUCACUA-CCAAGUUu 5'
                  |:|  ||| | | ||  ||| 
   Ref:      5' acGGGAGGAGGGCUGGGAACAAg 3'

   Energy:  -16.969999 kCal/Mol

Scores for this hit:
>mmu-miR-434-3p	Mmu_CoupTF1	91.00	-16.97	2 21	123 145	20	60.00%	65.00%

Score for this Scan:
Seq1,Seq2,Tot Score,Tot Energy,Max Score,Max Energy,Strand,Len1,Len2,Positions
>>mmu-miR-434-3p	Mmu_CoupTF1	191.00	-32.00	100.00	-16.97	17	22	760	 689 123
Complete

Read Sequence:mmu-miR-673-5p (22 nt)
Read Sequence:Mmu_CoupTF1 (760 nt)
=-=-=-=-=-=-=-=-=-=-=-=-=-=-=-=-=-=-=-=-=-=-=-=-=-=-=-=-=-=-=-=
Performing Scan: mmu-miR-673-5p vs Mmu_CoupTF1
=-=-=-=-=-=-=-=-=-=-=-=-=-=-=-=-=-=-=-=-=-=-=-=-=-=-=-=-=-=-=-=

   Forward:	Score: 129.000000  Q:2 to 18  R:120 to 141 Align Len (16) (68.75%) (81.25%)

   Query:    3' gagguUCCUGGUCUCGACACUc 5'
                     :|||  ||:|||| || 
   Ref:      5' cagacGGGAGGAGGGCUGGGAa 3'

   Energy:  -17.680000 kCal/Mol

Scores for this hit:
>mmu-miR-673-5p	Mmu_CoupTF1	129.00	-17.68	2 18	120 141	16	68.75%	81.25%


   Forward:	Score: 128.000000  Q:2 to 21  R:610 to 632 Align Len (22) (72.73%) (72.73%)

   Query:    3' gaGGUUCCUGGUCU---CGACACUc 5'
                  ||||  ||||||    |||||| 
   Ref:      5' uuCCAA--ACCAGAUUUCCUGUGAu 3'

   Energy:  -21.690001 kCal/Mol

Scores for this hit:
>mmu-miR-673-5p	Mmu_CoupTF1	128.00	-21.69	2 21	610 632	22	72.73%	72.73%


   Forward:	Score: 109.000000  Q:2 to 18  R:202 to 223 Align Len (16) (75.00%) (81.25%)

   Query:    3' gagguUCCUGGUCUCGACACUc 5'
                     ||||:| || |||| | 
   Ref:      5' cauuuAGGAUCUGAUCUGUAAg 3'

   Energy:  -18.360001 kCal/Mol

Scores for this hit:
>mmu-miR-673-5p	Mmu_CoupTF1	109.00	-18.36	2 18	202 223	16	75.00%	81.25%


   Forward:	Score: 93.000000  Q:2 to 19  R:240 to 264 Align Len (20) (65.00%) (75.00%)

   Query:    3' gaggUUCCUG--GUCUCGA-CACUc 5'
                    ||||||  |: : || |||| 
   Ref:      5' gaaaAAGGACCUCGUGUCUGGUGAg 3'

   Energy:  -20.850000 kCal/Mol

Scores for this hit:
>mmu-miR-673-5p	Mmu_CoupTF1	93.00	-20.85	2 19	240 264	20	65.00%	75.00%


   Forward:	Score: 91.000000  Q:2 to 21  R:64 to 88 Align Len (22) (63.64%) (72.73%)

   Query:    3' gaGGUUCCUGGUCU---CGACACUc 5'
                  ||||||||:| |    || ||: 
   Ref:      5' gaCCAAGGACUAAAAAGCCUUUGGg 3'

   Energy:  -24.100000 kCal/Mol

Scores for this hit:
>mmu-miR-673-5p	Mmu_CoupTF1	91.00	-24.10	2 21	64 88	22	63.64%	72.73%

Score for this Scan:
Seq1,Seq2,Tot Score,Tot Energy,Max Score,Max Energy,Strand,Len1,Len2,Positions
>>mmu-miR-673-5p	Mmu_CoupTF1	550.00	-102.68	129.00	-24.10	18	22	760	 120 610 202 240 64
Complete

Read Sequence:mmu-miR-673-3p (23 nt)
Read Sequence:Mmu_CoupTF1 (760 nt)
=-=-=-=-=-=-=-=-=-=-=-=-=-=-=-=-=-=-=-=-=-=-=-=-=-=-=-=-=-=-=-=
Performing Scan: mmu-miR-673-3p vs Mmu_CoupTF1
=-=-=-=-=-=-=-=-=-=-=-=-=-=-=-=-=-=-=-=-=-=-=-=-=-=-=-=-=-=-=-=

   Forward:	Score: 98.000000  Q:5 to 21  R:136 to 157 Align Len (16) (68.75%) (75.00%)

   Query:    3' ccaCGUGUCUUGAGUCGGGgccu 5'
                   | ||| |:  ||||||    
   Ref:      5' uggGAACA-AGAGCAGCCCacuc 3'

   Energy:  -18.320000 kCal/Mol

Scores for this hit:
>mmu-miR-673-3p	Mmu_CoupTF1	98.00	-18.32	5 21	136 157	16	68.75%	75.00%


   Forward:	Score: 96.000000  Q:3 to 19  R:45 to 66 Align Len (16) (68.75%) (81.25%)

   Query:    3' ccacgUGUCUUGAGUCGGGGCcu 5'
                     | ||:||||  |||:|  
   Ref:      5' gacuaAGAGGACUC-UCCCUGac 3'

   Energy:  -18.440001 kCal/Mol

Scores for this hit:
>mmu-miR-673-3p	Mmu_CoupTF1	96.00	-18.44	3 19	45 66	16	68.75%	81.25%

Score for this Scan:
Seq1,Seq2,Tot Score,Tot Energy,Max Score,Max Energy,Strand,Len1,Len2,Positions
>>mmu-miR-673-3p	Mmu_CoupTF1	194.00	-36.76	98.00	-18.44	19	23	760	 136 45
Complete

Read Sequence:mmu-miR-2133 (22 nt)
Read Sequence:Mmu_CoupTF1 (760 nt)
=-=-=-=-=-=-=-=-=-=-=-=-=-=-=-=-=-=-=-=-=-=-=-=-=-=-=-=-=-=-=-=
Performing Scan: mmu-miR-2133 vs Mmu_CoupTF1
=-=-=-=-=-=-=-=-=-=-=-=-=-=-=-=-=-=-=-=-=-=-=-=-=-=-=-=-=-=-=-=

   Forward:	Score: 100.000000  Q:2 to 7  R:108 to 129 Align Len (5) (100.00%) (100.00%)

   Query:    3' uugcgaagcccggggcGCCCUg 5'
                                ||||| 
   Ref:      5' aggcaggccaggcagaCGGGAg 3'

   Energy:  -16.620001 kCal/Mol

Scores for this hit:
>mmu-miR-2133	Mmu_CoupTF1	100.00	-16.62	2 7	108 129	5	100.00%	100.00%

Score for this Scan:
Seq1,Seq2,Tot Score,Tot Energy,Max Score,Max Energy,Strand,Len1,Len2,Positions
>>mmu-miR-2133	Mmu_CoupTF1	100.00	-16.62	100.00	-16.62	20	22	760	 108
Complete

Read Sequence:mmu-miR-99b (22 nt)
Read Sequence:Mmu_CoupTF1 (760 nt)
=-=-=-=-=-=-=-=-=-=-=-=-=-=-=-=-=-=-=-=-=-=-=-=-=-=-=-=-=-=-=-=
Performing Scan: mmu-miR-99b vs Mmu_CoupTF1
=-=-=-=-=-=-=-=-=-=-=-=-=-=-=-=-=-=-=-=-=-=-=-=-=-=-=-=-=-=-=-=

   Forward:	Score: 100.000000  Q:3 to 8  R:108 to 129 Align Len (5) (100.00%) (100.00%)

   Query:    3' gcguuccagccaagaUGCCCac 5'
                               |||||  
   Ref:      5' aggcaggccaggcagACGGGag 3'

   Energy:  -19.260000 kCal/Mol

Scores for this hit:
>mmu-miR-99b	Mmu_CoupTF1	100.00	-19.26	3 8	108 129	5	100.00%	100.00%


   Forward:	Score: 97.000000  Q:2 to 10  R:1 to 10 Align Len (8) (75.00%) (87.50%)

   Query:    3' gcguuccagccaaGAUGCCCAc 5'
                             || :|||| 
   Ref:      5' ------------aCUUUGGGUg 3'

   Energy:  -15.110000 kCal/Mol

Scores for this hit:
>mmu-miR-99b	Mmu_CoupTF1	97.00	-15.11	2 10	1 10	8	75.00%	87.50%

Score for this Scan:
Seq1,Seq2,Tot Score,Tot Energy,Max Score,Max Energy,Strand,Len1,Len2,Positions
>>mmu-miR-99b	Mmu_CoupTF1	197.00	-34.37	100.00	-19.26	21	22	760	 108 1
Complete

Read Sequence:mmu-miR-99b* (22 nt)
Read Sequence:Mmu_CoupTF1 (760 nt)
=-=-=-=-=-=-=-=-=-=-=-=-=-=-=-=-=-=-=-=-=-=-=-=-=-=-=-=-=-=-=-=
Performing Scan: mmu-miR-99b* vs Mmu_CoupTF1
=-=-=-=-=-=-=-=-=-=-=-=-=-=-=-=-=-=-=-=-=-=-=-=-=-=-=-=-=-=-=-=

   Forward:	Score: 114.000000  Q:3 to 17  R:160 to 180 Align Len (14) (64.29%) (85.71%)

   Query:    3' gccuggGUGUCUGUGCUCGAac 5'
                      ::|| || :|||||  
   Ref:      5' caggaaUGCA-ACCUGAGCUgc 3'

   Energy:  -15.900000 kCal/Mol

Scores for this hit:
>mmu-miR-99b*	Mmu_CoupTF1	114.00	-15.90	3 17	160 180	14	64.29%	85.71%

Score for this Scan:
Seq1,Seq2,Tot Score,Tot Energy,Max Score,Max Energy,Strand,Len1,Len2,Positions
>>mmu-miR-99b*	Mmu_CoupTF1	114.00	-15.90	114.00	-15.90	22	22	760	 160
Complete

Read Sequence:mmu-miR-219 (21 nt)
Read Sequence:Mmu_CoupTF1 (760 nt)
=-=-=-=-=-=-=-=-=-=-=-=-=-=-=-=-=-=-=-=-=-=-=-=-=-=-=-=-=-=-=-=
Performing Scan: mmu-miR-219 vs Mmu_CoupTF1
=-=-=-=-=-=-=-=-=-=-=-=-=-=-=-=-=-=-=-=-=-=-=-=-=-=-=-=-=-=-=-=
Score for this Scan:
No Hits Found above Threshold
Complete

Read Sequence:mmu-miR-463* (22 nt)
Read Sequence:Mmu_CoupTF1 (760 nt)
=-=-=-=-=-=-=-=-=-=-=-=-=-=-=-=-=-=-=-=-=-=-=-=-=-=-=-=-=-=-=-=
Performing Scan: mmu-miR-463* vs Mmu_CoupTF1
=-=-=-=-=-=-=-=-=-=-=-=-=-=-=-=-=-=-=-=-=-=-=-=-=-=-=-=-=-=-=-=
Score for this Scan:
No Hits Found above Threshold
Complete

Read Sequence:mmu-miR-463 (22 nt)
Read Sequence:Mmu_CoupTF1 (760 nt)
=-=-=-=-=-=-=-=-=-=-=-=-=-=-=-=-=-=-=-=-=-=-=-=-=-=-=-=-=-=-=-=
Performing Scan: mmu-miR-463 vs Mmu_CoupTF1
=-=-=-=-=-=-=-=-=-=-=-=-=-=-=-=-=-=-=-=-=-=-=-=-=-=-=-=-=-=-=-=
Score for this Scan:
No Hits Found above Threshold
Complete

Read Sequence:mmu-miR-2143 (25 nt)
Read Sequence:Mmu_CoupTF1 (760 nt)
=-=-=-=-=-=-=-=-=-=-=-=-=-=-=-=-=-=-=-=-=-=-=-=-=-=-=-=-=-=-=-=
Performing Scan: mmu-miR-2143 vs Mmu_CoupTF1
=-=-=-=-=-=-=-=-=-=-=-=-=-=-=-=-=-=-=-=-=-=-=-=-=-=-=-=-=-=-=-=

   Forward:	Score: 117.000000  Q:4 to 19  R:1 to 22 Align Len (18) (66.67%) (77.78%)

   Query:    3' ccucuccGGAGCCC---UAGGGUGGagc 5'
                       |:|:|||    |||||||   
   Ref:      5' ------aCUUUGGGUGUUUCCCACCcaa 3'

   Energy:  -26.010000 kCal/Mol

Scores for this hit:
>mmu-miR-2143	Mmu_CoupTF1	117.00	-26.01	4 19	1 22	18	66.67%	77.78%


   Forward:	Score: 102.000000  Q:3 to 15  R:151 to 175 Align Len (12) (75.00%) (75.00%)

   Query:    3' ccucuccggagCCCUAGGGUGGAgc 5'
                           || || | ||||  
   Ref:      5' cccacucugcaGGAAUGCAACCUga 3'

   Energy:  -17.930000 kCal/Mol

Scores for this hit:
>mmu-miR-2143	Mmu_CoupTF1	102.00	-17.93	3 15	151 175	12	75.00%	75.00%


   Forward:	Score: 100.000000  Q:2 to 7  R:229 to 253 Align Len (5) (100.00%) (100.00%)

   Query:    3' ccucuccggagcccuagggUGGAGc 5'
                                   ||||| 
   Ref:      5' uggaaaggaaagaaaaaggACCUCg 3'

   Energy:  -21.940001 kCal/Mol

Scores for this hit:
>mmu-miR-2143	Mmu_CoupTF1	100.00	-21.94	2 7	229 253	5	100.00%	100.00%


   Forward:	Score: 98.000000  Q:3 to 24  R:40 to 65 Align Len (22) (59.09%) (72.73%)

   Query:    3' ccUCUCCGGAGC-CCUAGGGUGGAgc 5'
                  |||| |:  | ||| :|: |||  
   Ref:      5' cuAGAGACUAAGAGGACUCUCCCUga 3'

   Energy:  -19.570000 kCal/Mol

Scores for this hit:
>mmu-miR-2143	Mmu_CoupTF1	98.00	-19.57	3 24	40 65	22	59.09%	72.73%


   Forward:	Score: 93.000000  Q:4 to 14  R:135 to 159 Align Len (10) (70.00%) (80.00%)

   Query:    3' ccucuccggagcCCUAGGGUGGagc 5'
                            | | |||||:   
   Ref:      5' cugggaacaagaGCAGCCCACUcug 3'

   Energy:  -19.830000 kCal/Mol

Scores for this hit:
>mmu-miR-2143	Mmu_CoupTF1	93.00	-19.83	4 14	135 159	10	70.00%	80.00%


   Forward:	Score: 90.000000  Q:3 to 24  R:195 to 220 Align Len (22) (59.09%) (77.27%)

   Query:    3' ccUCUCCG-GAGCCCUAGGGUGGAgc 5'
                  |||  | :|: |||||: |:||  
   Ref:      5' ggAGACUCAUUUAGGAUCUGAUCUgu 3'

   Energy:  -21.760000 kCal/Mol

Scores for this hit:
>mmu-miR-2143	Mmu_CoupTF1	90.00	-21.76	3 24	195 220	22	59.09%	77.27%

Score for this Scan:
Seq1,Seq2,Tot Score,Tot Energy,Max Score,Max Energy,Strand,Len1,Len2,Positions
>>mmu-miR-2143	Mmu_CoupTF1	600.00	-127.04	117.00	-26.01	26	25	760	 1 151 229 40 135 195
Complete

Read Sequence:mmu-miR-1948 (22 nt)
Read Sequence:Mmu_CoupTF1 (760 nt)
=-=-=-=-=-=-=-=-=-=-=-=-=-=-=-=-=-=-=-=-=-=-=-=-=-=-=-=-=-=-=-=
Performing Scan: mmu-miR-1948 vs Mmu_CoupTF1
=-=-=-=-=-=-=-=-=-=-=-=-=-=-=-=-=-=-=-=-=-=-=-=-=-=-=-=-=-=-=-=

   Forward:	Score: 123.000000  Q:2 to 20  R:45 to 66 Align Len (18) (72.22%) (77.78%)

   Query:    3' gacAUGCUCACGAGACGGAUUu 5'
                   || |||  |||| |||:| 
   Ref:      5' gacUAAGAGGACUCUCCCUGAc 3'

   Energy:  -15.580000 kCal/Mol

Scores for this hit:
>mmu-miR-1948	Mmu_CoupTF1	123.00	-15.58	2 20	45 66	18	72.22%	77.78%

Score for this Scan:
Seq1,Seq2,Tot Score,Tot Energy,Max Score,Max Energy,Strand,Len1,Len2,Positions
>>mmu-miR-1948	Mmu_CoupTF1	123.00	-15.58	123.00	-15.58	27	22	760	 45
Complete

Read Sequence:mmu-miR-425 (23 nt)
Read Sequence:Mmu_CoupTF1 (760 nt)
=-=-=-=-=-=-=-=-=-=-=-=-=-=-=-=-=-=-=-=-=-=-=-=-=-=-=-=-=-=-=-=
Performing Scan: mmu-miR-425 vs Mmu_CoupTF1
=-=-=-=-=-=-=-=-=-=-=-=-=-=-=-=-=-=-=-=-=-=-=-=-=-=-=-=-=-=-=-=
Score for this Scan:
No Hits Found above Threshold
Complete

Read Sequence:mmu-miR-425* (21 nt)
Read Sequence:Mmu_CoupTF1 (760 nt)
=-=-=-=-=-=-=-=-=-=-=-=-=-=-=-=-=-=-=-=-=-=-=-=-=-=-=-=-=-=-=-=
Performing Scan: mmu-miR-425* vs Mmu_CoupTF1
=-=-=-=-=-=-=-=-=-=-=-=-=-=-=-=-=-=-=-=-=-=-=-=-=-=-=-=-=-=-=-=
Score for this Scan:
No Hits Found above Threshold
Complete

Read Sequence:mmu-miR-466d-5p (22 nt)
Read Sequence:Mmu_CoupTF1 (760 nt)
=-=-=-=-=-=-=-=-=-=-=-=-=-=-=-=-=-=-=-=-=-=-=-=-=-=-=-=-=-=-=-=
Performing Scan: mmu-miR-466d-5p vs Mmu_CoupTF1
=-=-=-=-=-=-=-=-=-=-=-=-=-=-=-=-=-=-=-=-=-=-=-=-=-=-=-=-=-=-=-=

   Forward:	Score: 120.000000  Q:3 to 18  R:487 to 509 Align Len (16) (75.00%) (93.75%)

   Query:    3' guacaUGUA-CAUGCGUGUGUgu 5'
                     |||| |||:||:||:|  
   Ref:      5' uuuaaACAUCGUAUGCGCAUAaa 3'

   Energy:  -19.790001 kCal/Mol

Scores for this hit:
>mmu-miR-466d-5p	Mmu_CoupTF1	120.00	-19.79	3 18	487 509	16	75.00%	93.75%


   Forward:	Score: 99.000000  Q:3 to 21  R:1 to 23 Align Len (19) (57.89%) (68.42%)

   Query:    3' guACAUGUAC-AUGCGUGUGUgu 5'
                  | |: :|| | | ||| ||  
   Ref:      5' acUUUGGGUGUUUCCCACCCAau 3'

   Energy:  -17.469999 kCal/Mol

Scores for this hit:
>mmu-miR-466d-5p	Mmu_CoupTF1	99.00	-17.47	3 21	1 23	19	57.89%	68.42%

Score for this Scan:
Seq1,Seq2,Tot Score,Tot Energy,Max Score,Max Energy,Strand,Len1,Len2,Positions
>>mmu-miR-466d-5p	Mmu_CoupTF1	219.00	-37.26	120.00	-19.79	30	22	760	 487 1
Complete

Read Sequence:mmu-miR-466d-3p (21 nt)
Read Sequence:Mmu_CoupTF1 (760 nt)
=-=-=-=-=-=-=-=-=-=-=-=-=-=-=-=-=-=-=-=-=-=-=-=-=-=-=-=-=-=-=-=
Performing Scan: mmu-miR-466d-3p vs Mmu_CoupTF1
=-=-=-=-=-=-=-=-=-=-=-=-=-=-=-=-=-=-=-=-=-=-=-=-=-=-=-=-=-=-=-=
Score for this Scan:
No Hits Found above Threshold
Complete

Read Sequence:mmu-miR-592 (23 nt)
Read Sequence:Mmu_CoupTF1 (760 nt)
=-=-=-=-=-=-=-=-=-=-=-=-=-=-=-=-=-=-=-=-=-=-=-=-=-=-=-=-=-=-=-=
Performing Scan: mmu-miR-592 vs Mmu_CoupTF1
=-=-=-=-=-=-=-=-=-=-=-=-=-=-=-=-=-=-=-=-=-=-=-=-=-=-=-=-=-=-=-=

   Forward:	Score: 104.000000  Q:2 to 22  R:492 to 515 Align Len (21) (61.90%) (76.19%)

   Query:    3' ugUAGUA-GCGUAUAACUGUGUUa 5'
                  |||:| :||: ||  ||| || 
   Ref:      5' acAUCGUAUGCGCAUAAACAAAAa 3'

   Energy:  -15.560000 kCal/Mol

Scores for this hit:
>mmu-miR-592	Mmu_CoupTF1	104.00	-15.56	2 22	492 515	21	61.90%	76.19%

Score for this Scan:
Seq1,Seq2,Tot Score,Tot Energy,Max Score,Max Energy,Strand,Len1,Len2,Positions
>>mmu-miR-592	Mmu_CoupTF1	104.00	-15.56	104.00	-15.56	32	23	760	 492
Complete

Read Sequence:mmu-miR-451 (22 nt)
Read Sequence:Mmu_CoupTF1 (760 nt)
=-=-=-=-=-=-=-=-=-=-=-=-=-=-=-=-=-=-=-=-=-=-=-=-=-=-=-=-=-=-=-=
Performing Scan: mmu-miR-451 vs Mmu_CoupTF1
=-=-=-=-=-=-=-=-=-=-=-=-=-=-=-=-=-=-=-=-=-=-=-=-=-=-=-=-=-=-=-=

   Forward:	Score: 92.000000  Q:4 to 21  R:388 to 407 Align Len (17) (70.59%) (82.35%)

   Query:    3' uuGAGUCAUUACCAUUGCCaaa 5'
                  |||| | |||| |::||   
   Ref:      5' uaCUCA-U-AUGGAAGUGGacu 3'

   Energy:  -15.790000 kCal/Mol

Scores for this hit:
>mmu-miR-451	Mmu_CoupTF1	92.00	-15.79	4 21	388 407	17	70.59%	82.35%

Score for this Scan:
Seq1,Seq2,Tot Score,Tot Energy,Max Score,Max Energy,Strand,Len1,Len2,Positions
>>mmu-miR-451	Mmu_CoupTF1	92.00	-15.79	92.00	-15.79	33	22	760	 388
Complete

Read Sequence:mmu-miR-344 (23 nt)
Read Sequence:Mmu_CoupTF1 (760 nt)
=-=-=-=-=-=-=-=-=-=-=-=-=-=-=-=-=-=-=-=-=-=-=-=-=-=-=-=-=-=-=-=
Performing Scan: mmu-miR-344 vs Mmu_CoupTF1
=-=-=-=-=-=-=-=-=-=-=-=-=-=-=-=-=-=-=-=-=-=-=-=-=-=-=-=-=-=-=-=
Score for this Scan:
No Hits Found above Threshold
Complete

Read Sequence:mmu-miR-133b (22 nt)
Read Sequence:Mmu_CoupTF1 (760 nt)
=-=-=-=-=-=-=-=-=-=-=-=-=-=-=-=-=-=-=-=-=-=-=-=-=-=-=-=-=-=-=-=
Performing Scan: mmu-miR-133b vs Mmu_CoupTF1
=-=-=-=-=-=-=-=-=-=-=-=-=-=-=-=-=-=-=-=-=-=-=-=-=-=-=-=-=-=-=-=

   Forward:	Score: 144.000000  Q:2 to 21  R:90 to 110 Align Len (20) (75.00%) (80.00%)

   Query:    3' auCGACCA-ACUUCCCCUGGUUu 5'
                  |||||| |||   ||||||: 
   Ref:      5' auGCUGGUAUGA--UGGACCAGg 3'

   Energy:  -24.780001 kCal/Mol

Scores for this hit:
>mmu-miR-133b	Mmu_CoupTF1	144.00	-24.78	2 21	90 110	20	75.00%	80.00%


   Forward:	Score: 133.000000  Q:3 to 20  R:294 to 314 Align Len (17) (70.59%) (76.47%)

   Query:    3' aucGACCAACUUCCCCUGGUuu 5'
                   :|||  | || ||||||  
   Ref:      5' gauUUGGAAG-AGAGGACCAug 3'

   Energy:  -17.340000 kCal/Mol

Scores for this hit:
>mmu-miR-133b	Mmu_CoupTF1	133.00	-17.34	3 20	294 314	17	70.59%	76.47%


   Forward:	Score: 118.000000  Q:2 to 20  R:121 to 145 Align Len (21) (61.90%) (66.67%)

   Query:    3' aucGACCAACUUC---CCCUGGUUu 5'
                   | ||  ||:|   |||| ||| 
   Ref:      5' agaCGGGAGGAGGGCUGGGAACAAg 3'

   Energy:  -17.330000 kCal/Mol

Scores for this hit:
>mmu-miR-133b	Mmu_CoupTF1	118.00	-17.33	2 20	121 145	21	61.90%	66.67%

Score for this Scan:
Seq1,Seq2,Tot Score,Tot Energy,Max Score,Max Energy,Strand,Len1,Len2,Positions
>>mmu-miR-133b	Mmu_CoupTF1	395.00	-59.45	144.00	-24.78	35	22	760	 90 294 121
Complete

Read Sequence:mmu-miR-1191 (21 nt)
Read Sequence:Mmu_CoupTF1 (760 nt)
=-=-=-=-=-=-=-=-=-=-=-=-=-=-=-=-=-=-=-=-=-=-=-=-=-=-=-=-=-=-=-=
Performing Scan: mmu-miR-1191 vs Mmu_CoupTF1
=-=-=-=-=-=-=-=-=-=-=-=-=-=-=-=-=-=-=-=-=-=-=-=-=-=-=-=-=-=-=-=

   Forward:	Score: 97.000000  Q:3 to 20  R:85 to 104 Align Len (17) (64.71%) (82.35%)

   Query:    3' auCCCGAUGUAUCAUUCUGac 5'
                  ||| |:| |:||| ||:  
   Ref:      5' ugGGGAUGC-UGGUAUGAUgg 3'

   Energy:  -15.060000 kCal/Mol

Scores for this hit:
>mmu-miR-1191	Mmu_CoupTF1	97.00	-15.06	3 20	85 104	17	64.71%	82.35%

Score for this Scan:
Seq1,Seq2,Tot Score,Tot Energy,Max Score,Max Energy,Strand,Len1,Len2,Positions
>>mmu-miR-1191	Mmu_CoupTF1	97.00	-15.06	97.00	-15.06	36	21	760	 85
Complete

Read Sequence:mmu-miR-340-5p (22 nt)
Read Sequence:Mmu_CoupTF1 (760 nt)
=-=-=-=-=-=-=-=-=-=-=-=-=-=-=-=-=-=-=-=-=-=-=-=-=-=-=-=-=-=-=-=
Performing Scan: mmu-miR-340-5p vs Mmu_CoupTF1
=-=-=-=-=-=-=-=-=-=-=-=-=-=-=-=-=-=-=-=-=-=-=-=-=-=-=-=-=-=-=-=
Score for this Scan:
No Hits Found above Threshold
Complete

Read Sequence:mmu-miR-340-3p (22 nt)
Read Sequence:Mmu_CoupTF1 (760 nt)
=-=-=-=-=-=-=-=-=-=-=-=-=-=-=-=-=-=-=-=-=-=-=-=-=-=-=-=-=-=-=-=
Performing Scan: mmu-miR-340-3p vs Mmu_CoupTF1
=-=-=-=-=-=-=-=-=-=-=-=-=-=-=-=-=-=-=-=-=-=-=-=-=-=-=-=-=-=-=-=
Score for this Scan:
No Hits Found above Threshold
Complete

Read Sequence:mmu-miR-669h-5p (24 nt)
Read Sequence:Mmu_CoupTF1 (760 nt)
=-=-=-=-=-=-=-=-=-=-=-=-=-=-=-=-=-=-=-=-=-=-=-=-=-=-=-=-=-=-=-=
Performing Scan: mmu-miR-669h-5p vs Mmu_CoupTF1
=-=-=-=-=-=-=-=-=-=-=-=-=-=-=-=-=-=-=-=-=-=-=-=-=-=-=-=-=-=-=-=

   Forward:	Score: 96.000000  Q:2 to 23  R:421 to 447 Align Len (24) (54.17%) (75.00%)

   Query:    3' cgUGAGU-UGAUAUGUG--GGUACGUa 5'
                  || :| |||: |||:  ::|| || 
   Ref:      5' aaACAUACACUGAACAUUGUUAUUCAu 3'

   Energy:  -15.500000 kCal/Mol

Scores for this hit:
>mmu-miR-669h-5p	Mmu_CoupTF1	96.00	-15.50	2 23	421 447	24	54.17%	75.00%

Score for this Scan:
Seq1,Seq2,Tot Score,Tot Energy,Max Score,Max Energy,Strand,Len1,Len2,Positions
>>mmu-miR-669h-5p	Mmu_CoupTF1	96.00	-15.50	96.00	-15.50	39	24	760	 421
Complete

Read Sequence:mmu-miR-669h-3p (22 nt)
Read Sequence:Mmu_CoupTF1 (760 nt)
=-=-=-=-=-=-=-=-=-=-=-=-=-=-=-=-=-=-=-=-=-=-=-=-=-=-=-=-=-=-=-=
Performing Scan: mmu-miR-669h-3p vs Mmu_CoupTF1
=-=-=-=-=-=-=-=-=-=-=-=-=-=-=-=-=-=-=-=-=-=-=-=-=-=-=-=-=-=-=-=
Score for this Scan:
No Hits Found above Threshold
Complete

Read Sequence:mmu-miR-686 (22 nt)
Read Sequence:Mmu_CoupTF1 (760 nt)
=-=-=-=-=-=-=-=-=-=-=-=-=-=-=-=-=-=-=-=-=-=-=-=-=-=-=-=-=-=-=-=
Performing Scan: mmu-miR-686 vs Mmu_CoupTF1
=-=-=-=-=-=-=-=-=-=-=-=-=-=-=-=-=-=-=-=-=-=-=-=-=-=-=-=-=-=-=-=

   Forward:	Score: 93.000000  Q:2 to 20  R:248 to 268 Align Len (18) (66.67%) (83.33%)

   Query:    3' agaAGUGGCAGACCCUUCGUUa 5'
                   ||: :|||||| :|| || 
   Ref:      5' accUCG-UGUCUGGUGAGAAAa 3'

   Energy:  -17.200001 kCal/Mol

Scores for this hit:
>mmu-miR-686	Mmu_CoupTF1	93.00	-17.20	2 20	248 268	18	66.67%	83.33%

Score for this Scan:
Seq1,Seq2,Tot Score,Tot Energy,Max Score,Max Energy,Strand,Len1,Len2,Positions
>>mmu-miR-686	Mmu_CoupTF1	93.00	-17.20	93.00	-17.20	41	22	760	 248
Complete

Read Sequence:mmu-miR-675-5p (22 nt)
Read Sequence:Mmu_CoupTF1 (760 nt)
=-=-=-=-=-=-=-=-=-=-=-=-=-=-=-=-=-=-=-=-=-=-=-=-=-=-=-=-=-=-=-=
Performing Scan: mmu-miR-675-5p vs Mmu_CoupTF1
=-=-=-=-=-=-=-=-=-=-=-=-=-=-=-=-=-=-=-=-=-=-=-=-=-=-=-=-=-=-=-=

   Forward:	Score: 116.000000  Q:3 to 21  R:361 to 382 Align Len (18) (61.11%) (83.33%)

   Query:    3' ugACACCCGGGAAAGGCGUGgu 5'
                  ||||| : : |||:|:||  
   Ref:      5' gaUGUGGAUAUAUUCUGUACag 3'

   Energy:  -17.440001 kCal/Mol

Scores for this hit:
>mmu-miR-675-5p	Mmu_CoupTF1	116.00	-17.44	3 21	361 382	18	61.11%	83.33%


   Forward:	Score: 109.000000  Q:2 to 21  R:1 to 20 Align Len (19) (63.16%) (73.68%)

   Query:    3' ugACACCCGGGAAAGGCGUGGu 5'
                  | ||||  : ||:| |||| 
   Ref:      5' acUUUGGG--UGUUUCCCACCc 3'

   Energy:  -21.660000 kCal/Mol

Scores for this hit:
>mmu-miR-675-5p	Mmu_CoupTF1	109.00	-21.66	2 21	1 20	19	63.16%	73.68%


   Forward:	Score: 103.000000  Q:4 to 16  R:143 to 164 Align Len (12) (75.00%) (83.33%)

   Query:    3' ugacaccCGGGAAAGGCGUggu 5'
                       ||||  ||:|||   
   Ref:      5' aagagcaGCCCACUCUGCAgga 3'

   Energy:  -15.520000 kCal/Mol

Scores for this hit:
>mmu-miR-675-5p	Mmu_CoupTF1	103.00	-15.52	4 16	143 164	12	75.00%	83.33%


   Forward:	Score: 98.000000  Q:2 to 15  R:11 to 32 Align Len (13) (61.54%) (69.23%)

   Query:    3' ugacacccGGGAAAGGCGUGGu 5'
                        ||  | |:|| || 
   Ref:      5' uuucccacCCAAUCCUGCUCCc 3'

   Energy:  -15.070000 kCal/Mol

Scores for this hit:
>mmu-miR-675-5p	Mmu_CoupTF1	98.00	-15.07	2 15	11 32	13	61.54%	69.23%

Score for this Scan:
Seq1,Seq2,Tot Score,Tot Energy,Max Score,Max Energy,Strand,Len1,Len2,Positions
>>mmu-miR-675-5p	Mmu_CoupTF1	426.00	-69.69	116.00	-21.66	42	22	760	 361 1 143 11
Complete

Read Sequence:mmu-miR-675-3p (22 nt)
Read Sequence:Mmu_CoupTF1 (760 nt)
=-=-=-=-=-=-=-=-=-=-=-=-=-=-=-=-=-=-=-=-=-=-=-=-=-=-=-=-=-=-=-=
Performing Scan: mmu-miR-675-3p vs Mmu_CoupTF1
=-=-=-=-=-=-=-=-=-=-=-=-=-=-=-=-=-=-=-=-=-=-=-=-=-=-=-=-=-=-=-=

   Forward:	Score: 99.000000  Q:2 to 19  R:105 to 126 Align Len (18) (61.11%) (72.22%)

   Query:    3' ugacUCG-CCAAUCCCGUAUGUc 5'
                    :|| ||  | |||| ||: 
   Ref:      5' accaGGCAGGCCA-GGCAGACGg 3'

   Energy:  -15.500000 kCal/Mol

Scores for this hit:
>mmu-miR-675-3p	Mmu_CoupTF1	99.00	-15.50	2 19	105 126	18	61.11%	72.22%

Score for this Scan:
Seq1,Seq2,Tot Score,Tot Energy,Max Score,Max Energy,Strand,Len1,Len2,Positions
>>mmu-miR-675-3p	Mmu_CoupTF1	99.00	-15.50	99.00	-15.50	43	22	760	 105
Complete

Read Sequence:mmu-miR-568 (20 nt)
Read Sequence:Mmu_CoupTF1 (760 nt)
=-=-=-=-=-=-=-=-=-=-=-=-=-=-=-=-=-=-=-=-=-=-=-=-=-=-=-=-=-=-=-=
Performing Scan: mmu-miR-568 vs Mmu_CoupTF1
=-=-=-=-=-=-=-=-=-=-=-=-=-=-=-=-=-=-=-=-=-=-=-=-=-=-=-=-=-=-=-=
Score for this Scan:
No Hits Found above Threshold
Complete

Read Sequence:mmu-miR-135a (23 nt)
Read Sequence:Mmu_CoupTF1 (760 nt)
=-=-=-=-=-=-=-=-=-=-=-=-=-=-=-=-=-=-=-=-=-=-=-=-=-=-=-=-=-=-=-=
Performing Scan: mmu-miR-135a vs Mmu_CoupTF1
=-=-=-=-=-=-=-=-=-=-=-=-=-=-=-=-=-=-=-=-=-=-=-=-=-=-=-=-=-=-=-=

   Forward:	Score: 149.000000  Q:2 to 22  R:63 to 85 Align Len (20) (80.00%) (80.00%)

   Query:    3' agUGUAUCCUUAUUUUUCGGUAu 5'
                  ||  |||| ||||||||| | 
   Ref:      5' ugACCAAGGACUAAAAAGCCUUu 3'

   Energy:  -17.480000 kCal/Mol

Scores for this hit:
>mmu-miR-135a	Mmu_CoupTF1	149.00	-17.48	2 22	63 85	20	80.00%	80.00%


   Forward:	Score: 108.000000  Q:2 to 22  R:290 to 314 Align Len (22) (59.09%) (77.27%)

   Query:    3' agUG-UAUCCUUAUUUUUC-GGUAu 5'
                  || ||  |:| :|:|:| |||| 
   Ref:      5' gaACGAUUUGGAAGAGAGGACCAUg 3'

   Energy:  -17.209999 kCal/Mol

Scores for this hit:
>mmu-miR-135a	Mmu_CoupTF1	108.00	-17.21	2 22	290 314	22	59.09%	77.27%

Score for this Scan:
Seq1,Seq2,Tot Score,Tot Energy,Max Score,Max Energy,Strand,Len1,Len2,Positions
>>mmu-miR-135a	Mmu_CoupTF1	257.00	-34.69	149.00	-17.48	45	23	760	 63 290
Complete

Read Sequence:mmu-miR-135a* (22 nt)
Read Sequence:Mmu_CoupTF1 (760 nt)
=-=-=-=-=-=-=-=-=-=-=-=-=-=-=-=-=-=-=-=-=-=-=-=-=-=-=-=-=-=-=-=
Performing Scan: mmu-miR-135a* vs Mmu_CoupTF1
=-=-=-=-=-=-=-=-=-=-=-=-=-=-=-=-=-=-=-=-=-=-=-=-=-=-=-=-=-=-=-=

   Forward:	Score: 132.000000  Q:3 to 18  R:20 to 44 Align Len (18) (72.22%) (72.22%)

   Query:    3' gcgguGCCGAGG---UUAGGGAUau 5'
                     | |||||   | ||||||  
   Ref:      5' caaucCUGCUCCCUGACUCCCUAga 3'

   Energy:  -17.860001 kCal/Mol

Scores for this hit:
>mmu-miR-135a*	Mmu_CoupTF1	132.00	-17.86	3 18	20 44	18	72.22%	72.22%


   Forward:	Score: 112.000000  Q:2 to 18  R:602 to 630 Align Len (23) (52.17%) (69.57%)

   Query:    3' gcgguGCCGAGGUU-------AGGGAUAu 5'
                     :||:|||||       |:|||:| 
   Ref:      5' uuuucUGGUUCCAAACCAGAUUUCCUGUg 3'

   Energy:  -21.330000 kCal/Mol

Scores for this hit:
>mmu-miR-135a*	Mmu_CoupTF1	112.00	-21.33	2 18	602 630	23	52.17%	69.57%


   Forward:	Score: 104.000000  Q:2 to 8  R:396 to 417 Align Len (6) (83.33%) (100.00%)

   Query:    3' gcggugccgagguuaGGGAUAu 5'
                               :||||| 
   Ref:      5' uggaaguggacugaaUCCUAUg 3'

   Energy:  -15.940000 kCal/Mol

Scores for this hit:
>mmu-miR-135a*	Mmu_CoupTF1	104.00	-15.94	2 8	396 417	6	83.33%	100.00%

Score for this Scan:
Seq1,Seq2,Tot Score,Tot Energy,Max Score,Max Energy,Strand,Len1,Len2,Positions
>>mmu-miR-135a*	Mmu_CoupTF1	348.00	-55.13	132.00	-21.33	46	22	760	 20 602 396
Complete

Read Sequence:mmu-miR-881* (22 nt)
Read Sequence:Mmu_CoupTF1 (760 nt)
=-=-=-=-=-=-=-=-=-=-=-=-=-=-=-=-=-=-=-=-=-=-=-=-=-=-=-=-=-=-=-=
Performing Scan: mmu-miR-881* vs Mmu_CoupTF1
=-=-=-=-=-=-=-=-=-=-=-=-=-=-=-=-=-=-=-=-=-=-=-=-=-=-=-=-=-=-=-=

   Forward:	Score: 92.000000  Q:4 to 21  R:360 to 381 Align Len (17) (64.71%) (70.59%)

   Query:    3' ucUACACUGACAAUAGAGAgac 5'
                  |||||: | |  ||| |   
   Ref:      5' ggAUGUGGAUAUAUUCUGUaca 3'

   Energy:  -15.600000 kCal/Mol

Scores for this hit:
>mmu-miR-881*	Mmu_CoupTF1	92.00	-15.60	4 21	360 381	17	64.71%	70.59%

Score for this Scan:
Seq1,Seq2,Tot Score,Tot Energy,Max Score,Max Energy,Strand,Len1,Len2,Positions
>>mmu-miR-881*	Mmu_CoupTF1	92.00	-15.60	92.00	-15.60	47	22	760	 360
Complete

Read Sequence:mmu-miR-881 (22 nt)
Read Sequence:Mmu_CoupTF1 (760 nt)
=-=-=-=-=-=-=-=-=-=-=-=-=-=-=-=-=-=-=-=-=-=-=-=-=-=-=-=-=-=-=-=
Performing Scan: mmu-miR-881 vs Mmu_CoupTF1
=-=-=-=-=-=-=-=-=-=-=-=-=-=-=-=-=-=-=-=-=-=-=-=-=-=-=-=-=-=-=-=
Score for this Scan:
No Hits Found above Threshold
Complete

Read Sequence:mmu-miR-2133 (22 nt)
Read Sequence:Mmu_CoupTF1 (760 nt)
=-=-=-=-=-=-=-=-=-=-=-=-=-=-=-=-=-=-=-=-=-=-=-=-=-=-=-=-=-=-=-=
Performing Scan: mmu-miR-2133 vs Mmu_CoupTF1
=-=-=-=-=-=-=-=-=-=-=-=-=-=-=-=-=-=-=-=-=-=-=-=-=-=-=-=-=-=-=-=

   Forward:	Score: 100.000000  Q:2 to 7  R:108 to 129 Align Len (5) (100.00%) (100.00%)

   Query:    3' uugcgaagcccggggcGCCCUg 5'
                                ||||| 
   Ref:      5' aggcaggccaggcagaCGGGAg 3'

   Energy:  -16.620001 kCal/Mol

Scores for this hit:
>mmu-miR-2133	Mmu_CoupTF1	100.00	-16.62	2 7	108 129	5	100.00%	100.00%

Score for this Scan:
Seq1,Seq2,Tot Score,Tot Energy,Max Score,Max Energy,Strand,Len1,Len2,Positions
>>mmu-miR-2133	Mmu_CoupTF1	100.00	-16.62	100.00	-16.62	49	22	760	 108
Complete

Read Sequence:mmu-miR-764-5p (19 nt)
Read Sequence:Mmu_CoupTF1 (760 nt)
=-=-=-=-=-=-=-=-=-=-=-=-=-=-=-=-=-=-=-=-=-=-=-=-=-=-=-=-=-=-=-=
Performing Scan: mmu-miR-764-5p vs Mmu_CoupTF1
=-=-=-=-=-=-=-=-=-=-=-=-=-=-=-=-=-=-=-=-=-=-=-=-=-=-=-=-=-=-=-=

   Forward:	Score: 109.000000  Q:2 to 18  R:125 to 143 Align Len (16) (62.50%) (75.00%)

   Query:    3' ucCUCCUGUACACUCGUGg 5'
                  ||||| :  ||:| || 
   Ref:      5' ggGAGGAGGGCUGGGAACa 3'

   Energy:  -18.980000 kCal/Mol

Scores for this hit:
>mmu-miR-764-5p	Mmu_CoupTF1	109.00	-18.98	2 18	125 143	16	62.50%	75.00%

Score for this Scan:
Seq1,Seq2,Tot Score,Tot Energy,Max Score,Max Energy,Strand,Len1,Len2,Positions
>>mmu-miR-764-5p	Mmu_CoupTF1	109.00	-18.98	109.00	-18.98	50	19	760	 125
Complete

Read Sequence:mmu-miR-764-3p (22 nt)
Read Sequence:Mmu_CoupTF1 (760 nt)
=-=-=-=-=-=-=-=-=-=-=-=-=-=-=-=-=-=-=-=-=-=-=-=-=-=-=-=-=-=-=-=
Performing Scan: mmu-miR-764-3p vs Mmu_CoupTF1
=-=-=-=-=-=-=-=-=-=-=-=-=-=-=-=-=-=-=-=-=-=-=-=-=-=-=-=-=-=-=-=

   Forward:	Score: 94.000000  Q:2 to 20  R:686 to 708 Align Len (19) (57.89%) (73.68%)

   Query:    3' uguCAACGG-UGAUACCGGAGGa 5'
                   ||||:| |   || :||:| 
   Ref:      5' uauGUUGUCGAGGCUGUUCUUCa 3'

   Energy:  -15.440000 kCal/Mol

Scores for this hit:
>mmu-miR-764-3p	Mmu_CoupTF1	94.00	-15.44	2 20	686 708	19	57.89%	73.68%

Score for this Scan:
Seq1,Seq2,Tot Score,Tot Energy,Max Score,Max Energy,Strand,Len1,Len2,Positions
>>mmu-miR-764-3p	Mmu_CoupTF1	94.00	-15.44	94.00	-15.44	51	22	760	 686
Complete

Read Sequence:mmu-miR-15a (22 nt)
Read Sequence:Mmu_CoupTF1 (760 nt)
=-=-=-=-=-=-=-=-=-=-=-=-=-=-=-=-=-=-=-=-=-=-=-=-=-=-=-=-=-=-=-=
Performing Scan: mmu-miR-15a vs Mmu_CoupTF1
=-=-=-=-=-=-=-=-=-=-=-=-=-=-=-=-=-=-=-=-=-=-=-=-=-=-=-=-=-=-=-=
Score for this Scan:
No Hits Found above Threshold
Complete

Read Sequence:mmu-miR-15a* (22 nt)
Read Sequence:Mmu_CoupTF1 (760 nt)
=-=-=-=-=-=-=-=-=-=-=-=-=-=-=-=-=-=-=-=-=-=-=-=-=-=-=-=-=-=-=-=
Performing Scan: mmu-miR-15a* vs Mmu_CoupTF1
=-=-=-=-=-=-=-=-=-=-=-=-=-=-=-=-=-=-=-=-=-=-=-=-=-=-=-=-=-=-=-=

   Forward:	Score: 94.000000  Q:3 to 21  R:115 to 138 Align Len (20) (65.00%) (75.00%)

   Query:    3' acUCCGUC-G-UGUCAUACCGGac 5'
                  |||||| | : || | |||:  
   Ref:      5' ccAGGCAGACGGGAGGAGGGCUgg 3'

   Energy:  -23.370001 kCal/Mol

Scores for this hit:
>mmu-miR-15a*	Mmu_CoupTF1	94.00	-23.37	3 21	115 138	20	65.00%	75.00%

Score for this Scan:
Seq1,Seq2,Tot Score,Tot Energy,Max Score,Max Energy,Strand,Len1,Len2,Positions
>>mmu-miR-15a*	Mmu_CoupTF1	94.00	-23.37	94.00	-23.37	53	22	760	 115
Complete

Read Sequence:mmu-miR-2137 (21 nt)
Read Sequence:Mmu_CoupTF1 (760 nt)
=-=-=-=-=-=-=-=-=-=-=-=-=-=-=-=-=-=-=-=-=-=-=-=-=-=-=-=-=-=-=-=
Performing Scan: mmu-miR-2137 vs Mmu_CoupTF1
=-=-=-=-=-=-=-=-=-=-=-=-=-=-=-=-=-=-=-=-=-=-=-=-=-=-=-=-=-=-=-=

   Forward:	Score: 93.000000  Q:4 to 20  R:1 to 22 Align Len (18) (66.67%) (83.33%)

   Query:    3' gaGGGACCC-C-GAGGGCGGccg 5'
                  |::|||| | :|||| ||   
   Ref:      5' -aCUUUGGGUGUUUCCCACCcaa 3'

   Energy:  -22.020000 kCal/Mol

Scores for this hit:
>mmu-miR-2137	Mmu_CoupTF1	93.00	-22.02	4 20	1 22	18	66.67%	83.33%


   Forward:	Score: 91.000000  Q:2 to 20  R:80 to 97 Align Len (18) (55.56%) (77.78%)

   Query:    3' gaGGGACCCCGAGGGCGGCCg 5'
                  |::|||||    :||:|| 
   Ref:      5' gcCUUUGGGG---AUGCUGGu 3'

   Energy:  -26.660000 kCal/Mol

Scores for this hit:
>mmu-miR-2137	Mmu_CoupTF1	91.00	-26.66	2 20	80 97	18	55.56%	77.78%

Score for this Scan:
Seq1,Seq2,Tot Score,Tot Energy,Max Score,Max Energy,Strand,Len1,Len2,Positions
>>mmu-miR-2137	Mmu_CoupTF1	184.00	-48.68	93.00	-26.66	54	21	760	 1 80
Complete

Read Sequence:mmu-miR-720 (18 nt)
Read Sequence:Mmu_CoupTF1 (760 nt)
=-=-=-=-=-=-=-=-=-=-=-=-=-=-=-=-=-=-=-=-=-=-=-=-=-=-=-=-=-=-=-=
Performing Scan: mmu-miR-720 vs Mmu_CoupTF1
=-=-=-=-=-=-=-=-=-=-=-=-=-=-=-=-=-=-=-=-=-=-=-=-=-=-=-=-=-=-=-=

   Forward:	Score: 102.000000  Q:2 to 16  R:109 to 129 Align Len (17) (70.59%) (76.47%)

   Query:    3' accUCCGG--GGUC-GCUCUa 5'
                   |||||   ||| ||:|| 
   Ref:      5' ggcAGGCCAGGCAGACGGGAg 3'

   Energy:  -22.010000 kCal/Mol

Scores for this hit:
>mmu-miR-720	Mmu_CoupTF1	102.00	-22.01	2 16	109 129	17	70.59%	76.47%

Score for this Scan:
Seq1,Seq2,Tot Score,Tot Energy,Max Score,Max Energy,Strand,Len1,Len2,Positions
>>mmu-miR-720	Mmu_CoupTF1	102.00	-22.01	102.00	-22.01	55	18	760	 109
Complete

Read Sequence:mmu-miR-465b-5p (22 nt)
Read Sequence:Mmu_CoupTF1 (760 nt)
=-=-=-=-=-=-=-=-=-=-=-=-=-=-=-=-=-=-=-=-=-=-=-=-=-=-=-=-=-=-=-=
Performing Scan: mmu-miR-465b-5p vs Mmu_CoupTF1
=-=-=-=-=-=-=-=-=-=-=-=-=-=-=-=-=-=-=-=-=-=-=-=-=-=-=-=-=-=-=-=

   Forward:	Score: 102.000000  Q:3 to 21  R:143 to 163 Align Len (18) (72.22%) (77.78%)

   Query:    3' guCUAGUCGUGGUAAGAUUUau 5'
                  || |||| ||| |||: |  
   Ref:      5' aaGAGCAGC-CCACUCUGCAgg 3'

   Energy:  -15.960000 kCal/Mol

Scores for this hit:
>mmu-miR-465b-5p	Mmu_CoupTF1	102.00	-15.96	3 21	143 163	18	72.22%	77.78%

Score for this Scan:
Seq1,Seq2,Tot Score,Tot Energy,Max Score,Max Energy,Strand,Len1,Len2,Positions
>>mmu-miR-465b-5p	Mmu_CoupTF1	102.00	-15.96	102.00	-15.96	56	22	760	 143
Complete

Read Sequence:mmu-miR-465b-3p (22 nt)
Read Sequence:Mmu_CoupTF1 (760 nt)
=-=-=-=-=-=-=-=-=-=-=-=-=-=-=-=-=-=-=-=-=-=-=-=-=-=-=-=-=-=-=-=
Performing Scan: mmu-miR-465b-3p vs Mmu_CoupTF1
=-=-=-=-=-=-=-=-=-=-=-=-=-=-=-=-=-=-=-=-=-=-=-=-=-=-=-=-=-=-=-=

   Forward:	Score: 126.000000  Q:3 to 20  R:43 to 67 Align Len (20) (60.00%) (70.00%)

   Query:    3' agaUGAAUCUUU---CCGGGACUag 5'
                   ||| |||::     ||||||  
   Ref:      5' gagACUAAGAGGACUCUCCCUGAcc 3'

   Energy:  -17.620001 kCal/Mol

Scores for this hit:
>mmu-miR-465b-3p	Mmu_CoupTF1	126.00	-17.62	3 20	43 67	20	60.00%	70.00%


   Forward:	Score: 115.000000  Q:2 to 20  R:196 to 217 Align Len (18) (66.67%) (72.22%)

   Query:    3' agaUGAAUCUUUCCGGGACUAg 5'
                   ||| |   ||| :||||| 
   Ref:      5' gagACUCAUUUAGGAUCUGAUc 3'

   Energy:  -17.459999 kCal/Mol

Scores for this hit:
>mmu-miR-465b-3p	Mmu_CoupTF1	115.00	-17.46	2 20	196 217	18	66.67%	72.22%


   Forward:	Score: 110.000000  Q:3 to 16  R:295 to 317 Align Len (14) (78.57%) (85.71%)

   Query:    3' agaugaaUCUUUCC-GGGACUag 5'
                       |||:||| || |||  
   Ref:      5' auuuggaAGAGAGGACCAUGAga 3'

   Energy:  -15.080000 kCal/Mol

Scores for this hit:
>mmu-miR-465b-3p	Mmu_CoupTF1	110.00	-15.08	3 16	295 317	14	78.57%	85.71%


   Forward:	Score: 100.000000  Q:3 to 8  R:156 to 177 Align Len (5) (100.00%) (100.00%)

   Query:    3' agaugaaucuuuccgGGACUag 5'
                               |||||  
   Ref:      5' ucugcaggaaugcaaCCUGAgc 3'

   Energy:  -15.110000 kCal/Mol

Scores for this hit:
>mmu-miR-465b-3p	Mmu_CoupTF1	100.00	-15.11	3 8	156 177	5	100.00%	100.00%

Score for this Scan:
Seq1,Seq2,Tot Score,Tot Energy,Max Score,Max Energy,Strand,Len1,Len2,Positions
>>mmu-miR-465b-3p	Mmu_CoupTF1	451.00	-65.27	126.00	-17.62	57	22	760	 43 196 295 156
Complete

Read Sequence:mmu-miR-335-5p (23 nt)
Read Sequence:Mmu_CoupTF1 (760 nt)
=-=-=-=-=-=-=-=-=-=-=-=-=-=-=-=-=-=-=-=-=-=-=-=-=-=-=-=-=-=-=-=
Performing Scan: mmu-miR-335-5p vs Mmu_CoupTF1
=-=-=-=-=-=-=-=-=-=-=-=-=-=-=-=-=-=-=-=-=-=-=-=-=-=-=-=-=-=-=-=
Score for this Scan:
No Hits Found above Threshold
Complete

Read Sequence:mmu-miR-335-3p (22 nt)
Read Sequence:Mmu_CoupTF1 (760 nt)
=-=-=-=-=-=-=-=-=-=-=-=-=-=-=-=-=-=-=-=-=-=-=-=-=-=-=-=-=-=-=-=
Performing Scan: mmu-miR-335-3p vs Mmu_CoupTF1
=-=-=-=-=-=-=-=-=-=-=-=-=-=-=-=-=-=-=-=-=-=-=-=-=-=-=-=-=-=-=-=

   Forward:	Score: 103.000000  Q:2 to 20  R:121 to 142 Align Len (18) (55.56%) (83.33%)

   Query:    3' ccaGUCCUCGUUAUUACUUUUu 5'
                   |:|||| |: : ||::|| 
   Ref:      5' agaCGGGAGGAGGGCUGGGAAc 3'

   Energy:  -16.469999 kCal/Mol

Scores for this hit:
>mmu-miR-335-3p	Mmu_CoupTF1	103.00	-16.47	2 20	121 142	18	55.56%	83.33%

Score for this Scan:
Seq1,Seq2,Tot Score,Tot Energy,Max Score,Max Energy,Strand,Len1,Len2,Positions
>>mmu-miR-335-3p	Mmu_CoupTF1	103.00	-16.47	103.00	-16.47	59	22	760	 121
Complete

Read Sequence:mmu-miR-665 (20 nt)
Read Sequence:Mmu_CoupTF1 (760 nt)
=-=-=-=-=-=-=-=-=-=-=-=-=-=-=-=-=-=-=-=-=-=-=-=-=-=-=-=-=-=-=-=
Performing Scan: mmu-miR-665 vs Mmu_CoupTF1
=-=-=-=-=-=-=-=-=-=-=-=-=-=-=-=-=-=-=-=-=-=-=-=-=-=-=-=-=-=-=-=

   Forward:	Score: 99.000000  Q:2 to 19  R:244 to 261 Align Len (17) (64.71%) (82.35%)

   Query:    3' ucCCUGGAGUCGGAGGACCa 5'
                  |||||||:  : :|||| 
   Ref:      5' aaGGACCUCG--UGUCUGGu 3'

   Energy:  -25.450001 kCal/Mol

Scores for this hit:
>mmu-miR-665	Mmu_CoupTF1	99.00	-25.45	2 19	244 261	17	64.71%	82.35%


   Forward:	Score: 93.000000  Q:2 to 19  R:68 to 89 Align Len (19) (57.89%) (73.68%)

   Query:    3' ucCCUGG--AGUCGGAGGACCa 5'
                  ||||:    |||||:: || 
   Ref:      5' aaGGACUAAAAAGCCUUUGGGg 3'

   Energy:  -19.770000 kCal/Mol

Scores for this hit:
>mmu-miR-665	Mmu_CoupTF1	93.00	-19.77	2 19	68 89	19	57.89%	73.68%

Score for this Scan:
Seq1,Seq2,Tot Score,Tot Energy,Max Score,Max Energy,Strand,Len1,Len2,Positions
>>mmu-miR-665	Mmu_CoupTF1	192.00	-45.22	99.00	-25.45	60	20	760	 244 68
Complete

Read Sequence:mmu-miR-29b (23 nt)
Read Sequence:Mmu_CoupTF1 (760 nt)
=-=-=-=-=-=-=-=-=-=-=-=-=-=-=-=-=-=-=-=-=-=-=-=-=-=-=-=-=-=-=-=
Performing Scan: mmu-miR-29b vs Mmu_CoupTF1
=-=-=-=-=-=-=-=-=-=-=-=-=-=-=-=-=-=-=-=-=-=-=-=-=-=-=-=-=-=-=-=
Score for this Scan:
No Hits Found above Threshold
Complete

Read Sequence:mmu-miR-466b-5p (22 nt)
Read Sequence:Mmu_CoupTF1 (760 nt)
=-=-=-=-=-=-=-=-=-=-=-=-=-=-=-=-=-=-=-=-=-=-=-=-=-=-=-=-=-=-=-=
Performing Scan: mmu-miR-466b-5p vs Mmu_CoupTF1
=-=-=-=-=-=-=-=-=-=-=-=-=-=-=-=-=-=-=-=-=-=-=-=-=-=-=-=-=-=-=-=

   Forward:	Score: 99.000000  Q:3 to 21  R:1 to 23 Align Len (19) (57.89%) (68.42%)

   Query:    3' guACAUGUAC-AUGUGUGUGUag 5'
                  | |: :|| | | ||| ||  
   Ref:      5' acUUUGGGUGUUUCCCACCCAau 3'

   Energy:  -16.469999 kCal/Mol

Scores for this hit:
>mmu-miR-466b-5p	Mmu_CoupTF1	99.00	-16.47	3 21	1 23	19	57.89%	68.42%

Score for this Scan:
Seq1,Seq2,Tot Score,Tot Energy,Max Score,Max Energy,Strand,Len1,Len2,Positions
>>mmu-miR-466b-5p	Mmu_CoupTF1	99.00	-16.47	99.00	-16.47	62	22	760	 1
Complete

Read Sequence:mmu-miR-466b-3p (23 nt)
Read Sequence:Mmu_CoupTF1 (760 nt)
=-=-=-=-=-=-=-=-=-=-=-=-=-=-=-=-=-=-=-=-=-=-=-=-=-=-=-=-=-=-=-=
Performing Scan: mmu-miR-466b-3p vs Mmu_CoupTF1
=-=-=-=-=-=-=-=-=-=-=-=-=-=-=-=-=-=-=-=-=-=-=-=-=-=-=-=-=-=-=-=
Score for this Scan:
No Hits Found above Threshold
Complete

Read Sequence:mmu-miR-1839-5p (22 nt)
Read Sequence:Mmu_CoupTF1 (760 nt)
=-=-=-=-=-=-=-=-=-=-=-=-=-=-=-=-=-=-=-=-=-=-=-=-=-=-=-=-=-=-=-=
Performing Scan: mmu-miR-1839-5p vs Mmu_CoupTF1
=-=-=-=-=-=-=-=-=-=-=-=-=-=-=-=-=-=-=-=-=-=-=-=-=-=-=-=-=-=-=-=

   Forward:	Score: 130.000000  Q:2 to 20  R:564 to 586 Align Len (19) (78.95%) (84.21%)

   Query:    3' guuCUGGACA-AGAUAGAUGGAa 5'
                   | ||||| ||||| ||:|| 
   Ref:      5' uuuGUCCUGUGUCUAUGUAUCUa 3'

   Energy:  -18.980000 kCal/Mol

Scores for this hit:
>mmu-miR-1839-5p	Mmu_CoupTF1	130.00	-18.98	2 20	564 586	19	78.95%	84.21%

Score for this Scan:
Seq1,Seq2,Tot Score,Tot Energy,Max Score,Max Energy,Strand,Len1,Len2,Positions
>>mmu-miR-1839-5p	Mmu_CoupTF1	130.00	-18.98	130.00	-18.98	64	22	760	 564
Complete

Read Sequence:mmu-miR-1839-3p (23 nt)
Read Sequence:Mmu_CoupTF1 (760 nt)
=-=-=-=-=-=-=-=-=-=-=-=-=-=-=-=-=-=-=-=-=-=-=-=-=-=-=-=-=-=-=-=
Performing Scan: mmu-miR-1839-3p vs Mmu_CoupTF1
=-=-=-=-=-=-=-=-=-=-=-=-=-=-=-=-=-=-=-=-=-=-=-=-=-=-=-=-=-=-=-=
Score for this Scan:
No Hits Found above Threshold
Complete

Read Sequence:mmu-miR-2143 (25 nt)
Read Sequence:Mmu_CoupTF1 (760 nt)
=-=-=-=-=-=-=-=-=-=-=-=-=-=-=-=-=-=-=-=-=-=-=-=-=-=-=-=-=-=-=-=
Performing Scan: mmu-miR-2143 vs Mmu_CoupTF1
=-=-=-=-=-=-=-=-=-=-=-=-=-=-=-=-=-=-=-=-=-=-=-=-=-=-=-=-=-=-=-=

   Forward:	Score: 117.000000  Q:4 to 19  R:1 to 22 Align Len (18) (66.67%) (77.78%)

   Query:    3' ccucuccGGAGCCC---UAGGGUGGagc 5'
                       |:|:|||    |||||||   
   Ref:      5' ------aCUUUGGGUGUUUCCCACCcaa 3'

   Energy:  -26.010000 kCal/Mol

Scores for this hit:
>mmu-miR-2143	Mmu_CoupTF1	117.00	-26.01	4 19	1 22	18	66.67%	77.78%


   Forward:	Score: 102.000000  Q:3 to 15  R:151 to 175 Align Len (12) (75.00%) (75.00%)

   Query:    3' ccucuccggagCCCUAGGGUGGAgc 5'
                           || || | ||||  
   Ref:      5' cccacucugcaGGAAUGCAACCUga 3'

   Energy:  -17.930000 kCal/Mol

Scores for this hit:
>mmu-miR-2143	Mmu_CoupTF1	102.00	-17.93	3 15	151 175	12	75.00%	75.00%


   Forward:	Score: 100.000000  Q:2 to 7  R:229 to 253 Align Len (5) (100.00%) (100.00%)

   Query:    3' ccucuccggagcccuagggUGGAGc 5'
                                   ||||| 
   Ref:      5' uggaaaggaaagaaaaaggACCUCg 3'

   Energy:  -21.940001 kCal/Mol

Scores for this hit:
>mmu-miR-2143	Mmu_CoupTF1	100.00	-21.94	2 7	229 253	5	100.00%	100.00%


   Forward:	Score: 98.000000  Q:3 to 24  R:40 to 65 Align Len (22) (59.09%) (72.73%)

   Query:    3' ccUCUCCGGAGC-CCUAGGGUGGAgc 5'
                  |||| |:  | ||| :|: |||  
   Ref:      5' cuAGAGACUAAGAGGACUCUCCCUga 3'

   Energy:  -19.570000 kCal/Mol

Scores for this hit:
>mmu-miR-2143	Mmu_CoupTF1	98.00	-19.57	3 24	40 65	22	59.09%	72.73%


   Forward:	Score: 93.000000  Q:4 to 14  R:135 to 159 Align Len (10) (70.00%) (80.00%)

   Query:    3' ccucuccggagcCCUAGGGUGGagc 5'
                            | | |||||:   
   Ref:      5' cugggaacaagaGCAGCCCACUcug 3'

   Energy:  -19.830000 kCal/Mol

Scores for this hit:
>mmu-miR-2143	Mmu_CoupTF1	93.00	-19.83	4 14	135 159	10	70.00%	80.00%


   Forward:	Score: 90.000000  Q:3 to 24  R:195 to 220 Align Len (22) (59.09%) (77.27%)

   Query:    3' ccUCUCCG-GAGCCCUAGGGUGGAgc 5'
                  |||  | :|: |||||: |:||  
   Ref:      5' ggAGACUCAUUUAGGAUCUGAUCUgu 3'

   Energy:  -21.760000 kCal/Mol

Scores for this hit:
>mmu-miR-2143	Mmu_CoupTF1	90.00	-21.76	3 24	195 220	22	59.09%	77.27%

Score for this Scan:
Seq1,Seq2,Tot Score,Tot Energy,Max Score,Max Energy,Strand,Len1,Len2,Positions
>>mmu-miR-2143	Mmu_CoupTF1	600.00	-127.04	117.00	-26.01	66	25	760	 1 151 229 40 135 195
Complete

Read Sequence:mmu-miR-429 (22 nt)
Read Sequence:Mmu_CoupTF1 (760 nt)
=-=-=-=-=-=-=-=-=-=-=-=-=-=-=-=-=-=-=-=-=-=-=-=-=-=-=-=-=-=-=-=
Performing Scan: mmu-miR-429 vs Mmu_CoupTF1
=-=-=-=-=-=-=-=-=-=-=-=-=-=-=-=-=-=-=-=-=-=-=-=-=-=-=-=-=-=-=-=

   Forward:	Score: 90.000000  Q:6 to 21  R:107 to 127 Align Len (15) (73.33%) (86.67%)

   Query:    3' ugCCGUAAUGGUCUGUCauaau 5'
                  ||||  :||||:|||     
   Ref:      5' caGGCA-GGCCAGGCAGacggg 3'

   Energy:  -20.700001 kCal/Mol

Scores for this hit:
>mmu-miR-429	Mmu_CoupTF1	90.00	-20.70	6 21	107 127	15	73.33%	86.67%

Score for this Scan:
Seq1,Seq2,Tot Score,Tot Energy,Max Score,Max Energy,Strand,Len1,Len2,Positions
>>mmu-miR-429	Mmu_CoupTF1	90.00	-20.70	90.00	-20.70	67	22	760	 107
Complete

Read Sequence:mmu-miR-302c* (22 nt)
Read Sequence:Mmu_CoupTF1 (760 nt)
=-=-=-=-=-=-=-=-=-=-=-=-=-=-=-=-=-=-=-=-=-=-=-=-=-=-=-=-=-=-=-=
Performing Scan: mmu-miR-302c* vs Mmu_CoupTF1
=-=-=-=-=-=-=-=-=-=-=-=-=-=-=-=-=-=-=-=-=-=-=-=-=-=-=-=-=-=-=-=
Score for this Scan:
No Hits Found above Threshold
Complete

Read Sequence:mmu-miR-302c (22 nt)
Read Sequence:Mmu_CoupTF1 (760 nt)
=-=-=-=-=-=-=-=-=-=-=-=-=-=-=-=-=-=-=-=-=-=-=-=-=-=-=-=-=-=-=-=
Performing Scan: mmu-miR-302c vs Mmu_CoupTF1
=-=-=-=-=-=-=-=-=-=-=-=-=-=-=-=-=-=-=-=-=-=-=-=-=-=-=-=-=-=-=-=

   Forward:	Score: 104.000000  Q:2 to 20  R:37 to 58 Align Len (19) (63.16%) (73.68%)

   Query:    3' gguGA-CUUUGUACCUUCGUGAa 5'
                   || ||:|| |  :|| ||| 
   Ref:      5' uccCUAGAGAC-UAAGAGGACUc 3'

   Energy:  -15.110000 kCal/Mol

Scores for this hit:
>mmu-miR-302c	Mmu_CoupTF1	104.00	-15.11	2 20	37 58	19	63.16%	73.68%


   Forward:	Score: 98.000000  Q:2 to 15  R:385 to 408 Align Len (15) (73.33%) (86.67%)

   Query:    3' ggugacuuUGUACCUUCG--UGAa 5'
                        |:|||||||:  ||| 
   Ref:      5' aacuacucAUAUGGAAGUGGACUg 3'

   Energy:  -18.900000 kCal/Mol

Scores for this hit:
>mmu-miR-302c	Mmu_CoupTF1	98.00	-18.90	2 15	385 408	15	73.33%	86.67%

Score for this Scan:
Seq1,Seq2,Tot Score,Tot Energy,Max Score,Max Energy,Strand,Len1,Len2,Positions
>>mmu-miR-302c	Mmu_CoupTF1	202.00	-34.01	104.00	-18.90	69	22	760	 37 385
Complete

Read Sequence:mmu-miR-698 (19 nt)
Read Sequence:Mmu_CoupTF1 (760 nt)
=-=-=-=-=-=-=-=-=-=-=-=-=-=-=-=-=-=-=-=-=-=-=-=-=-=-=-=-=-=-=-=
Performing Scan: mmu-miR-698 vs Mmu_CoupTF1
=-=-=-=-=-=-=-=-=-=-=-=-=-=-=-=-=-=-=-=-=-=-=-=-=-=-=-=-=-=-=-=

   Forward:	Score: 108.000000  Q:3 to 18  R:123 to 143 Align Len (17) (58.82%) (88.24%)

   Query:    3' ucCCUUCCUUU--GCUCUUac 5'
                  ||:||||::  :|:|||  
   Ref:      5' acGGGAGGAGGGCUGGGAAca 3'

   Energy:  -18.750000 kCal/Mol

Scores for this hit:
>mmu-miR-698	Mmu_CoupTF1	108.00	-18.75	3 18	123 143	17	58.82%	88.24%


   Forward:	Score: 107.000000  Q:3 to 16  R:113 to 131 Align Len (13) (61.54%) (92.31%)

   Query:    3' ucccUUCCUUUGCUCUUac 5'
                    |:| |:|||:||:  
   Ref:      5' ggccAGGCAGACGGGAGga 3'

   Energy:  -17.410000 kCal/Mol

Scores for this hit:
>mmu-miR-698	Mmu_CoupTF1	107.00	-17.41	3 16	113 131	13	61.54%	92.31%

Score for this Scan:
Seq1,Seq2,Tot Score,Tot Energy,Max Score,Max Energy,Strand,Len1,Len2,Positions
>>mmu-miR-698	Mmu_CoupTF1	215.00	-36.16	108.00	-18.75	70	19	760	 123 113
Complete

Read Sequence:mmu-miR-296-5p (21 nt)
Read Sequence:Mmu_CoupTF1 (760 nt)
=-=-=-=-=-=-=-=-=-=-=-=-=-=-=-=-=-=-=-=-=-=-=-=-=-=-=-=-=-=-=-=
Performing Scan: mmu-miR-296-5p vs Mmu_CoupTF1
=-=-=-=-=-=-=-=-=-=-=-=-=-=-=-=-=-=-=-=-=-=-=-=-=-=-=-=-=-=-=-=
Score for this Scan:
No Hits Found above Threshold
Complete

Read Sequence:mmu-miR-296-3p (22 nt)
Read Sequence:Mmu_CoupTF1 (760 nt)
=-=-=-=-=-=-=-=-=-=-=-=-=-=-=-=-=-=-=-=-=-=-=-=-=-=-=-=-=-=-=-=
Performing Scan: mmu-miR-296-3p vs Mmu_CoupTF1
=-=-=-=-=-=-=-=-=-=-=-=-=-=-=-=-=-=-=-=-=-=-=-=-=-=-=-=-=-=-=-=

   Forward:	Score: 155.000000  Q:2 to 21  R:5 to 27 Align Len (20) (70.00%) (90.00%)

   Query:    3' ccUCUCGGA-GGUGGGUUGGGAg 5'
                  :| |::| ||||||||:||| 
   Ref:      5' ugGGUGUUUCCCACCCAAUCCUg 3'

   Energy:  -29.889999 kCal/Mol

Scores for this hit:
>mmu-miR-296-3p	Mmu_CoupTF1	155.00	-29.89	2 21	5 27	20	70.00%	90.00%


   Forward:	Score: 99.000000  Q:4 to 21  R:48 to 70 Align Len (18) (66.67%) (83.33%)

   Query:    3' ccUCU-CGGAGGUGGGUUGGgag 5'
                  ||| | |||: ||::|||   
   Ref:      5' uaAGAGGACUCUCCCUGACCaag 3'

   Energy:  -21.120001 kCal/Mol

Scores for this hit:
>mmu-miR-296-3p	Mmu_CoupTF1	99.00	-21.12	4 21	48 70	18	66.67%	83.33%


   Forward:	Score: 93.000000  Q:3 to 19  R:18 to 40 Align Len (17) (58.82%) (82.35%)

   Query:    3' ccucUCGGA-GGUGGGUUGGGag 5'
                    | ||| |: ||::||:|  
   Ref:      5' cccaAUCCUGCUCCCUGACUCcc 3'

   Energy:  -19.299999 kCal/Mol

Scores for this hit:
>mmu-miR-296-3p	Mmu_CoupTF1	93.00	-19.30	3 19	18 40	17	58.82%	82.35%

Score for this Scan:
Seq1,Seq2,Tot Score,Tot Energy,Max Score,Max Energy,Strand,Len1,Len2,Positions
>>mmu-miR-296-3p	Mmu_CoupTF1	347.00	-70.31	155.00	-29.89	72	22	760	 5 48 18
Complete

Read Sequence:mmu-miR-363 (22 nt)
Read Sequence:Mmu_CoupTF1 (760 nt)
=-=-=-=-=-=-=-=-=-=-=-=-=-=-=-=-=-=-=-=-=-=-=-=-=-=-=-=-=-=-=-=
Performing Scan: mmu-miR-363 vs Mmu_CoupTF1
=-=-=-=-=-=-=-=-=-=-=-=-=-=-=-=-=-=-=-=-=-=-=-=-=-=-=-=-=-=-=-=
Score for this Scan:
No Hits Found above Threshold
Complete

Read Sequence:mmu-miR-377 (22 nt)
Read Sequence:Mmu_CoupTF1 (760 nt)
=-=-=-=-=-=-=-=-=-=-=-=-=-=-=-=-=-=-=-=-=-=-=-=-=-=-=-=-=-=-=-=
Performing Scan: mmu-miR-377 vs Mmu_CoupTF1
=-=-=-=-=-=-=-=-=-=-=-=-=-=-=-=-=-=-=-=-=-=-=-=-=-=-=-=-=-=-=-=
Score for this Scan:
No Hits Found above Threshold
Complete

Read Sequence:mmu-miR-146a (22 nt)
Read Sequence:Mmu_CoupTF1 (760 nt)
=-=-=-=-=-=-=-=-=-=-=-=-=-=-=-=-=-=-=-=-=-=-=-=-=-=-=-=-=-=-=-=
Performing Scan: mmu-miR-146a vs Mmu_CoupTF1
=-=-=-=-=-=-=-=-=-=-=-=-=-=-=-=-=-=-=-=-=-=-=-=-=-=-=-=-=-=-=-=
Score for this Scan:
No Hits Found above Threshold
Complete

Read Sequence:mmu-miR-122 (22 nt)
Read Sequence:Mmu_CoupTF1 (760 nt)
=-=-=-=-=-=-=-=-=-=-=-=-=-=-=-=-=-=-=-=-=-=-=-=-=-=-=-=-=-=-=-=
Performing Scan: mmu-miR-122 vs Mmu_CoupTF1
=-=-=-=-=-=-=-=-=-=-=-=-=-=-=-=-=-=-=-=-=-=-=-=-=-=-=-=-=-=-=-=
Score for this Scan:
No Hits Found above Threshold
Complete

Read Sequence:mmu-miR-466h (22 nt)
Read Sequence:Mmu_CoupTF1 (760 nt)
=-=-=-=-=-=-=-=-=-=-=-=-=-=-=-=-=-=-=-=-=-=-=-=-=-=-=-=-=-=-=-=
Performing Scan: mmu-miR-466h vs Mmu_CoupTF1
=-=-=-=-=-=-=-=-=-=-=-=-=-=-=-=-=-=-=-=-=-=-=-=-=-=-=-=-=-=-=-=

   Forward:	Score: 126.000000  Q:2 to 21  R:487 to 507 Align Len (19) (57.89%) (84.21%)

   Query:    3' auGUGUGUUCGUGUACGUGUGu 5'
                  :| || | |::||||:||: 
   Ref:      5' uuUAAAC-AUCGUAUGCGCAUa 3'

   Energy:  -18.070000 kCal/Mol

Scores for this hit:
>mmu-miR-466h	Mmu_CoupTF1	126.00	-18.07	2 21	487 507	19	57.89%	84.21%


   Forward:	Score: 111.000000  Q:3 to 21  R:500 to 523 Align Len (20) (65.00%) (75.00%)

   Query:    3' auGUGUGUUCG--UGUACGUGUgu 5'
                  |:||:|| |  | ||| |||  
   Ref:      5' ugCGCAUAAACAAAAAUGAACAag 3'

   Energy:  -15.480000 kCal/Mol

Scores for this hit:
>mmu-miR-466h	Mmu_CoupTF1	111.00	-15.48	3 21	500 523	20	65.00%	75.00%


   Forward:	Score: 106.000000  Q:2 to 21  R:105 to 125 Align Len (19) (68.42%) (78.95%)

   Query:    3' auGUGUGUUCGUGUACGUGUGu 5'
                  || :||:|| || ||| || 
   Ref:      5' acCAGGCAGGC-CAGGCAGACg 3'

   Energy:  -19.580000 kCal/Mol

Scores for this hit:
>mmu-miR-466h	Mmu_CoupTF1	106.00	-19.58	2 21	105 125	19	68.42%	78.95%

Score for this Scan:
Seq1,Seq2,Tot Score,Tot Energy,Max Score,Max Energy,Strand,Len1,Len2,Positions
>>mmu-miR-466h	Mmu_CoupTF1	343.00	-53.13	126.00	-19.58	77	22	760	 487 500 105
Complete

Read Sequence:mmu-miR-669f (23 nt)
Read Sequence:Mmu_CoupTF1 (760 nt)
=-=-=-=-=-=-=-=-=-=-=-=-=-=-=-=-=-=-=-=-=-=-=-=-=-=-=-=-=-=-=-=
Performing Scan: mmu-miR-669f vs Mmu_CoupTF1
=-=-=-=-=-=-=-=-=-=-=-=-=-=-=-=-=-=-=-=-=-=-=-=-=-=-=-=-=-=-=-=
Score for this Scan:
No Hits Found above Threshold
Complete

Read Sequence:mmu-miR-106a (23 nt)
Read Sequence:Mmu_CoupTF1 (760 nt)
=-=-=-=-=-=-=-=-=-=-=-=-=-=-=-=-=-=-=-=-=-=-=-=-=-=-=-=-=-=-=-=
Performing Scan: mmu-miR-106a vs Mmu_CoupTF1
=-=-=-=-=-=-=-=-=-=-=-=-=-=-=-=-=-=-=-=-=-=-=-=-=-=-=-=-=-=-=-=

   Forward:	Score: 129.000000  Q:2 to 22  R:208 to 230 Align Len (20) (70.00%) (80.00%)

   Query:    3' gaUGGACGUGACAAUCGUGAAAc 5'
                  |:|||  |||| ||:|| || 
   Ref:      5' ggAUCUGAUCUGUAAGUACAUUg 3'

   Energy:  -20.270000 kCal/Mol

Scores for this hit:
>mmu-miR-106a	Mmu_CoupTF1	129.00	-20.27	2 22	208 230	20	70.00%	80.00%


   Forward:	Score: 122.000000  Q:2 to 22  R:425 to 451 Align Len (24) (70.83%) (79.17%)

   Query:    3' gaUG-GAC--GUGACAAU-CGUGAAAc 5'
                  || |||  ||:|||||  ||:||| 
   Ref:      5' auACACUGAACAUUGUUAUUCAUUUUg 3'

   Energy:  -21.240000 kCal/Mol

Scores for this hit:
>mmu-miR-106a	Mmu_CoupTF1	122.00	-21.24	2 22	425 451	24	70.83%	79.17%

Score for this Scan:
Seq1,Seq2,Tot Score,Tot Energy,Max Score,Max Energy,Strand,Len1,Len2,Positions
>>mmu-miR-106a	Mmu_CoupTF1	251.00	-41.51	129.00	-21.24	79	23	760	 208 425
Complete

Read Sequence:mmu-miR-181a (23 nt)
Read Sequence:Mmu_CoupTF1 (760 nt)
=-=-=-=-=-=-=-=-=-=-=-=-=-=-=-=-=-=-=-=-=-=-=-=-=-=-=-=-=-=-=-=
Performing Scan: mmu-miR-181a vs Mmu_CoupTF1
=-=-=-=-=-=-=-=-=-=-=-=-=-=-=-=-=-=-=-=-=-=-=-=-=-=-=-=-=-=-=-=

   Forward:	Score: 111.000000  Q:4 to 22  R:389 to 414 Align Len (21) (57.14%) (76.19%)

   Query:    3' ugAGUG-GCUGUCGC--AACUUAcaa 5'
                  |||: :|: ||:|   |||||   
   Ref:      5' acUCAUAUGGAAGUGGACUGAAUccu 3'

   Energy:  -16.450001 kCal/Mol

Scores for this hit:
>mmu-miR-181a	Mmu_CoupTF1	111.00	-16.45	4 22	389 414	21	57.14%	76.19%

Score for this Scan:
Seq1,Seq2,Tot Score,Tot Energy,Max Score,Max Energy,Strand,Len1,Len2,Positions
>>mmu-miR-181a	Mmu_CoupTF1	111.00	-16.45	111.00	-16.45	80	23	760	 389
Complete

Read Sequence:mmu-miR-181a-2* (22 nt)
Read Sequence:Mmu_CoupTF1 (760 nt)
=-=-=-=-=-=-=-=-=-=-=-=-=-=-=-=-=-=-=-=-=-=-=-=-=-=-=-=-=-=-=-=
Performing Scan: mmu-miR-181a-2* vs Mmu_CoupTF1
=-=-=-=-=-=-=-=-=-=-=-=-=-=-=-=-=-=-=-=-=-=-=-=-=-=-=-=-=-=-=-=

   Forward:	Score: 97.000000  Q:2 to 21  R:110 to 131 Align Len (20) (70.00%) (70.00%)

   Query:    3' guUCCAUGUCAGU-UGCCAGCCa 5'
                  |||  ||| || ||||  || 
   Ref:      5' gcAGG-CCAGGCAGACGGGAGGa 3'

   Energy:  -19.790001 kCal/Mol

Scores for this hit:
>mmu-miR-181a-2*	Mmu_CoupTF1	97.00	-19.79	2 21	110 131	20	70.00%	70.00%

Score for this Scan:
Seq1,Seq2,Tot Score,Tot Energy,Max Score,Max Energy,Strand,Len1,Len2,Positions
>>mmu-miR-181a-2*	Mmu_CoupTF1	97.00	-19.79	97.00	-19.79	81	22	760	 110
Complete

Read Sequence:mmu-miR-325* (23 nt)
Read Sequence:Mmu_CoupTF1 (760 nt)
=-=-=-=-=-=-=-=-=-=-=-=-=-=-=-=-=-=-=-=-=-=-=-=-=-=-=-=-=-=-=-=
Performing Scan: mmu-miR-325* vs Mmu_CoupTF1
=-=-=-=-=-=-=-=-=-=-=-=-=-=-=-=-=-=-=-=-=-=-=-=-=-=-=-=-=-=-=-=

   Forward:	Score: 91.000000  Q:2 to 22  R:33 to 54 Align Len (20) (60.00%) (65.00%)

   Query:    3' ugUGAAUGACUCGUGGAUGAUCc 5'
                  |||  || || : |||  || 
   Ref:      5' ugACUCCCU-AGAGACUAAGAGg 3'

   Energy:  -15.830000 kCal/Mol

Scores for this hit:
>mmu-miR-325*	Mmu_CoupTF1	91.00	-15.83	2 22	33 54	20	60.00%	65.00%

Score for this Scan:
Seq1,Seq2,Tot Score,Tot Energy,Max Score,Max Energy,Strand,Len1,Len2,Positions
>>mmu-miR-325*	Mmu_CoupTF1	91.00	-15.83	91.00	-15.83	82	23	760	 33
Complete

Read Sequence:mmu-miR-325 (22 nt)
Read Sequence:Mmu_CoupTF1 (760 nt)
=-=-=-=-=-=-=-=-=-=-=-=-=-=-=-=-=-=-=-=-=-=-=-=-=-=-=-=-=-=-=-=
Performing Scan: mmu-miR-325 vs Mmu_CoupTF1
=-=-=-=-=-=-=-=-=-=-=-=-=-=-=-=-=-=-=-=-=-=-=-=-=-=-=-=-=-=-=-=
Score for this Scan:
No Hits Found above Threshold
Complete

Read Sequence:mmu-miR-29c* (22 nt)
Read Sequence:Mmu_CoupTF1 (760 nt)
=-=-=-=-=-=-=-=-=-=-=-=-=-=-=-=-=-=-=-=-=-=-=-=-=-=-=-=-=-=-=-=
Performing Scan: mmu-miR-29c* vs Mmu_CoupTF1
=-=-=-=-=-=-=-=-=-=-=-=-=-=-=-=-=-=-=-=-=-=-=-=-=-=-=-=-=-=-=-=
Score for this Scan:
No Hits Found above Threshold
Complete

Read Sequence:mmu-miR-29c (22 nt)
Read Sequence:Mmu_CoupTF1 (760 nt)
=-=-=-=-=-=-=-=-=-=-=-=-=-=-=-=-=-=-=-=-=-=-=-=-=-=-=-=-=-=-=-=
Performing Scan: mmu-miR-29c vs Mmu_CoupTF1
=-=-=-=-=-=-=-=-=-=-=-=-=-=-=-=-=-=-=-=-=-=-=-=-=-=-=-=-=-=-=-=

   Forward:	Score: 107.000000  Q:2 to 21  R:614 to 636 Align Len (20) (70.00%) (75.00%)

   Query:    3' auUGG-CUAAAGUUUACCACGAu 5'
                  ||| ||||||  :|| | || 
   Ref:      5' aaACCAGAUUUCCUGUGAUUCUa 3'

   Energy:  -16.770000 kCal/Mol

Scores for this hit:
>mmu-miR-29c	Mmu_CoupTF1	107.00	-16.77	2 21	614 636	20	70.00%	75.00%

Score for this Scan:
Seq1,Seq2,Tot Score,Tot Energy,Max Score,Max Energy,Strand,Len1,Len2,Positions
>>mmu-miR-29c	Mmu_CoupTF1	107.00	-16.77	107.00	-16.77	85	22	760	 614
Complete

Read Sequence:mmu-miR-1941-5p (24 nt)
Read Sequence:Mmu_CoupTF1 (760 nt)
=-=-=-=-=-=-=-=-=-=-=-=-=-=-=-=-=-=-=-=-=-=-=-=-=-=-=-=-=-=-=-=
Performing Scan: mmu-miR-1941-5p vs Mmu_CoupTF1
=-=-=-=-=-=-=-=-=-=-=-=-=-=-=-=-=-=-=-=-=-=-=-=-=-=-=-=-=-=-=-=

   Forward:	Score: 128.000000  Q:2 to 23  R:606 to 628 Align Len (21) (61.90%) (76.19%)

   Query:    3' uuCGGAGACAUGGUCGUAGAGGGa 5'
                  | :||   ||||| ||:|||: 
   Ref:      5' cuGGUUCCAAACCAG-AUUUCCUg 3'

   Energy:  -17.889999 kCal/Mol

Scores for this hit:
>mmu-miR-1941-5p	Mmu_CoupTF1	128.00	-17.89	2 23	606 628	21	61.90%	76.19%


   Forward:	Score: 114.000000  Q:5 to 23  R:572 to 595 Align Len (18) (66.67%) (83.33%)

   Query:    3' uuCGGAGACAUGGUCGUAGAggga 5'
                  |:|| ||||:|  :||||    
   Ref:      5' guGUCUAUGUAUCUAUAUCUguuu 3'

   Energy:  -19.420000 kCal/Mol

Scores for this hit:
>mmu-miR-1941-5p	Mmu_CoupTF1	114.00	-19.42	5 23	572 595	18	66.67%	83.33%


   Forward:	Score: 100.000000  Q:2 to 7  R:10 to 33 Align Len (5) (100.00%) (100.00%)

   Query:    3' uucggagacauggucguaGAGGGa 5'
                                  ||||| 
   Ref:      5' guuucccacccaauccugCUCCCu 3'

   Energy:  -16.700001 kCal/Mol

Scores for this hit:
>mmu-miR-1941-5p	Mmu_CoupTF1	100.00	-16.70	2 7	10 33	5	100.00%	100.00%


   Forward:	Score: 100.000000  Q:2 to 7  R:18 to 41 Align Len (5) (100.00%) (100.00%)

   Query:    3' uucggagacauggucguaGAGGGa 5'
                                  ||||| 
   Ref:      5' cccaauccugcucccugaCUCCCu 3'

   Energy:  -18.110001 kCal/Mol

Scores for this hit:
>mmu-miR-1941-5p	Mmu_CoupTF1	100.00	-18.11	2 7	18 41	5	100.00%	100.00%

Score for this Scan:
Seq1,Seq2,Tot Score,Tot Energy,Max Score,Max Energy,Strand,Len1,Len2,Positions
>>mmu-miR-1941-5p	Mmu_CoupTF1	442.00	-72.12	128.00	-19.42	86	24	760	 606 572 10 18
Complete

Read Sequence:mmu-miR-1941-3p (21 nt)
Read Sequence:Mmu_CoupTF1 (760 nt)
=-=-=-=-=-=-=-=-=-=-=-=-=-=-=-=-=-=-=-=-=-=-=-=-=-=-=-=-=-=-=-=
Performing Scan: mmu-miR-1941-3p vs Mmu_CoupTF1
=-=-=-=-=-=-=-=-=-=-=-=-=-=-=-=-=-=-=-=-=-=-=-=-=-=-=-=-=-=-=-=

   Forward:	Score: 118.000000  Q:2 to 19  R:83 to 103 Align Len (17) (76.47%) (88.24%)

   Query:    3' uacCCUCUAUGACGAUUCUAc 5'
                   ||:|||:||| || ||| 
   Ref:      5' uuuGGGGAUGCUGGUAUGAUg 3'

   Energy:  -24.110001 kCal/Mol

Scores for this hit:
>mmu-miR-1941-3p	Mmu_CoupTF1	118.00	-24.11	2 19	83 103	17	76.47%	88.24%


   Forward:	Score: 109.000000  Q:3 to 20  R:123 to 142 Align Len (17) (64.71%) (82.35%)

   Query:    3' uaCCCUCUAUGACGAUUCUac 5'
                  |||||: |  |||::||  
   Ref:      5' acGGGAGG-AGGGCUGGGAac 3'

   Energy:  -18.930000 kCal/Mol

Scores for this hit:
>mmu-miR-1941-3p	Mmu_CoupTF1	109.00	-18.93	3 20	123 142	17	64.71%	82.35%

Score for this Scan:
Seq1,Seq2,Tot Score,Tot Energy,Max Score,Max Energy,Strand,Len1,Len2,Positions
>>mmu-miR-1941-3p	Mmu_CoupTF1	227.00	-43.04	118.00	-24.11	87	21	760	 83 123
Complete

Read Sequence:mmu-miR-342-5p (22 nt)
Read Sequence:Mmu_CoupTF1 (760 nt)
=-=-=-=-=-=-=-=-=-=-=-=-=-=-=-=-=-=-=-=-=-=-=-=-=-=-=-=-=-=-=-=
Performing Scan: mmu-miR-342-5p vs Mmu_CoupTF1
=-=-=-=-=-=-=-=-=-=-=-=-=-=-=-=-=-=-=-=-=-=-=-=-=-=-=-=-=-=-=-=

   Forward:	Score: 121.000000  Q:2 to 16  R:134 to 154 Align Len (14) (78.57%) (78.57%)

   Query:    3' gaguuagUGUCUAUCGUGGGGa 5'
                       ||| | |||| ||| 
   Ref:      5' gcugggaACA-AGAGCAGCCCa 3'

   Energy:  -15.860000 kCal/Mol

Scores for this hit:
>mmu-miR-342-5p	Mmu_CoupTF1	121.00	-15.86	2 16	134 154	14	78.57%	78.57%


   Forward:	Score: 110.000000  Q:2 to 21  R:151 to 174 Align Len (21) (61.90%) (76.19%)

   Query:    3' gaGUUAG-UGUCUAU-CGUGGGGa 5'
                  || || :|||: | ||| ||: 
   Ref:      5' ccCACUCUGCAGGAAUGCAACCUg 3'

   Energy:  -15.820000 kCal/Mol

Scores for this hit:
>mmu-miR-342-5p	Mmu_CoupTF1	110.00	-15.82	2 21	151 174	21	61.90%	76.19%


   Forward:	Score: 93.000000  Q:2 to 16  R:322 to 342 Align Len (14) (64.29%) (85.71%)

   Query:    3' gaguuagUGUCUAUCGUGGGGa 5'
                       |:|||| | |||:: 
   Ref:      5' uaauaaaAUAGAU-GGACCUUc 3'

   Energy:  -16.910000 kCal/Mol

Scores for this hit:
>mmu-miR-342-5p	Mmu_CoupTF1	93.00	-16.91	2 16	322 342	14	64.29%	85.71%

Score for this Scan:
Seq1,Seq2,Tot Score,Tot Energy,Max Score,Max Energy,Strand,Len1,Len2,Positions
>>mmu-miR-342-5p	Mmu_CoupTF1	324.00	-48.59	121.00	-16.91	88	22	760	 134 151 322
Complete

Read Sequence:mmu-miR-342-3p (23 nt)
Read Sequence:Mmu_CoupTF1 (760 nt)
=-=-=-=-=-=-=-=-=-=-=-=-=-=-=-=-=-=-=-=-=-=-=-=-=-=-=-=-=-=-=-=
Performing Scan: mmu-miR-342-3p vs Mmu_CoupTF1
=-=-=-=-=-=-=-=-=-=-=-=-=-=-=-=-=-=-=-=-=-=-=-=-=-=-=-=-=-=-=-=

   Forward:	Score: 109.000000  Q:2 to 22  R:674 to 698 Align Len (22) (77.27%) (77.27%)

   Query:    3' ugCCCACGCUAAAGAC-ACA-CUCu 5'
                  | ||||||| | || ||| ||| 
   Ref:      5' auGAGUGCGAUAUAUGUUGUCGAGg 3'

   Energy:  -22.049999 kCal/Mol

Scores for this hit:
>mmu-miR-342-3p	Mmu_CoupTF1	109.00	-22.05	2 22	674 698	22	77.27%	77.27%


   Forward:	Score: 100.000000  Q:2 to 7  R:243 to 265 Align Len (5) (100.00%) (100.00%)

   Query:    3' ugcccacgcuaaagacaCACUCu 5'
                                 ||||| 
   Ref:      5' aaaggaccucgugucugGUGAGa 3'

   Energy:  -19.420000 kCal/Mol

Scores for this hit:
>mmu-miR-342-3p	Mmu_CoupTF1	100.00	-19.42	2 7	243 265	5	100.00%	100.00%

Score for this Scan:
Seq1,Seq2,Tot Score,Tot Energy,Max Score,Max Energy,Strand,Len1,Len2,Positions
>>mmu-miR-342-3p	Mmu_CoupTF1	209.00	-41.47	109.00	-22.05	89	23	760	 674 243
Complete

Read Sequence:mmu-miR-532-5p (22 nt)
Read Sequence:Mmu_CoupTF1 (760 nt)
=-=-=-=-=-=-=-=-=-=-=-=-=-=-=-=-=-=-=-=-=-=-=-=-=-=-=-=-=-=-=-=
Performing Scan: mmu-miR-532-5p vs Mmu_CoupTF1
=-=-=-=-=-=-=-=-=-=-=-=-=-=-=-=-=-=-=-=-=-=-=-=-=-=-=-=-=-=-=-=

   Forward:	Score: 104.000000  Q:3 to 21  R:93 to 114 Align Len (18) (55.56%) (72.22%)

   Query:    3' ugCCAGGAUGUGAGUUCCGUac 5'
                  ||| : |::  | |||||  
   Ref:      5' cuGGUAUGAUGGACCAGGCAgg 3'

   Energy:  -15.490000 kCal/Mol

Scores for this hit:
>mmu-miR-532-5p	Mmu_CoupTF1	104.00	-15.49	3 21	93 114	18	55.56%	72.22%


   Forward:	Score: 92.000000  Q:3 to 17  R:129 to 151 Align Len (15) (60.00%) (73.33%)

   Query:    3' ugccagGAUGUGAGUUC-CGUac 5'
                      ||: :  |||| |||  
   Ref:      5' ggagggCUGGGAACAAGAGCAgc 3'

   Energy:  -15.020000 kCal/Mol

Scores for this hit:
>mmu-miR-532-5p	Mmu_CoupTF1	92.00	-15.02	3 17	129 151	15	60.00%	73.33%

Score for this Scan:
Seq1,Seq2,Tot Score,Tot Energy,Max Score,Max Energy,Strand,Len1,Len2,Positions
>>mmu-miR-532-5p	Mmu_CoupTF1	196.00	-30.51	104.00	-15.49	90	22	760	 93 129
Complete

Read Sequence:mmu-miR-532-3p (22 nt)
Read Sequence:Mmu_CoupTF1 (760 nt)
=-=-=-=-=-=-=-=-=-=-=-=-=-=-=-=-=-=-=-=-=-=-=-=-=-=-=-=-=-=-=-=
Performing Scan: mmu-miR-532-3p vs Mmu_CoupTF1
=-=-=-=-=-=-=-=-=-=-=-=-=-=-=-=-=-=-=-=-=-=-=-=-=-=-=-=-=-=-=-=

   Forward:	Score: 100.000000  Q:2 to 7  R:109 to 130 Align Len (5) (100.00%) (100.00%)

   Query:    3' acguucggaacccacaCCCUCc 5'
                                ||||| 
   Ref:      5' ggcaggccaggcagacGGGAGg 3'

   Energy:  -26.549999 kCal/Mol

Scores for this hit:
>mmu-miR-532-3p	Mmu_CoupTF1	100.00	-26.55	2 7	109 130	5	100.00%	100.00%


   Forward:	Score: 100.000000  Q:3 to 8  R:121 to 142 Align Len (5) (100.00%) (100.00%)

   Query:    3' acguucggaacccacACCCUcc 5'
                               |||||  
   Ref:      5' agacgggaggagggcUGGGAac 3'

   Energy:  -16.440001 kCal/Mol

Scores for this hit:
>mmu-miR-532-3p	Mmu_CoupTF1	100.00	-16.44	3 8	121 142	5	100.00%	100.00%


   Forward:	Score: 94.000000  Q:5 to 21  R:341 to 361 Align Len (16) (62.50%) (75.00%)

   Query:    3' acGUUCGGAACCCACACCcucc 5'
                  ||:| :||   |||||    
   Ref:      5' ucCAGGAUUU-AUUGUGGaugg 3'

   Energy:  -15.320000 kCal/Mol

Scores for this hit:
>mmu-miR-532-3p	Mmu_CoupTF1	94.00	-15.32	5 21	341 361	16	62.50%	75.00%

Score for this Scan:
Seq1,Seq2,Tot Score,Tot Energy,Max Score,Max Energy,Strand,Len1,Len2,Positions
>>mmu-miR-532-3p	Mmu_CoupTF1	294.00	-58.31	100.00	-26.55	91	22	760	 109 121 341
Complete

Read Sequence:mmu-miR-615-5p (22 nt)
Read Sequence:Mmu_CoupTF1 (760 nt)
=-=-=-=-=-=-=-=-=-=-=-=-=-=-=-=-=-=-=-=-=-=-=-=-=-=-=-=-=-=-=-=
Performing Scan: mmu-miR-615-5p vs Mmu_CoupTF1
=-=-=-=-=-=-=-=-=-=-=-=-=-=-=-=-=-=-=-=-=-=-=-=-=-=-=-=-=-=-=-=

   Forward:	Score: 124.000000  Q:2 to 9  R:232 to 253 Align Len (7) (85.71%) (100.00%)

   Query:    3' cuaggcucguggccCCUGGGGg 5'
                              |||||:| 
   Ref:      5' aaaggaaagaaaaaGGACCUCg 3'

   Energy:  -15.930000 kCal/Mol

Scores for this hit:
>mmu-miR-615-5p	Mmu_CoupTF1	124.00	-15.93	2 9	232 253	7	85.71%	100.00%


   Forward:	Score: 114.000000  Q:2 to 18  R:38 to 60 Align Len (18) (61.11%) (77.78%)

   Query:    3' cuaggCUCGUGG--CCCCUGGGGg 5'
                     ||| ||:  | ||||:|: 
   Ref:      5' cccuaGAG-ACUAAGAGGACUCUc 3'

   Energy:  -18.090000 kCal/Mol

Scores for this hit:
>mmu-miR-615-5p	Mmu_CoupTF1	114.00	-18.09	2 18	38 60	18	61.11%	77.78%


   Forward:	Score: 108.000000  Q:4 to 21  R:89 to 110 Align Len (17) (52.94%) (70.59%)

   Query:    3' cuAGGCUCGUGGCCCCUGGggg 5'
                  | | :|:|:   |||||   
   Ref:      5' gaUGCUGGUAUGAUGGACCagg 3'

   Energy:  -15.770000 kCal/Mol

Scores for this hit:
>mmu-miR-615-5p	Mmu_CoupTF1	108.00	-15.77	4 21	89 110	17	52.94%	70.59%


   Forward:	Score: 108.000000  Q:2 to 9  R:321 to 342 Align Len (7) (71.43%) (100.00%)

   Query:    3' cuaggcucguggccCCUGGGGg 5'
                              |||||:: 
   Ref:      5' uuaauaaaauagauGGACCUUc 3'

   Energy:  -16.629999 kCal/Mol

Scores for this hit:
>mmu-miR-615-5p	Mmu_CoupTF1	108.00	-16.63	2 9	321 342	7	71.43%	100.00%


   Forward:	Score: 106.000000  Q:4 to 21  R:294 to 314 Align Len (17) (58.82%) (70.59%)

   Query:    3' cuAGGCUCGUGGCCCCUGGggg 5'
                  |::| | |  | |||||   
   Ref:      5' gaUUUG-GAAGAGAGGACCaug 3'

   Energy:  -15.670000 kCal/Mol

Scores for this hit:
>mmu-miR-615-5p	Mmu_CoupTF1	106.00	-15.67	4 21	294 314	17	58.82%	70.59%


   Forward:	Score: 104.000000  Q:2 to 8  R:19 to 40 Align Len (6) (83.33%) (100.00%)

   Query:    3' cuaggcucguggcccCUGGGGg 5'
                               |||:|| 
   Ref:      5' ccaauccugcucccuGACUCCc 3'

   Energy:  -22.219999 kCal/Mol

Scores for this hit:
>mmu-miR-615-5p	Mmu_CoupTF1	104.00	-22.22	2 8	19 40	6	83.33%	100.00%


   Forward:	Score: 93.000000  Q:3 to 18  R:183 to 204 Align Len (15) (66.67%) (73.33%)

   Query:    3' cuaggCUCGUGGCCCCUGGGgg 5'
                     ||| |  || |||:|  
   Ref:      5' accagGAGAAAAGGAGACUCau 3'

   Energy:  -15.830000 kCal/Mol

Scores for this hit:
>mmu-miR-615-5p	Mmu_CoupTF1	93.00	-15.83	3 18	183 204	15	66.67%	73.33%


   Forward:	Score: 91.000000  Q:2 to 17  R:73 to 95 Align Len (16) (56.25%) (81.25%)

   Query:    3' cuaggcUC-GUGGCCCCUGGGGg 5'
                      || | ::|||||: |: 
   Ref:      5' cuaaaaAGCCUUUGGGGAUGCUg 3'

   Energy:  -17.639999 kCal/Mol

Scores for this hit:
>mmu-miR-615-5p	Mmu_CoupTF1	91.00	-17.64	2 17	73 95	16	56.25%	81.25%


   Forward:	Score: 90.000000  Q:2 to 20  R:132 to 154 Align Len (19) (57.89%) (68.42%)

   Query:    3' cuaGGCUCGUG-GCCCCUGGGGg 5'
                   |:|:| ||  | | | ||| 
   Ref:      5' gggCUGGGAACAAGAGCAGCCCa 3'

   Energy:  -16.700001 kCal/Mol

Scores for this hit:
>mmu-miR-615-5p	Mmu_CoupTF1	90.00	-16.70	2 20	132 154	19	57.89%	68.42%

Score for this Scan:
Seq1,Seq2,Tot Score,Tot Energy,Max Score,Max Energy,Strand,Len1,Len2,Positions
>>mmu-miR-615-5p	Mmu_CoupTF1	938.00	-154.48	124.00	-22.22	92	22	760	 232 38 89 321 294 19 183 73 132
Complete

Read Sequence:mmu-miR-615-3p (22 nt)
Read Sequence:Mmu_CoupTF1 (760 nt)
=-=-=-=-=-=-=-=-=-=-=-=-=-=-=-=-=-=-=-=-=-=-=-=-=-=-=-=-=-=-=-=
Performing Scan: mmu-miR-615-3p vs Mmu_CoupTF1
=-=-=-=-=-=-=-=-=-=-=-=-=-=-=-=-=-=-=-=-=-=-=-=-=-=-=-=-=-=-=-=

   Forward:	Score: 120.000000  Q:2 to 21  R:120 to 140 Align Len (20) (65.00%) (75.00%)

   Query:    3' uuCU-CCCUCUGGGUCCGAGCCu 5'
                  || |||||:   :|||| || 
   Ref:      5' caGACGGGAGG--AGGGCUGGGa 3'

   Energy:  -28.959999 kCal/Mol

Scores for this hit:
>mmu-miR-615-3p	Mmu_CoupTF1	120.00	-28.96	2 21	120 140	20	65.00%	75.00%


   Forward:	Score: 98.000000  Q:2 to 20  R:190 to 215 Align Len (22) (63.64%) (68.18%)

   Query:    3' uucUCCCUCUGGG----UCCGAGCCu 5'
                   | ||||||:|    ||| || | 
   Ref:      5' gaaAAGGAGACUCAUUUAGGAUCUGa 3'

   Energy:  -18.750000 kCal/Mol

Scores for this hit:
>mmu-miR-615-3p	Mmu_CoupTF1	98.00	-18.75	2 20	190 215	22	63.64%	68.18%


   Forward:	Score: 95.000000  Q:2 to 21  R:98 to 120 Align Len (20) (65.00%) (65.00%)

   Query:    3' uuCUCCCU-CUGGGUCCGAGCCu 5'
                  || |||  |  |||||  || 
   Ref:      5' auGAUGGACCAGGCAGGCCAGGc 3'

   Energy:  -17.280001 kCal/Mol

Scores for this hit:
>mmu-miR-615-3p	Mmu_CoupTF1	95.00	-17.28	2 21	98 120	20	65.00%	65.00%

Score for this Scan:
Seq1,Seq2,Tot Score,Tot Energy,Max Score,Max Energy,Strand,Len1,Len2,Positions
>>mmu-miR-615-3p	Mmu_CoupTF1	313.00	-64.99	120.00	-28.96	93	22	760	 120 190 98
Complete

Read Sequence:mmu-miR-106b (21 nt)
Read Sequence:Mmu_CoupTF1 (760 nt)
=-=-=-=-=-=-=-=-=-=-=-=-=-=-=-=-=-=-=-=-=-=-=-=-=-=-=-=-=-=-=-=
Performing Scan: mmu-miR-106b vs Mmu_CoupTF1
=-=-=-=-=-=-=-=-=-=-=-=-=-=-=-=-=-=-=-=-=-=-=-=-=-=-=-=-=-=-=-=

   Forward:	Score: 123.000000  Q:2 to 20  R:210 to 230 Align Len (18) (72.22%) (77.78%)

   Query:    3' uaGACGUGACAGUCGUGAAAu 5'
                  |||  |||| ||:|| || 
   Ref:      5' auCUGAUCUGUAAGUACAUUg 3'

   Energy:  -17.230000 kCal/Mol

Scores for this hit:
>mmu-miR-106b	Mmu_CoupTF1	123.00	-17.23	2 20	210 230	18	72.22%	77.78%


   Forward:	Score: 117.000000  Q:2 to 20  R:428 to 451 Align Len (21) (66.67%) (80.95%)

   Query:    3' uaGAC--GUGACAGU-CGUGAAAu 5'
                  |||  ||:|||:|  ||:||| 
   Ref:      5' caCUGAACAUUGUUAUUCAUUUUg 3'

   Energy:  -17.070000 kCal/Mol

Scores for this hit:
>mmu-miR-106b	Mmu_CoupTF1	117.00	-17.07	2 20	428 451	21	66.67%	80.95%

Score for this Scan:
Seq1,Seq2,Tot Score,Tot Energy,Max Score,Max Energy,Strand,Len1,Len2,Positions
>>mmu-miR-106b	Mmu_CoupTF1	240.00	-34.30	123.00	-17.23	94	21	760	 210 428
Complete

Read Sequence:mmu-miR-106b* (22 nt)
Read Sequence:Mmu_CoupTF1 (760 nt)
=-=-=-=-=-=-=-=-=-=-=-=-=-=-=-=-=-=-=-=-=-=-=-=-=-=-=-=-=-=-=-=
Performing Scan: mmu-miR-106b* vs Mmu_CoupTF1
=-=-=-=-=-=-=-=-=-=-=-=-=-=-=-=-=-=-=-=-=-=-=-=-=-=-=-=-=-=-=-=
Score for this Scan:
No Hits Found above Threshold
Complete

Read Sequence:mmu-miR-449c (21 nt)
Read Sequence:Mmu_CoupTF1 (760 nt)
=-=-=-=-=-=-=-=-=-=-=-=-=-=-=-=-=-=-=-=-=-=-=-=-=-=-=-=-=-=-=-=
Performing Scan: mmu-miR-449c vs Mmu_CoupTF1
=-=-=-=-=-=-=-=-=-=-=-=-=-=-=-=-=-=-=-=-=-=-=-=-=-=-=-=-=-=-=-=
Score for this Scan:
No Hits Found above Threshold
Complete

Read Sequence:mmu-miR-183 (22 nt)
Read Sequence:Mmu_CoupTF1 (760 nt)
=-=-=-=-=-=-=-=-=-=-=-=-=-=-=-=-=-=-=-=-=-=-=-=-=-=-=-=-=-=-=-=
Performing Scan: mmu-miR-183 vs Mmu_CoupTF1
=-=-=-=-=-=-=-=-=-=-=-=-=-=-=-=-=-=-=-=-=-=-=-=-=-=-=-=-=-=-=-=
Score for this Scan:
No Hits Found above Threshold
Complete

Read Sequence:mmu-miR-183* (22 nt)
Read Sequence:Mmu_CoupTF1 (760 nt)
=-=-=-=-=-=-=-=-=-=-=-=-=-=-=-=-=-=-=-=-=-=-=-=-=-=-=-=-=-=-=-=
Performing Scan: mmu-miR-183* vs Mmu_CoupTF1
=-=-=-=-=-=-=-=-=-=-=-=-=-=-=-=-=-=-=-=-=-=-=-=-=-=-=-=-=-=-=-=

   Forward:	Score: 112.000000  Q:2 to 21  R:331 to 352 Align Len (19) (68.42%) (78.95%)

   Query:    3' aaUACCGGGAAGCCAUUAAGUg 5'
                  |||| |||||   :|||:| 
   Ref:      5' agAUGGACCUUCCAGGAUUUAu 3'

   Energy:  -16.830000 kCal/Mol

Scores for this hit:
>mmu-miR-183*	Mmu_CoupTF1	112.00	-16.83	2 21	331 352	19	68.42%	78.95%

Score for this Scan:
Seq1,Seq2,Tot Score,Tot Energy,Max Score,Max Energy,Strand,Len1,Len2,Positions
>>mmu-miR-183*	Mmu_CoupTF1	112.00	-16.83	112.00	-16.83	98	22	760	 331
Complete

Read Sequence:mmu-miR-669g (23 nt)
Read Sequence:Mmu_CoupTF1 (760 nt)
=-=-=-=-=-=-=-=-=-=-=-=-=-=-=-=-=-=-=-=-=-=-=-=-=-=-=-=-=-=-=-=
Performing Scan: mmu-miR-669g vs Mmu_CoupTF1
=-=-=-=-=-=-=-=-=-=-=-=-=-=-=-=-=-=-=-=-=-=-=-=-=-=-=-=-=-=-=-=

   Forward:	Score: 129.000000  Q:3 to 22  R:412 to 434 Align Len (19) (73.68%) (84.21%)

   Query:    3' uaGUACAGUUGUGUAUGUUACgu 5'
                  :|||| :| ||||||| ||  
   Ref:      5' ccUAUGUAGAAACAUACACUGaa 3'

   Energy:  -15.050000 kCal/Mol

Scores for this hit:
>mmu-miR-669g	Mmu_CoupTF1	129.00	-15.05	3 22	412 434	19	73.68%	84.21%

Score for this Scan:
Seq1,Seq2,Tot Score,Tot Energy,Max Score,Max Energy,Strand,Len1,Len2,Positions
>>mmu-miR-669g	Mmu_CoupTF1	129.00	-15.05	129.00	-15.05	99	23	760	 412
Complete

Read Sequence:mmu-miR-376b* (22 nt)
Read Sequence:Mmu_CoupTF1 (760 nt)
=-=-=-=-=-=-=-=-=-=-=-=-=-=-=-=-=-=-=-=-=-=-=-=-=-=-=-=-=-=-=-=
Performing Scan: mmu-miR-376b* vs Mmu_CoupTF1
=-=-=-=-=-=-=-=-=-=-=-=-=-=-=-=-=-=-=-=-=-=-=-=-=-=-=-=-=-=-=-=
Score for this Scan:
No Hits Found above Threshold
Complete

Read Sequence:mmu-miR-376b (21 nt)
Read Sequence:Mmu_CoupTF1 (760 nt)
=-=-=-=-=-=-=-=-=-=-=-=-=-=-=-=-=-=-=-=-=-=-=-=-=-=-=-=-=-=-=-=
Performing Scan: mmu-miR-376b vs Mmu_CoupTF1
=-=-=-=-=-=-=-=-=-=-=-=-=-=-=-=-=-=-=-=-=-=-=-=-=-=-=-=-=-=-=-=

   Forward:	Score: 100.000000  Q:3 to 8  R:399 to 419 Align Len (5) (100.00%) (100.00%)

   Query:    3' uucaccuacaaggaGAUACua 5'
                              |||||  
   Ref:      5' aaguggacugaaucCUAUGua 3'

   Energy:  -17.820000 kCal/Mol

Scores for this hit:
>mmu-miR-376b	Mmu_CoupTF1	100.00	-17.82	3 8	399 419	5	100.00%	100.00%

Score for this Scan:
Seq1,Seq2,Tot Score,Tot Energy,Max Score,Max Energy,Strand,Len1,Len2,Positions
>>mmu-miR-376b	Mmu_CoupTF1	100.00	-17.82	100.00	-17.82	101	21	760	 399
Complete

Read Sequence:mmu-miR-544 (22 nt)
Read Sequence:Mmu_CoupTF1 (760 nt)
=-=-=-=-=-=-=-=-=-=-=-=-=-=-=-=-=-=-=-=-=-=-=-=-=-=-=-=-=-=-=-=
Performing Scan: mmu-miR-544 vs Mmu_CoupTF1
=-=-=-=-=-=-=-=-=-=-=-=-=-=-=-=-=-=-=-=-=-=-=-=-=-=-=-=-=-=-=-=
Score for this Scan:
No Hits Found above Threshold
Complete

Read Sequence:mmu-miR-669c (22 nt)
Read Sequence:Mmu_CoupTF1 (760 nt)
=-=-=-=-=-=-=-=-=-=-=-=-=-=-=-=-=-=-=-=-=-=-=-=-=-=-=-=-=-=-=-=
Performing Scan: mmu-miR-669c vs Mmu_CoupTF1
=-=-=-=-=-=-=-=-=-=-=-=-=-=-=-=-=-=-=-=-=-=-=-=-=-=-=-=-=-=-=-=
Score for this Scan:
No Hits Found above Threshold
Complete

Read Sequence:mmu-miR-1927 (23 nt)
Read Sequence:Mmu_CoupTF1 (760 nt)
=-=-=-=-=-=-=-=-=-=-=-=-=-=-=-=-=-=-=-=-=-=-=-=-=-=-=-=-=-=-=-=
Performing Scan: mmu-miR-1927 vs Mmu_CoupTF1
=-=-=-=-=-=-=-=-=-=-=-=-=-=-=-=-=-=-=-=-=-=-=-=-=-=-=-=-=-=-=-=

   Forward:	Score: 116.000000  Q:3 to 22  R:33 to 56 Align Len (20) (70.00%) (75.00%)

   Query:    3' agUCAGGGAU-UGUAGGUCUCCag 5'
                  | |||||| | | : |||||  
   Ref:      5' ugACUCCCUAGAGACUAAGAGGac 3'

   Energy:  -19.209999 kCal/Mol

Scores for this hit:
>mmu-miR-1927	Mmu_CoupTF1	116.00	-19.21	3 22	33 56	20	70.00%	75.00%


   Forward:	Score: 97.000000  Q:5 to 22  R:606 to 625 Align Len (17) (64.71%) (76.47%)

   Query:    3' agUCAGGGAUUGUAGGUCUccag 5'
                  :||:|| ||   |||||    
   Ref:      5' cuGGUUCCAAA---CCAGAuuuc 3'

   Energy:  -15.010000 kCal/Mol

Scores for this hit:
>mmu-miR-1927	Mmu_CoupTF1	97.00	-15.01	5 22	606 625	17	64.71%	76.47%


   Forward:	Score: 92.000000  Q:3 to 13  R:105 to 127 Align Len (10) (70.00%) (70.00%)

   Query:    3' agucagggauuGUAGGUCUCCag 5'
                           ||  |||| |  
   Ref:      5' accaggcaggcCAGGCAGACGgg 3'

   Energy:  -16.309999 kCal/Mol

Scores for this hit:
>mmu-miR-1927	Mmu_CoupTF1	92.00	-16.31	3 13	105 127	10	70.00%	70.00%

Score for this Scan:
Seq1,Seq2,Tot Score,Tot Energy,Max Score,Max Energy,Strand,Len1,Len2,Positions
>>mmu-miR-1927	Mmu_CoupTF1	305.00	-50.53	116.00	-19.21	104	23	760	 33 606 105
Complete

Read Sequence:mmu-miR-384-5p (23 nt)
Read Sequence:Mmu_CoupTF1 (760 nt)
=-=-=-=-=-=-=-=-=-=-=-=-=-=-=-=-=-=-=-=-=-=-=-=-=-=-=-=-=-=-=-=
Performing Scan: mmu-miR-384-5p vs Mmu_CoupTF1
=-=-=-=-=-=-=-=-=-=-=-=-=-=-=-=-=-=-=-=-=-=-=-=-=-=-=-=-=-=-=-=
Score for this Scan:
No Hits Found above Threshold
Complete

Read Sequence:mmu-miR-384-3p (22 nt)
Read Sequence:Mmu_CoupTF1 (760 nt)
=-=-=-=-=-=-=-=-=-=-=-=-=-=-=-=-=-=-=-=-=-=-=-=-=-=-=-=-=-=-=-=
Performing Scan: mmu-miR-384-3p vs Mmu_CoupTF1
=-=-=-=-=-=-=-=-=-=-=-=-=-=-=-=-=-=-=-=-=-=-=-=-=-=-=-=-=-=-=-=

   Forward:	Score: 118.000000  Q:2 to 19  R:512 to 533 Align Len (17) (64.71%) (82.35%)

   Query:    3' uaacACUUGUUAAAGAUCCUUa 5'
                    |||||||   :||||:: 
   Ref:      5' aaaaUGAACAAGAAUUAGGGGg 3'

   Energy:  -16.719999 kCal/Mol

Scores for this hit:
>mmu-miR-384-3p	Mmu_CoupTF1	118.00	-16.72	2 19	512 533	17	64.71%	82.35%

Score for this Scan:
Seq1,Seq2,Tot Score,Tot Energy,Max Score,Max Energy,Strand,Len1,Len2,Positions
>>mmu-miR-384-3p	Mmu_CoupTF1	118.00	-16.72	118.00	-16.72	106	22	760	 512
Complete

Read Sequence:mmu-miR-743a (22 nt)
Read Sequence:Mmu_CoupTF1 (760 nt)
=-=-=-=-=-=-=-=-=-=-=-=-=-=-=-=-=-=-=-=-=-=-=-=-=-=-=-=-=-=-=-=
Performing Scan: mmu-miR-743a vs Mmu_CoupTF1
=-=-=-=-=-=-=-=-=-=-=-=-=-=-=-=-=-=-=-=-=-=-=-=-=-=-=-=-=-=-=-=
Score for this Scan:
No Hits Found above Threshold
Complete

Read Sequence:mmu-miR-1199 (20 nt)
Read Sequence:Mmu_CoupTF1 (760 nt)
=-=-=-=-=-=-=-=-=-=-=-=-=-=-=-=-=-=-=-=-=-=-=-=-=-=-=-=-=-=-=-=
Performing Scan: mmu-miR-1199 vs Mmu_CoupTF1
=-=-=-=-=-=-=-=-=-=-=-=-=-=-=-=-=-=-=-=-=-=-=-=-=-=-=-=-=-=-=-=

   Forward:	Score: 104.000000  Q:3 to 18  R:58 to 78 Align Len (16) (68.75%) (75.00%)

   Query:    3' ggcGCGCUGG-CCCUGAGUcu 5'
                   | :||||  ||||| |  
   Ref:      5' cucCCUGACCAAGGACUAAaa 3'

   Energy:  -16.600000 kCal/Mol

Scores for this hit:
>mmu-miR-1199	Mmu_CoupTF1	104.00	-16.60	3 18	58 78	16	68.75%	75.00%

Score for this Scan:
Seq1,Seq2,Tot Score,Tot Energy,Max Score,Max Energy,Strand,Len1,Len2,Positions
>>mmu-miR-1199	Mmu_CoupTF1	104.00	-16.60	104.00	-16.60	108	20	760	 58
Complete

Read Sequence:mmu-miR-293* (22 nt)
Read Sequence:Mmu_CoupTF1 (760 nt)
=-=-=-=-=-=-=-=-=-=-=-=-=-=-=-=-=-=-=-=-=-=-=-=-=-=-=-=-=-=-=-=
Performing Scan: mmu-miR-293* vs Mmu_CoupTF1
=-=-=-=-=-=-=-=-=-=-=-=-=-=-=-=-=-=-=-=-=-=-=-=-=-=-=-=-=-=-=-=
Score for this Scan:
No Hits Found above Threshold
Complete

Read Sequence:mmu-miR-293 (22 nt)
Read Sequence:Mmu_CoupTF1 (760 nt)
=-=-=-=-=-=-=-=-=-=-=-=-=-=-=-=-=-=-=-=-=-=-=-=-=-=-=-=-=-=-=-=
Performing Scan: mmu-miR-293 vs Mmu_CoupTF1
=-=-=-=-=-=-=-=-=-=-=-=-=-=-=-=-=-=-=-=-=-=-=-=-=-=-=-=-=-=-=-=
Score for this Scan:
No Hits Found above Threshold
Complete

Read Sequence:mmu-miR-758 (19 nt)
Read Sequence:Mmu_CoupTF1 (760 nt)
=-=-=-=-=-=-=-=-=-=-=-=-=-=-=-=-=-=-=-=-=-=-=-=-=-=-=-=-=-=-=-=
Performing Scan: mmu-miR-758 vs Mmu_CoupTF1
=-=-=-=-=-=-=-=-=-=-=-=-=-=-=-=-=-=-=-=-=-=-=-=-=-=-=-=-=-=-=-=

   Forward:	Score: 91.000000  Q:2 to 18  R:128 to 145 Align Len (16) (62.50%) (75.00%)

   Query:    3' auCACCUGGUCCAGUGUUu 5'
                  | ||:|: ||  |||| 
   Ref:      5' agGAGGGCU-GGGAACAAg 3'

   Energy:  -17.549999 kCal/Mol

Scores for this hit:
>mmu-miR-758	Mmu_CoupTF1	91.00	-17.55	2 18	128 145	16	62.50%	75.00%

Score for this Scan:
Seq1,Seq2,Tot Score,Tot Energy,Max Score,Max Energy,Strand,Len1,Len2,Positions
>>mmu-miR-758	Mmu_CoupTF1	91.00	-17.55	91.00	-17.55	111	19	760	 128
Complete

Read Sequence:mmu-miR-448 (22 nt)
Read Sequence:Mmu_CoupTF1 (760 nt)
=-=-=-=-=-=-=-=-=-=-=-=-=-=-=-=-=-=-=-=-=-=-=-=-=-=-=-=-=-=-=-=
Performing Scan: mmu-miR-448 vs Mmu_CoupTF1
=-=-=-=-=-=-=-=-=-=-=-=-=-=-=-=-=-=-=-=-=-=-=-=-=-=-=-=-=-=-=-=
Score for this Scan:
No Hits Found above Threshold
Complete

Read Sequence:mmu-miR-1961 (17 nt)
Read Sequence:Mmu_CoupTF1 (760 nt)
=-=-=-=-=-=-=-=-=-=-=-=-=-=-=-=-=-=-=-=-=-=-=-=-=-=-=-=-=-=-=-=
Performing Scan: mmu-miR-1961 vs Mmu_CoupTF1
=-=-=-=-=-=-=-=-=-=-=-=-=-=-=-=-=-=-=-=-=-=-=-=-=-=-=-=-=-=-=-=
Score for this Scan:
No Hits Found above Threshold
Complete

Read Sequence:mmu-miR-28 (22 nt)
Read Sequence:Mmu_CoupTF1 (760 nt)
=-=-=-=-=-=-=-=-=-=-=-=-=-=-=-=-=-=-=-=-=-=-=-=-=-=-=-=-=-=-=-=
Performing Scan: mmu-miR-28 vs Mmu_CoupTF1
=-=-=-=-=-=-=-=-=-=-=-=-=-=-=-=-=-=-=-=-=-=-=-=-=-=-=-=-=-=-=-=
Score for this Scan:
No Hits Found above Threshold
Complete

Read Sequence:mmu-miR-28* (22 nt)
Read Sequence:Mmu_CoupTF1 (760 nt)
=-=-=-=-=-=-=-=-=-=-=-=-=-=-=-=-=-=-=-=-=-=-=-=-=-=-=-=-=-=-=-=
Performing Scan: mmu-miR-28* vs Mmu_CoupTF1
=-=-=-=-=-=-=-=-=-=-=-=-=-=-=-=-=-=-=-=-=-=-=-=-=-=-=-=-=-=-=-=

   Forward:	Score: 125.000000  Q:2 to 20  R:242 to 262 Align Len (18) (61.11%) (83.33%)

   Query:    3' aggUCGUCGAGUGUUAGAUCAc 5'
                   || | |||:: :|||:|| 
   Ref:      5' aaaAGGACCUCGU-GUCUGGUg 3'

   Energy:  -17.830000 kCal/Mol

Scores for this hit:
>mmu-miR-28*	Mmu_CoupTF1	125.00	-17.83	2 20	242 262	18	61.11%	83.33%

Score for this Scan:
Seq1,Seq2,Tot Score,Tot Energy,Max Score,Max Energy,Strand,Len1,Len2,Positions
>>mmu-miR-28*	Mmu_CoupTF1	125.00	-17.83	125.00	-17.83	115	22	760	 242
Complete

Read Sequence:mmu-miR-669a (22 nt)
Read Sequence:Mmu_CoupTF1 (760 nt)
=-=-=-=-=-=-=-=-=-=-=-=-=-=-=-=-=-=-=-=-=-=-=-=-=-=-=-=-=-=-=-=
Performing Scan: mmu-miR-669a vs Mmu_CoupTF1
=-=-=-=-=-=-=-=-=-=-=-=-=-=-=-=-=-=-=-=-=-=-=-=-=-=-=-=-=-=-=-=

   Forward:	Score: 111.000000  Q:3 to 21  R:492 to 514 Align Len (19) (63.16%) (78.95%)

   Query:    3' ugUA-CUUGUACGUGUGUGUUga 5'
                  || | |:: |||:| ||||  
   Ref:      5' acAUCGUAUGCGCAUAAACAAaa 3'

   Energy:  -15.040000 kCal/Mol

Scores for this hit:
>mmu-miR-669a	Mmu_CoupTF1	111.00	-15.04	3 21	492 514	19	63.16%	78.95%

Score for this Scan:
Seq1,Seq2,Tot Score,Tot Energy,Max Score,Max Energy,Strand,Len1,Len2,Positions
>>mmu-miR-669a	Mmu_CoupTF1	111.00	-15.04	111.00	-15.04	116	22	760	 492
Complete

Read Sequence:mmu-miR-297b-5p (22 nt)
Read Sequence:Mmu_CoupTF1 (760 nt)
=-=-=-=-=-=-=-=-=-=-=-=-=-=-=-=-=-=-=-=-=-=-=-=-=-=-=-=-=-=-=-=
Performing Scan: mmu-miR-297b-5p vs Mmu_CoupTF1
=-=-=-=-=-=-=-=-=-=-=-=-=-=-=-=-=-=-=-=-=-=-=-=-=-=-=-=-=-=-=-=

   Forward:	Score: 119.000000  Q:2 to 16  R:491 to 512 Align Len (14) (71.43%) (92.86%)

   Query:    3' uguacaaGUACGUGUGUAUGUa 5'
                       :||||:||:| ||| 
   Ref:      5' aacaucgUAUGCGCAUAAACAa 3'

   Energy:  -18.799999 kCal/Mol

Scores for this hit:
>mmu-miR-297b-5p	Mmu_CoupTF1	119.00	-18.80	2 16	491 512	14	71.43%	92.86%

Score for this Scan:
Seq1,Seq2,Tot Score,Tot Energy,Max Score,Max Energy,Strand,Len1,Len2,Positions
>>mmu-miR-297b-5p	Mmu_CoupTF1	119.00	-18.80	119.00	-18.80	117	22	760	 491
Complete

Read Sequence:mmu-miR-297b-3p (22 nt)
Read Sequence:Mmu_CoupTF1 (760 nt)
=-=-=-=-=-=-=-=-=-=-=-=-=-=-=-=-=-=-=-=-=-=-=-=-=-=-=-=-=-=-=-=
Performing Scan: mmu-miR-297b-3p vs Mmu_CoupTF1
=-=-=-=-=-=-=-=-=-=-=-=-=-=-=-=-=-=-=-=-=-=-=-=-=-=-=-=-=-=-=-=

   Forward:	Score: 109.000000  Q:5 to 21  R:83 to 104 Align Len (17) (82.35%) (82.35%)

   Query:    3' auACCCAUAC-ACACAUACauau 5'
                  |||| ||| || |||||    
   Ref:      5' uuUGGGGAUGCUG-GUAUGaugg 3'

   Energy:  -16.750000 kCal/Mol

Scores for this hit:
>mmu-miR-297b-3p	Mmu_CoupTF1	109.00	-16.75	5 21	83 104	17	82.35%	82.35%

Score for this Scan:
Seq1,Seq2,Tot Score,Tot Energy,Max Score,Max Energy,Strand,Len1,Len2,Positions
>>mmu-miR-297b-3p	Mmu_CoupTF1	109.00	-16.75	109.00	-16.75	118	22	760	 83
Complete

Read Sequence:mmu-miR-470 (23 nt)
Read Sequence:Mmu_CoupTF1 (760 nt)
=-=-=-=-=-=-=-=-=-=-=-=-=-=-=-=-=-=-=-=-=-=-=-=-=-=-=-=-=-=-=-=
Performing Scan: mmu-miR-470 vs Mmu_CoupTF1
=-=-=-=-=-=-=-=-=-=-=-=-=-=-=-=-=-=-=-=-=-=-=-=-=-=-=-=-=-=-=-=

   Forward:	Score: 128.000000  Q:2 to 22  R:688 to 712 Align Len (22) (45.45%) (77.27%)

   Query:    3' ugAGUGGUCACGGU--CAGGUUCUu 5'
                  |:::|:  ||::   |:||||| 
   Ref:      5' ugUUGUCGAGGCUGUUCUUCAAGAa 3'

   Energy:  -16.090000 kCal/Mol

Scores for this hit:
>mmu-miR-470	Mmu_CoupTF1	128.00	-16.09	2 22	688 712	22	45.45%	77.27%


   Forward:	Score: 110.000000  Q:2 to 20  R:166 to 190 Align Len (20) (65.00%) (70.00%)

   Query:    3' ugagUGGUCACG--GUCAGGUUCUu 5'
                    ||| | ||  ||  |||:|| 
   Ref:      5' ugcaACCUGAGCUGCAAACCAGGAg 3'

   Energy:  -16.030001 kCal/Mol

Scores for this hit:
>mmu-miR-470	Mmu_CoupTF1	110.00	-16.03	2 20	166 190	20	65.00%	70.00%


   Forward:	Score: 106.000000  Q:2 to 15  R:50 to 72 Align Len (13) (69.23%) (76.92%)

   Query:    3' ugaguggucACGGUCAGGUUCUu 5'
                         | || | |||||: 
   Ref:      5' agaggacucUCCCUGACCAAGGa 3'

   Energy:  -16.680000 kCal/Mol

Scores for this hit:
>mmu-miR-470	Mmu_CoupTF1	106.00	-16.68	2 15	50 72	13	69.23%	76.92%


   Forward:	Score: 104.000000  Q:2 to 8  R:31 to 53 Align Len (6) (83.33%) (100.00%)

   Query:    3' ugaguggucacggucaGGUUCUu 5'
                                |:|||| 
   Ref:      5' ccugacucccuagagaCUAAGAg 3'

   Energy:  -15.900000 kCal/Mol

Scores for this hit:
>mmu-miR-470	Mmu_CoupTF1	104.00	-15.90	2 8	31 53	6	83.33%	100.00%


   Forward:	Score: 100.000000  Q:2 to 7  R:125 to 147 Align Len (5) (100.00%) (100.00%)

   Query:    3' ugaguggucacggucagGUUCUu 5'
                                 ||||| 
   Ref:      5' gggaggagggcugggaaCAAGAg 3'

   Energy:  -15.100000 kCal/Mol

Scores for this hit:
>mmu-miR-470	Mmu_CoupTF1	100.00	-15.10	2 7	125 147	5	100.00%	100.00%


   Forward:	Score: 99.000000  Q:3 to 20  R:101 to 121 Align Len (17) (76.47%) (82.35%)

   Query:    3' ugagUGGUCACGGUCAGGUUCuu 5'
                    ||||| | ||| |||:|  
   Ref:      5' auggACCAG-G-CAGGCCAGGca 3'

   Energy:  -19.139999 kCal/Mol

Scores for this hit:
>mmu-miR-470	Mmu_CoupTF1	99.00	-19.14	3 20	101 121	17	76.47%	82.35%

Score for this Scan:
Seq1,Seq2,Tot Score,Tot Energy,Max Score,Max Energy,Strand,Len1,Len2,Positions
>>mmu-miR-470	Mmu_CoupTF1	647.00	-98.94	128.00	-19.14	119	23	760	 688 166 50 31 125 101
Complete

Read Sequence:mmu-miR-470* (22 nt)
Read Sequence:Mmu_CoupTF1 (760 nt)
=-=-=-=-=-=-=-=-=-=-=-=-=-=-=-=-=-=-=-=-=-=-=-=-=-=-=-=-=-=-=-=
Performing Scan: mmu-miR-470* vs Mmu_CoupTF1
=-=-=-=-=-=-=-=-=-=-=-=-=-=-=-=-=-=-=-=-=-=-=-=-=-=-=-=-=-=-=-=

   Forward:	Score: 91.000000  Q:3 to 17  R:118 to 140 Align Len (15) (60.00%) (86.67%)

   Query:    3' agaagaGUCUUUC-CAUGACCaa 5'
                      |:|:|:| | :||||  
   Ref:      5' ggcagaCGGGAGGAGGGCUGGga 3'

   Energy:  -16.549999 kCal/Mol

Scores for this hit:
>mmu-miR-470*	Mmu_CoupTF1	91.00	-16.55	3 17	118 140	15	60.00%	86.67%

Score for this Scan:
Seq1,Seq2,Tot Score,Tot Energy,Max Score,Max Energy,Strand,Len1,Len2,Positions
>>mmu-miR-470*	Mmu_CoupTF1	91.00	-16.55	91.00	-16.55	120	22	760	 118
Complete

Read Sequence:mmu-miR-715 (21 nt)
Read Sequence:Mmu_CoupTF1 (760 nt)
=-=-=-=-=-=-=-=-=-=-=-=-=-=-=-=-=-=-=-=-=-=-=-=-=-=-=-=-=-=-=-=
Performing Scan: mmu-miR-715 vs Mmu_CoupTF1
=-=-=-=-=-=-=-=-=-=-=-=-=-=-=-=-=-=-=-=-=-=-=-=-=-=-=-=-=-=-=-=

   Forward:	Score: 96.000000  Q:2 to 18  R:120 to 141 Align Len (17) (70.59%) (70.59%)

   Query:    3' gugcGCCC-CCACACGUGCCUc 5'
                    |||| || | ||  ||| 
   Ref:      5' cagaCGGGAGGAGGGCUGGGAa 3'

   Energy:  -18.690001 kCal/Mol

Scores for this hit:
>mmu-miR-715	Mmu_CoupTF1	96.00	-18.69	2 18	120 141	17	70.59%	70.59%

Score for this Scan:
Seq1,Seq2,Tot Score,Tot Energy,Max Score,Max Energy,Strand,Len1,Len2,Positions
>>mmu-miR-715	Mmu_CoupTF1	96.00	-18.69	96.00	-18.69	121	21	760	 120
Complete

Read Sequence:mmu-miR-101b (21 nt)
Read Sequence:Mmu_CoupTF1 (760 nt)
=-=-=-=-=-=-=-=-=-=-=-=-=-=-=-=-=-=-=-=-=-=-=-=-=-=-=-=-=-=-=-=
Performing Scan: mmu-miR-101b vs Mmu_CoupTF1
=-=-=-=-=-=-=-=-=-=-=-=-=-=-=-=-=-=-=-=-=-=-=-=-=-=-=-=-=-=-=-=
Score for this Scan:
No Hits Found above Threshold
Complete

Read Sequence:mmu-miR-20b (23 nt)
Read Sequence:Mmu_CoupTF1 (760 nt)
=-=-=-=-=-=-=-=-=-=-=-=-=-=-=-=-=-=-=-=-=-=-=-=-=-=-=-=-=-=-=-=
Performing Scan: mmu-miR-20b vs Mmu_CoupTF1
=-=-=-=-=-=-=-=-=-=-=-=-=-=-=-=-=-=-=-=-=-=-=-=-=-=-=-=-=-=-=-=

   Forward:	Score: 125.000000  Q:2 to 22  R:208 to 230 Align Len (20) (65.00%) (80.00%)

   Query:    3' gaUGGACGUGAUACUCGUGAAAc 5'
                  |:|||  ||:| ||:|| || 
   Ref:      5' ggAUCUGAUCUGUAAGUACAUUg 3'

   Energy:  -18.280001 kCal/Mol

Scores for this hit:
>mmu-miR-20b	Mmu_CoupTF1	125.00	-18.28	2 22	208 230	20	65.00%	80.00%


   Forward:	Score: 110.000000  Q:2 to 22  R:425 to 451 Align Len (24) (62.50%) (75.00%)

   Query:    3' gaUG-GAC--GUGAUACU-CGUGAAAc 5'
                  || |||  ||:|:| |  ||:||| 
   Ref:      5' auACACUGAACAUUGUUAUUCAUUUUg 3'

   Energy:  -16.559999 kCal/Mol

Scores for this hit:
>mmu-miR-20b	Mmu_CoupTF1	110.00	-16.56	2 22	425 451	24	62.50%	75.00%

Score for this Scan:
Seq1,Seq2,Tot Score,Tot Energy,Max Score,Max Energy,Strand,Len1,Len2,Positions
>>mmu-miR-20b	Mmu_CoupTF1	235.00	-34.84	125.00	-18.28	123	23	760	 208 425
Complete

Read Sequence:mmu-miR-20b* (22 nt)
Read Sequence:Mmu_CoupTF1 (760 nt)
=-=-=-=-=-=-=-=-=-=-=-=-=-=-=-=-=-=-=-=-=-=-=-=-=-=-=-=-=-=-=-=
Performing Scan: mmu-miR-20b* vs Mmu_CoupTF1
=-=-=-=-=-=-=-=-=-=-=-=-=-=-=-=-=-=-=-=-=-=-=-=-=-=-=-=-=-=-=-=

   Forward:	Score: 140.000000  Q:2 to 21  R:142 to 163 Align Len (19) (73.68%) (78.95%)

   Query:    3' gaUCUUCACGAGUGUGACGUCa 5'
                  |||:  || ||| |||||| 
   Ref:      5' caAGAGCAGCCCACUCUGCAGg 3'

   Energy:  -19.959999 kCal/Mol

Scores for this hit:
>mmu-miR-20b*	Mmu_CoupTF1	140.00	-19.96	2 21	142 163	19	73.68%	78.95%

Score for this Scan:
Seq1,Seq2,Tot Score,Tot Energy,Max Score,Max Energy,Strand,Len1,Len2,Positions
>>mmu-miR-20b*	Mmu_CoupTF1	140.00	-19.96	140.00	-19.96	124	22	760	 142
Complete

Read Sequence:mmu-miR-153 (22 nt)
Read Sequence:Mmu_CoupTF1 (760 nt)
=-=-=-=-=-=-=-=-=-=-=-=-=-=-=-=-=-=-=-=-=-=-=-=-=-=-=-=-=-=-=-=
Performing Scan: mmu-miR-153 vs Mmu_CoupTF1
=-=-=-=-=-=-=-=-=-=-=-=-=-=-=-=-=-=-=-=-=-=-=-=-=-=-=-=-=-=-=-=
Score for this Scan:
No Hits Found above Threshold
Complete

Read Sequence:mmu-miR-376a* (22 nt)
Read Sequence:Mmu_CoupTF1 (760 nt)
=-=-=-=-=-=-=-=-=-=-=-=-=-=-=-=-=-=-=-=-=-=-=-=-=-=-=-=-=-=-=-=
Performing Scan: mmu-miR-376a* vs Mmu_CoupTF1
=-=-=-=-=-=-=-=-=-=-=-=-=-=-=-=-=-=-=-=-=-=-=-=-=-=-=-=-=-=-=-=

   Forward:	Score: 101.000000  Q:2 to 21  R:199 to 221 Align Len (21) (57.14%) (71.43%)

   Query:    3' ugAGUAUCUUCCU--CUUAGAUGg 5'
                  ||||   ||||   :||||:: 
   Ref:      5' acUCAU-UUAGGAUCUGAUCUGUa 3'

   Energy:  -16.240000 kCal/Mol

Scores for this hit:
>mmu-miR-376a*	Mmu_CoupTF1	101.00	-16.24	2 21	199 221	21	57.14%	71.43%

Score for this Scan:
Seq1,Seq2,Tot Score,Tot Energy,Max Score,Max Energy,Strand,Len1,Len2,Positions
>>mmu-miR-376a*	Mmu_CoupTF1	101.00	-16.24	101.00	-16.24	126	22	760	 199
Complete

Read Sequence:mmu-miR-376a (21 nt)
Read Sequence:Mmu_CoupTF1 (760 nt)
=-=-=-=-=-=-=-=-=-=-=-=-=-=-=-=-=-=-=-=-=-=-=-=-=-=-=-=-=-=-=-=
Performing Scan: mmu-miR-376a vs Mmu_CoupTF1
=-=-=-=-=-=-=-=-=-=-=-=-=-=-=-=-=-=-=-=-=-=-=-=-=-=-=-=-=-=-=-=

   Forward:	Score: 106.000000  Q:2 to 20  R:362 to 384 Align Len (20) (75.00%) (80.00%)

   Query:    3' ugCACCUA-AAAGGAGAUG-CUa 5'
                  |||||| | |:|| ||| || 
   Ref:      5' auGUGGAUAUAUUCUGUACAGAa 3'

   Energy:  -17.950001 kCal/Mol

Scores for this hit:
>mmu-miR-376a	Mmu_CoupTF1	106.00	-17.95	2 20	362 384	20	75.00%	80.00%

Score for this Scan:
Seq1,Seq2,Tot Score,Tot Energy,Max Score,Max Energy,Strand,Len1,Len2,Positions
>>mmu-miR-376a	Mmu_CoupTF1	106.00	-17.95	106.00	-17.95	127	21	760	 362
Complete

Read Sequence:mmu-miR-677 (22 nt)
Read Sequence:Mmu_CoupTF1 (760 nt)
=-=-=-=-=-=-=-=-=-=-=-=-=-=-=-=-=-=-=-=-=-=-=-=-=-=-=-=-=-=-=-=
Performing Scan: mmu-miR-677 vs Mmu_CoupTF1
=-=-=-=-=-=-=-=-=-=-=-=-=-=-=-=-=-=-=-=-=-=-=-=-=-=-=-=-=-=-=-=

   Forward:	Score: 91.000000  Q:6 to 20  R:692 to 713 Align Len (14) (71.43%) (85.71%)

   Query:    3' aguCUUCGAUUAGUAGUgacuu 5'
                   ||:|||: || |||     
   Ref:      5' gucGAGGCUGUUCUUCAagaau 3'

   Energy:  -15.630000 kCal/Mol

Scores for this hit:
>mmu-miR-677	Mmu_CoupTF1	91.00	-15.63	6 20	692 713	14	71.43%	85.71%

Score for this Scan:
Seq1,Seq2,Tot Score,Tot Energy,Max Score,Max Energy,Strand,Len1,Len2,Positions
>>mmu-miR-677	Mmu_CoupTF1	91.00	-15.63	91.00	-15.63	128	22	760	 692
Complete

Read Sequence:mmu-miR-711 (22 nt)
Read Sequence:Mmu_CoupTF1 (760 nt)
=-=-=-=-=-=-=-=-=-=-=-=-=-=-=-=-=-=-=-=-=-=-=-=-=-=-=-=-=-=-=-=
Performing Scan: mmu-miR-711 vs Mmu_CoupTF1
=-=-=-=-=-=-=-=-=-=-=-=-=-=-=-=-=-=-=-=-=-=-=-=-=-=-=-=-=-=-=-=

   Forward:	Score: 118.000000  Q:2 to 21  R:594 to 614 Align Len (19) (57.89%) (89.47%)

   Query:    3' gaAUGUAGAGAGGGGCCCAGGg 5'
                  |::|| |:|::|:|| ||| 
   Ref:      5' uuUGUAU-UUUUUCUGGUUCCa 3'

   Energy:  -21.670000 kCal/Mol

Scores for this hit:
>mmu-miR-711	Mmu_CoupTF1	118.00	-21.67	2 21	594 614	19	57.89%	89.47%

Score for this Scan:
Seq1,Seq2,Tot Score,Tot Energy,Max Score,Max Energy,Strand,Len1,Len2,Positions
>>mmu-miR-711	Mmu_CoupTF1	118.00	-21.67	118.00	-21.67	129	22	760	 594
Complete

Read Sequence:mmu-miR-689 (21 nt)
Read Sequence:Mmu_CoupTF1 (760 nt)
=-=-=-=-=-=-=-=-=-=-=-=-=-=-=-=-=-=-=-=-=-=-=-=-=-=-=-=-=-=-=-=
Performing Scan: mmu-miR-689 vs Mmu_CoupTF1
=-=-=-=-=-=-=-=-=-=-=-=-=-=-=-=-=-=-=-=-=-=-=-=-=-=-=-=-=-=-=-=

   Forward:	Score: 108.000000  Q:2 to 9  R:72 to 92 Align Len (7) (71.43%) (100.00%)

   Query:    3' ccuggggcggcucGCCCCUGc 5'
                             :|||||: 
   Ref:      5' acuaaaaagccuuUGGGGAUg 3'

   Energy:  -20.370001 kCal/Mol

Scores for this hit:
>mmu-miR-689	Mmu_CoupTF1	108.00	-20.37	2 9	72 92	7	71.43%	100.00%


   Forward:	Score: 99.000000  Q:3 to 12  R:122 to 142 Align Len (9) (77.78%) (88.89%)

   Query:    3' ccuggggcggCUCGCCCCUgc 5'
                          |:|| ||||  
   Ref:      5' gacgggaggaGGGCUGGGAac 3'

   Energy:  -17.040001 kCal/Mol

Scores for this hit:
>mmu-miR-689	Mmu_CoupTF1	99.00	-17.04	3 12	122 142	9	77.78%	88.89%


   Forward:	Score: 98.000000  Q:2 to 19  R:54 to 74 Align Len (17) (58.82%) (76.47%)

   Query:    3' ccuGGGGCGGCUCGCCCCUGc 5'
                   :|:| |:|| |  |||| 
   Ref:      5' gacUCUCCCUGACCAAGGACu 3'

   Energy:  -16.110001 kCal/Mol

Scores for this hit:
>mmu-miR-689	Mmu_CoupTF1	98.00	-16.11	2 19	54 74	17	58.82%	76.47%


   Forward:	Score: 93.000000  Q:5 to 20  R:112 to 131 Align Len (15) (66.67%) (73.33%)

   Query:    3' ccUGGGGCGGCUCGCCCcugc 5'
                  :||  || || ||||    
   Ref:      5' agGCCAGGCAGA-CGGGagga 3'

   Energy:  -20.389999 kCal/Mol

Scores for this hit:
>mmu-miR-689	Mmu_CoupTF1	93.00	-20.39	5 20	112 131	15	66.67%	73.33%

Score for this Scan:
Seq1,Seq2,Tot Score,Tot Energy,Max Score,Max Energy,Strand,Len1,Len2,Positions
>>mmu-miR-689	Mmu_CoupTF1	398.00	-73.91	108.00	-20.39	130	21	760	 72 122 54 112
Complete

Read Sequence:mmu-miR-223 (22 nt)
Read Sequence:Mmu_CoupTF1 (760 nt)
=-=-=-=-=-=-=-=-=-=-=-=-=-=-=-=-=-=-=-=-=-=-=-=-=-=-=-=-=-=-=-=
Performing Scan: mmu-miR-223 vs Mmu_CoupTF1
=-=-=-=-=-=-=-=-=-=-=-=-=-=-=-=-=-=-=-=-=-=-=-=-=-=-=-=-=-=-=-=
Score for this Scan:
No Hits Found above Threshold
Complete

Read Sequence:mmu-miR-672 (23 nt)
Read Sequence:Mmu_CoupTF1 (760 nt)
=-=-=-=-=-=-=-=-=-=-=-=-=-=-=-=-=-=-=-=-=-=-=-=-=-=-=-=-=-=-=-=
Performing Scan: mmu-miR-672 vs Mmu_CoupTF1
=-=-=-=-=-=-=-=-=-=-=-=-=-=-=-=-=-=-=-=-=-=-=-=-=-=-=-=-=-=-=-=

   Forward:	Score: 132.000000  Q:3 to 22  R:152 to 175 Align Len (20) (65.00%) (70.00%)

   Query:    3' agUGUG-UGUCAUGUGGUUGGAgu 5'
                  || | :||| |   ||||||  
   Ref:      5' ccACUCUGCAGGAAUGCAACCUga 3'

   Energy:  -18.280001 kCal/Mol

Scores for this hit:
>mmu-miR-672	Mmu_CoupTF1	132.00	-18.28	3 22	152 175	20	65.00%	70.00%

Score for this Scan:
Seq1,Seq2,Tot Score,Tot Energy,Max Score,Max Energy,Strand,Len1,Len2,Positions
>>mmu-miR-672	Mmu_CoupTF1	132.00	-18.28	132.00	-18.28	132	23	760	 152
Complete

Read Sequence:mmu-miR-20a (23 nt)
Read Sequence:Mmu_CoupTF1 (760 nt)
=-=-=-=-=-=-=-=-=-=-=-=-=-=-=-=-=-=-=-=-=-=-=-=-=-=-=-=-=-=-=-=
Performing Scan: mmu-miR-20a vs Mmu_CoupTF1
=-=-=-=-=-=-=-=-=-=-=-=-=-=-=-=-=-=-=-=-=-=-=-=-=-=-=-=-=-=-=-=

   Forward:	Score: 133.000000  Q:2 to 22  R:208 to 230 Align Len (20) (70.00%) (85.00%)

   Query:    3' gaUGGACGUGAUAUUCGUGAAAu 5'
                  |:|||  ||:||||:|| || 
   Ref:      5' ggAUCUGAUCUGUAAGUACAUUg 3'

   Energy:  -20.139999 kCal/Mol

Scores for this hit:
>mmu-miR-20a	Mmu_CoupTF1	133.00	-20.14	2 22	208 230	20	70.00%	85.00%


   Forward:	Score: 110.000000  Q:2 to 22  R:425 to 451 Align Len (24) (62.50%) (75.00%)

   Query:    3' gaUG-GAC--GUGAU-AUUCGUGAAAu 5'
                  || |||  ||:|: ||  ||:||| 
   Ref:      5' auACACUGAACAUUGUUAUUCAUUUUg 3'

   Energy:  -15.150000 kCal/Mol

Scores for this hit:
>mmu-miR-20a	Mmu_CoupTF1	110.00	-15.15	2 22	425 451	24	62.50%	75.00%


   Forward:	Score: 95.000000  Q:3 to 22  R:63 to 87 Align Len (21) (66.67%) (71.43%)

   Query:    3' gaUGG-ACGUGA-UAUUCGUGAAau 5'
                  |||  | ||| | |||| :||  
   Ref:      5' ugACCAAGGACUAAAAAGCCUUUgg 3'

   Energy:  -15.230000 kCal/Mol

Scores for this hit:
>mmu-miR-20a	Mmu_CoupTF1	95.00	-15.23	3 22	63 87	21	66.67%	71.43%

Score for this Scan:
Seq1,Seq2,Tot Score,Tot Energy,Max Score,Max Energy,Strand,Len1,Len2,Positions
>>mmu-miR-20a	Mmu_CoupTF1	338.00	-50.52	133.00	-20.14	133	23	760	 208 425 63
Complete

Read Sequence:mmu-miR-20a* (22 nt)
Read Sequence:Mmu_CoupTF1 (760 nt)
=-=-=-=-=-=-=-=-=-=-=-=-=-=-=-=-=-=-=-=-=-=-=-=-=-=-=-=-=-=-=-=
Performing Scan: mmu-miR-20a* vs Mmu_CoupTF1
=-=-=-=-=-=-=-=-=-=-=-=-=-=-=-=-=-=-=-=-=-=-=-=-=-=-=-=-=-=-=-=
Score for this Scan:
No Hits Found above Threshold
Complete

Read Sequence:mmu-miR-2135 (20 nt)
Read Sequence:Mmu_CoupTF1 (760 nt)
=-=-=-=-=-=-=-=-=-=-=-=-=-=-=-=-=-=-=-=-=-=-=-=-=-=-=-=-=-=-=-=
Performing Scan: mmu-miR-2135 vs Mmu_CoupTF1
=-=-=-=-=-=-=-=-=-=-=-=-=-=-=-=-=-=-=-=-=-=-=-=-=-=-=-=-=-=-=-=

   Forward:	Score: 120.000000  Q:2 to 19  R:602 to 626 Align Len (22) (59.09%) (77.27%)

   Query:    3' caAAG-CCGGGGU----UCUGGAGa 5'
                  ||| ||::|||    |||::|| 
   Ref:      5' uuUUCUGGUUCCAAACCAGAUUUCc 3'

   Energy:  -19.750000 kCal/Mol

Scores for this hit:
>mmu-miR-2135	Mmu_CoupTF1	120.00	-19.75	2 19	602 626	22	59.09%	77.27%

Score for this Scan:
Seq1,Seq2,Tot Score,Tot Energy,Max Score,Max Energy,Strand,Len1,Len2,Positions
>>mmu-miR-2135	Mmu_CoupTF1	120.00	-19.75	120.00	-19.75	135	20	760	 602
Complete

Read Sequence:mmu-miR-19b (23 nt)
Read Sequence:Mmu_CoupTF1 (760 nt)
=-=-=-=-=-=-=-=-=-=-=-=-=-=-=-=-=-=-=-=-=-=-=-=-=-=-=-=-=-=-=-=
Performing Scan: mmu-miR-19b vs Mmu_CoupTF1
=-=-=-=-=-=-=-=-=-=-=-=-=-=-=-=-=-=-=-=-=-=-=-=-=-=-=-=-=-=-=-=
Score for this Scan:
No Hits Found above Threshold
Complete

Read Sequence:mmu-miR-214* (22 nt)
Read Sequence:Mmu_CoupTF1 (760 nt)
=-=-=-=-=-=-=-=-=-=-=-=-=-=-=-=-=-=-=-=-=-=-=-=-=-=-=-=-=-=-=-=
Performing Scan: mmu-miR-214* vs Mmu_CoupTF1
=-=-=-=-=-=-=-=-=-=-=-=-=-=-=-=-=-=-=-=-=-=-=-=-=-=-=-=-=-=-=-=

   Forward:	Score: 129.000000  Q:2 to 10  R:95 to 116 Align Len (8) (87.50%) (100.00%)

   Query:    3' cgugucguucacaUCUGUCCGu 5'
                             ||:||||| 
   Ref:      5' gguaugauggaccAGGCAGGCc 3'

   Energy:  -16.010000 kCal/Mol

Scores for this hit:
>mmu-miR-214*	Mmu_CoupTF1	129.00	-16.01	2 10	95 116	8	87.50%	100.00%

Score for this Scan:
Seq1,Seq2,Tot Score,Tot Energy,Max Score,Max Energy,Strand,Len1,Len2,Positions
>>mmu-miR-214*	Mmu_CoupTF1	129.00	-16.01	129.00	-16.01	137	22	760	 95
Complete

Read Sequence:mmu-miR-214 (22 nt)
Read Sequence:Mmu_CoupTF1 (760 nt)
=-=-=-=-=-=-=-=-=-=-=-=-=-=-=-=-=-=-=-=-=-=-=-=-=-=-=-=-=-=-=-=
Performing Scan: mmu-miR-214 vs Mmu_CoupTF1
=-=-=-=-=-=-=-=-=-=-=-=-=-=-=-=-=-=-=-=-=-=-=-=-=-=-=-=-=-=-=-=

   Forward:	Score: 108.000000  Q:2 to 14  R:241 to 263 Align Len (13) (76.92%) (84.62%)

   Query:    3' ugacggacaGA-CACGGACGACa 5'
                         || |||:||| || 
   Ref:      5' aaaaaggacCUCGUGUCUGGUGa 3'

   Energy:  -17.299999 kCal/Mol

Scores for this hit:
>mmu-miR-214	Mmu_CoupTF1	108.00	-17.30	2 14	241 263	13	76.92%	84.62%


   Forward:	Score: 100.000000  Q:2 to 7  R:75 to 96 Align Len (5) (100.00%) (100.00%)

   Query:    3' ugacggacagacacggACGACa 5'
                                ||||| 
   Ref:      5' aaaaagccuuuggggaUGCUGg 3'

   Energy:  -15.720000 kCal/Mol

Scores for this hit:
>mmu-miR-214	Mmu_CoupTF1	100.00	-15.72	2 7	75 96	5	100.00%	100.00%


   Forward:	Score: 91.000000  Q:2 to 21  R:156 to 180 Align Len (22) (59.09%) (59.09%)

   Query:    3' ugACGGACAGAC-ACGGA--CGACa 5'
                  |||  |  ||   |||  |||| 
   Ref:      5' ucUGCAGGAAUGCAACCUGAGCUGc 3'

   Energy:  -18.110001 kCal/Mol

Scores for this hit:
>mmu-miR-214	Mmu_CoupTF1	91.00	-18.11	2 21	156 180	22	59.09%	59.09%

Score for this Scan:
Seq1,Seq2,Tot Score,Tot Energy,Max Score,Max Energy,Strand,Len1,Len2,Positions
>>mmu-miR-214	Mmu_CoupTF1	299.00	-51.13	108.00	-18.11	138	22	760	 241 75 156
Complete

Read Sequence:mmu-miR-1188 (21 nt)
Read Sequence:Mmu_CoupTF1 (760 nt)
=-=-=-=-=-=-=-=-=-=-=-=-=-=-=-=-=-=-=-=-=-=-=-=-=-=-=-=-=-=-=-=
Performing Scan: mmu-miR-1188 vs Mmu_CoupTF1
=-=-=-=-=-=-=-=-=-=-=-=-=-=-=-=-=-=-=-=-=-=-=-=-=-=-=-=-=-=-=-=

   Forward:	Score: 112.000000  Q:2 to 20  R:2 to 20 Align Len (18) (50.00%) (77.78%)

   Query:    3' agGACCGGGUUGGAGUGUGGu 5'
                  :||| :  :::|| |||| 
   Ref:      5' cuUUGGGU--GUUUCCCACCc 3'

   Energy:  -15.650000 kCal/Mol

Scores for this hit:
>mmu-miR-1188	Mmu_CoupTF1	112.00	-15.65	2 20	2 20	18	50.00%	77.78%


   Forward:	Score: 91.000000  Q:2 to 16  R:166 to 186 Align Len (14) (57.14%) (78.57%)

   Query:    3' aggaccGGGUUGGAGUGUGGu 5'
                      |: |:|: || ||| 
   Ref:      5' ugcaacCUGAGCUGCAAACCa 3'

   Energy:  -15.360000 kCal/Mol

Scores for this hit:
>mmu-miR-1188	Mmu_CoupTF1	91.00	-15.36	2 16	166 186	14	57.14%	78.57%


   Forward:	Score: 90.000000  Q:2 to 20  R:23 to 40 Align Len (18) (66.67%) (72.22%)

   Query:    3' agGACCGGGUUGGAGUGUGGu 5'
                  || ||:|  ||| || || 
   Ref:      5' ucCU-GCUC--CCUGACUCCc 3'

   Energy:  -18.660000 kCal/Mol

Scores for this hit:
>mmu-miR-1188	Mmu_CoupTF1	90.00	-18.66	2 20	23 40	18	66.67%	72.22%

Score for this Scan:
Seq1,Seq2,Tot Score,Tot Energy,Max Score,Max Energy,Strand,Len1,Len2,Positions
>>mmu-miR-1188	Mmu_CoupTF1	293.00	-49.67	112.00	-18.66	139	21	760	 2 166 23
Complete

Read Sequence:mmu-miR-876-5p (22 nt)
Read Sequence:Mmu_CoupTF1 (760 nt)
=-=-=-=-=-=-=-=-=-=-=-=-=-=-=-=-=-=-=-=-=-=-=-=-=-=-=-=-=-=-=-=
Performing Scan: mmu-miR-876-5p vs Mmu_CoupTF1
=-=-=-=-=-=-=-=-=-=-=-=-=-=-=-=-=-=-=-=-=-=-=-=-=-=-=-=-=-=-=-=

   Forward:	Score: 122.000000  Q:2 to 21  R:303 to 323 Align Len (19) (57.89%) (78.95%)

   Query:    3' auCACUAAGUGUCUCUUUAGGu 5'
                  | |:  ||: |||||||:: 
   Ref:      5' gaGAGGACCAU-GAGAAAUUUa 3'

   Energy:  -15.020000 kCal/Mol

Scores for this hit:
>mmu-miR-876-5p	Mmu_CoupTF1	122.00	-15.02	2 21	303 323	19	57.89%	78.95%

Score for this Scan:
Seq1,Seq2,Tot Score,Tot Energy,Max Score,Max Energy,Strand,Len1,Len2,Positions
>>mmu-miR-876-5p	Mmu_CoupTF1	122.00	-15.02	122.00	-15.02	140	22	760	 303
Complete

Read Sequence:mmu-miR-876-3p (22 nt)
Read Sequence:Mmu_CoupTF1 (760 nt)
=-=-=-=-=-=-=-=-=-=-=-=-=-=-=-=-=-=-=-=-=-=-=-=-=-=-=-=-=-=-=-=
Performing Scan: mmu-miR-876-3p vs Mmu_CoupTF1
=-=-=-=-=-=-=-=-=-=-=-=-=-=-=-=-=-=-=-=-=-=-=-=-=-=-=-=-=-=-=-=
Score for this Scan:
No Hits Found above Threshold
Complete

Read Sequence:mmu-miR-194 (22 nt)
Read Sequence:Mmu_CoupTF1 (760 nt)
=-=-=-=-=-=-=-=-=-=-=-=-=-=-=-=-=-=-=-=-=-=-=-=-=-=-=-=-=-=-=-=
Performing Scan: mmu-miR-194 vs Mmu_CoupTF1
=-=-=-=-=-=-=-=-=-=-=-=-=-=-=-=-=-=-=-=-=-=-=-=-=-=-=-=-=-=-=-=

   Forward:	Score: 120.000000  Q:2 to 17  R:79 to 100 Align Len (15) (73.33%) (86.67%)

   Query:    3' agguguACCUCAACGACAAUGu 5'
                      |||:| ||||| ||: 
   Ref:      5' agccuuUGGGGAUGCUGGUAUg 3'

   Energy:  -18.580000 kCal/Mol

Scores for this hit:
>mmu-miR-194	Mmu_CoupTF1	120.00	-18.58	2 17	79 100	15	73.33%	86.67%


   Forward:	Score: 90.000000  Q:6 to 21  R:390 to 413 Align Len (17) (76.47%) (82.35%)

   Query:    3' agGUGUACC-UCAAC-GACaaugu 5'
                  ||:|||| ||| | |||     
   Ref:      5' cuCAUAUGGAAGUGGACUGaaucc 3'

   Energy:  -16.440001 kCal/Mol

Scores for this hit:
>mmu-miR-194	Mmu_CoupTF1	90.00	-16.44	6 21	390 413	17	76.47%	82.35%

Score for this Scan:
Seq1,Seq2,Tot Score,Tot Energy,Max Score,Max Energy,Strand,Len1,Len2,Positions
>>mmu-miR-194	Mmu_CoupTF1	210.00	-35.02	120.00	-18.58	142	22	760	 79 390
Complete

Read Sequence:mmu-miR-1895 (22 nt)
Read Sequence:Mmu_CoupTF1 (760 nt)
=-=-=-=-=-=-=-=-=-=-=-=-=-=-=-=-=-=-=-=-=-=-=-=-=-=-=-=-=-=-=-=
Performing Scan: mmu-miR-1895 vs Mmu_CoupTF1
=-=-=-=-=-=-=-=-=-=-=-=-=-=-=-=-=-=-=-=-=-=-=-=-=-=-=-=-=-=-=-=

   Forward:	Score: 113.000000  Q:2 to 10  R:69 to 90 Align Len (8) (75.00%) (100.00%)

   Query:    3' aggaggagcaggaGGAGCCCCc 5'
                             |:|:|||| 
   Ref:      5' aggacuaaaaagcCUUUGGGGa 3'

   Energy:  -17.059999 kCal/Mol

Scores for this hit:
>mmu-miR-1895	Mmu_CoupTF1	113.00	-17.06	2 10	69 90	8	75.00%	100.00%

Score for this Scan:
Seq1,Seq2,Tot Score,Tot Energy,Max Score,Max Energy,Strand,Len1,Len2,Positions
>>mmu-miR-1895	Mmu_CoupTF1	113.00	-17.06	113.00	-17.06	143	22	760	 69
Complete

Read Sequence:mmu-miR-669a (22 nt)
Read Sequence:Mmu_CoupTF1 (760 nt)
=-=-=-=-=-=-=-=-=-=-=-=-=-=-=-=-=-=-=-=-=-=-=-=-=-=-=-=-=-=-=-=
Performing Scan: mmu-miR-669a vs Mmu_CoupTF1
=-=-=-=-=-=-=-=-=-=-=-=-=-=-=-=-=-=-=-=-=-=-=-=-=-=-=-=-=-=-=-=

   Forward:	Score: 111.000000  Q:3 to 21  R:492 to 514 Align Len (19) (63.16%) (78.95%)

   Query:    3' ugUA-CUUGUACGUGUGUGUUga 5'
                  || | |:: |||:| ||||  
   Ref:      5' acAUCGUAUGCGCAUAAACAAaa 3'

   Energy:  -15.040000 kCal/Mol

Scores for this hit:
>mmu-miR-669a	Mmu_CoupTF1	111.00	-15.04	3 21	492 514	19	63.16%	78.95%

Score for this Scan:
Seq1,Seq2,Tot Score,Tot Energy,Max Score,Max Energy,Strand,Len1,Len2,Positions
>>mmu-miR-669a	Mmu_CoupTF1	111.00	-15.04	111.00	-15.04	144	22	760	 492
Complete

Read Sequence:mmu-miR-882 (22 nt)
Read Sequence:Mmu_CoupTF1 (760 nt)
=-=-=-=-=-=-=-=-=-=-=-=-=-=-=-=-=-=-=-=-=-=-=-=-=-=-=-=-=-=-=-=
Performing Scan: mmu-miR-882 vs Mmu_CoupTF1
=-=-=-=-=-=-=-=-=-=-=-=-=-=-=-=-=-=-=-=-=-=-=-=-=-=-=-=-=-=-=-=

   Forward:	Score: 120.000000  Q:2 to 8  R:41 to 62 Align Len (6) (100.00%) (100.00%)

   Query:    3' ugauuacgcgauugaGAGAGGa 5'
                               |||||| 
   Ref:      5' uagagacuaagaggaCUCUCCc 3'

   Energy:  -17.330000 kCal/Mol

Scores for this hit:
>mmu-miR-882	Mmu_CoupTF1	120.00	-17.33	2 8	41 62	6	100.00%	100.00%

Score for this Scan:
Seq1,Seq2,Tot Score,Tot Energy,Max Score,Max Energy,Strand,Len1,Len2,Positions
>>mmu-miR-882	Mmu_CoupTF1	120.00	-17.33	120.00	-17.33	145	22	760	 41
Complete

Read Sequence:mmu-leU-7c (22 nt)
Read Sequence:Mmu_CoupTF1 (760 nt)
=-=-=-=-=-=-=-=-=-=-=-=-=-=-=-=-=-=-=-=-=-=-=-=-=-=-=-=-=-=-=-=
Performing Scan: mmu-leU-7c vs Mmu_CoupTF1
=-=-=-=-=-=-=-=-=-=-=-=-=-=-=-=-=-=-=-=-=-=-=-=-=-=-=-=-=-=-=-=

   Forward:	Score: 122.000000  Q:2 to 19  R:648 to 669 Align Len (17) (64.71%) (88.24%)

   Query:    3' uuggUAUGUUGGAUGAUGGAGu 5'
                    |||:||||  :|:|:|| 
   Ref:      5' uuugAUAUAACCCUUUGCUUCu 3'

   Energy:  -17.570000 kCal/Mol

Scores for this hit:
>mmu-leU-7c	Mmu_CoupTF1	122.00	-17.57	2 19	648 669	17	64.71%	88.24%


   Forward:	Score: 119.000000  Q:3 to 21  R:13 to 35 Align Len (19) (73.68%) (78.95%)

   Query:    3' uuGGUAUGUU-GGAUGAUGGAgu 5'
                  |||  ||| |||:|| |||  
   Ref:      5' ucCCACCCAAUCCUGCUCCCUga 3'

   Energy:  -19.430000 kCal/Mol

Scores for this hit:
>mmu-leU-7c	Mmu_CoupTF1	119.00	-19.43	3 21	13 35	19	73.68%	78.95%


   Forward:	Score: 108.000000  Q:4 to 21  R:373 to 394 Align Len (17) (58.82%) (82.35%)

   Query:    3' uuGGUAUGUUGGAUGAUGGagu 5'
                  |::||||:   |||||:   
   Ref:      5' uuCUGUACAGAAAACUACUcau 3'

   Energy:  -16.240000 kCal/Mol

Scores for this hit:
>mmu-leU-7c	Mmu_CoupTF1	108.00	-16.24	4 21	373 394	17	58.82%	82.35%

Score for this Scan:
Seq1,Seq2,Tot Score,Tot Energy,Max Score,Max Energy,Strand,Len1,Len2,Positions
>>mmu-leU-7c	Mmu_CoupTF1	349.00	-53.24	122.00	-19.43	146	22	760	 648 13 373
Complete

Read Sequence:mmu-leU-7c-1* (22 nt)
Read Sequence:Mmu_CoupTF1 (760 nt)
=-=-=-=-=-=-=-=-=-=-=-=-=-=-=-=-=-=-=-=-=-=-=-=-=-=-=-=-=-=-=-=
Performing Scan: mmu-leU-7c-1* vs Mmu_CoupTF1
=-=-=-=-=-=-=-=-=-=-=-=-=-=-=-=-=-=-=-=-=-=-=-=-=-=-=-=-=-=-=-=
Score for this Scan:
No Hits Found above Threshold
Complete

Read Sequence:mmu-miR-693-5p (21 nt)
Read Sequence:Mmu_CoupTF1 (760 nt)
=-=-=-=-=-=-=-=-=-=-=-=-=-=-=-=-=-=-=-=-=-=-=-=-=-=-=-=-=-=-=-=
Performing Scan: mmu-miR-693-5p vs Mmu_CoupTF1
=-=-=-=-=-=-=-=-=-=-=-=-=-=-=-=-=-=-=-=-=-=-=-=-=-=-=-=-=-=-=-=

   Forward:	Score: 124.000000  Q:2 to 13  R:350 to 370 Align Len (11) (81.82%) (90.91%)

   Query:    3' cuuuugaaaGCCUACACCGAc 5'
                         :|||||||| | 
   Ref:      5' uauuguggaUGGAUGUGGAUa 3'

   Energy:  -16.900000 kCal/Mol

Scores for this hit:
>mmu-miR-693-5p	Mmu_CoupTF1	124.00	-16.90	2 13	350 370	11	81.82%	90.91%


   Forward:	Score: 92.000000  Q:2 to 17  R:387 to 408 Align Len (16) (68.75%) (75.00%)

   Query:    3' cuuuuGAAAGCCUACACC-GAc 5'
                     | | :||| |||| || 
   Ref:      5' cuacuCAUAUGGAAGUGGACUg 3'

   Energy:  -16.809999 kCal/Mol

Scores for this hit:
>mmu-miR-693-5p	Mmu_CoupTF1	92.00	-16.81	2 17	387 408	16	68.75%	75.00%

Score for this Scan:
Seq1,Seq2,Tot Score,Tot Energy,Max Score,Max Energy,Strand,Len1,Len2,Positions
>>mmu-miR-693-5p	Mmu_CoupTF1	216.00	-33.71	124.00	-16.90	148	21	760	 350 387
Complete

Read Sequence:mmu-miR-693-3p (23 nt)
Read Sequence:Mmu_CoupTF1 (760 nt)
=-=-=-=-=-=-=-=-=-=-=-=-=-=-=-=-=-=-=-=-=-=-=-=-=-=-=-=-=-=-=-=
Performing Scan: mmu-miR-693-3p vs Mmu_CoupTF1
=-=-=-=-=-=-=-=-=-=-=-=-=-=-=-=-=-=-=-=-=-=-=-=-=-=-=-=-=-=-=-=

   Forward:	Score: 116.000000  Q:2 to 19  R:677 to 702 Align Len (20) (55.00%) (80.00%)

   Query:    3' aauguCGGUGUA-GAC--UUUCGACg 5'
                     | :|:|| :||  :|:|||| 
   Ref:      5' agugcGAUAUAUGUUGUCGAGGCUGu 3'

   Energy:  -15.730000 kCal/Mol

Scores for this hit:
>mmu-miR-693-3p	Mmu_CoupTF1	116.00	-15.73	2 19	677 702	20	55.00%	80.00%


   Forward:	Score: 115.000000  Q:2 to 22  R:117 to 138 Align Len (20) (50.00%) (75.00%)

   Query:    3' aaUGUCGGUGUAGACUUUCGACg 5'
                  :||| |: :   ||::|||| 
   Ref:      5' agGCAGACG-GGAGGAGGGCUGg 3'

   Energy:  -17.820000 kCal/Mol

Scores for this hit:
>mmu-miR-693-3p	Mmu_CoupTF1	115.00	-17.82	2 22	117 138	20	50.00%	75.00%


   Forward:	Score: 104.000000  Q:2 to 8  R:158 to 180 Align Len (6) (83.33%) (100.00%)

   Query:    3' aaugucgguguagacuUUCGACg 5'
                                :||||| 
   Ref:      5' ugcaggaaugcaaccuGAGCUGc 3'

   Energy:  -18.010000 kCal/Mol

Scores for this hit:
>mmu-miR-693-3p	Mmu_CoupTF1	104.00	-18.01	2 8	158 180	6	83.33%	100.00%

Score for this Scan:
Seq1,Seq2,Tot Score,Tot Energy,Max Score,Max Energy,Strand,Len1,Len2,Positions
>>mmu-miR-693-3p	Mmu_CoupTF1	335.00	-51.56	116.00	-18.01	149	23	760	 677 117 158
Complete

Read Sequence:mmu-miR-539 (22 nt)
Read Sequence:Mmu_CoupTF1 (760 nt)
=-=-=-=-=-=-=-=-=-=-=-=-=-=-=-=-=-=-=-=-=-=-=-=-=-=-=-=-=-=-=-=
Performing Scan: mmu-miR-539 vs Mmu_CoupTF1
=-=-=-=-=-=-=-=-=-=-=-=-=-=-=-=-=-=-=-=-=-=-=-=-=-=-=-=-=-=-=-=

   Forward:	Score: 93.000000  Q:2 to 20  R:688 to 708 Align Len (18) (50.00%) (83.33%)

   Query:    3' uguGUGGUUCCUAUUAAAGAGg 5'
                   :::|:||| | :|| :|| 
   Ref:      5' uguUGUCGAGGCU-GUUCUUCa 3'

   Energy:  -15.970000 kCal/Mol

Scores for this hit:
>mmu-miR-539	Mmu_CoupTF1	93.00	-15.97	2 20	688 708	18	50.00%	83.33%

Score for this Scan:
Seq1,Seq2,Tot Score,Tot Energy,Max Score,Max Energy,Strand,Len1,Len2,Positions
>>mmu-miR-539	Mmu_CoupTF1	93.00	-15.97	93.00	-15.97	150	22	760	 688
Complete

Read Sequence:mmu-miR-653 (21 nt)
Read Sequence:Mmu_CoupTF1 (760 nt)
=-=-=-=-=-=-=-=-=-=-=-=-=-=-=-=-=-=-=-=-=-=-=-=-=-=-=-=-=-=-=-=
Performing Scan: mmu-miR-653 vs Mmu_CoupTF1
=-=-=-=-=-=-=-=-=-=-=-=-=-=-=-=-=-=-=-=-=-=-=-=-=-=-=-=-=-=-=-=
Score for this Scan:
No Hits Found above Threshold
Complete

Read Sequence:mmu-miR-2134 (19 nt)
Read Sequence:Mmu_CoupTF1 (760 nt)
=-=-=-=-=-=-=-=-=-=-=-=-=-=-=-=-=-=-=-=-=-=-=-=-=-=-=-=-=-=-=-=
Performing Scan: mmu-miR-2134 vs Mmu_CoupTF1
=-=-=-=-=-=-=-=-=-=-=-=-=-=-=-=-=-=-=-=-=-=-=-=-=-=-=-=-=-=-=-=

   Forward:	Score: 128.000000  Q:2 to 17  R:27 to 45 Align Len (15) (73.33%) (80.00%)

   Query:    3' cguGGGGCAAAGGGUUCUg 5'
                   |||:|  |||| ||| 
   Ref:      5' gcuCCCUGACUCCCUAGAg 3'

   Energy:  -20.930000 kCal/Mol

Scores for this hit:
>mmu-miR-2134	Mmu_CoupTF1	128.00	-20.93	2 17	27 45	15	73.33%	80.00%


   Forward:	Score: 126.000000  Q:2 to 15  R:694 to 712 Align Len (13) (69.23%) (92.31%)

   Query:    3' cguggGGCAAAGGGUUCUg 5'
                     |:||| ::||||| 
   Ref:      5' cgaggCUGUUCUUCAAGAa 3'

   Energy:  -15.930000 kCal/Mol

Scores for this hit:
>mmu-miR-2134	Mmu_CoupTF1	126.00	-15.93	2 15	694 712	13	69.23%	92.31%


   Forward:	Score: 104.000000  Q:2 to 8  R:54 to 72 Align Len (6) (83.33%) (100.00%)

   Query:    3' cguggggcaaagGGUUCUg 5'
                            |||||: 
   Ref:      5' gacucucccugaCCAAGGa 3'

   Energy:  -18.219999 kCal/Mol

Scores for this hit:
>mmu-miR-2134	Mmu_CoupTF1	104.00	-18.22	2 8	54 72	6	83.33%	100.00%

Score for this Scan:
Seq1,Seq2,Tot Score,Tot Energy,Max Score,Max Energy,Strand,Len1,Len2,Positions
>>mmu-miR-2134	Mmu_CoupTF1	358.00	-55.08	128.00	-20.93	152	19	760	 27 694 54
Complete

Read Sequence:mmu-miR-220 (21 nt)
Read Sequence:Mmu_CoupTF1 (760 nt)
=-=-=-=-=-=-=-=-=-=-=-=-=-=-=-=-=-=-=-=-=-=-=-=-=-=-=-=-=-=-=-=
Performing Scan: mmu-miR-220 vs Mmu_CoupTF1
=-=-=-=-=-=-=-=-=-=-=-=-=-=-=-=-=-=-=-=-=-=-=-=-=-=-=-=-=-=-=-=

   Forward:	Score: 111.000000  Q:2 to 12  R:340 to 361 Align Len (11) (72.73%) (90.91%)

   Query:    3' uucacagacuGUGACACC-ACc 5'
                          :|:||||| || 
   Ref:      5' uuccaggauuUAUUGUGGAUGg 3'

   Energy:  -15.840000 kCal/Mol

Scores for this hit:
>mmu-miR-220	Mmu_CoupTF1	111.00	-15.84	2 12	340 361	11	72.73%	90.91%

Score for this Scan:
Seq1,Seq2,Tot Score,Tot Energy,Max Score,Max Energy,Strand,Len1,Len2,Positions
>>mmu-miR-220	Mmu_CoupTF1	111.00	-15.84	111.00	-15.84	153	21	760	 340
Complete

Read Sequence:mmu-miR-669i (21 nt)
Read Sequence:Mmu_CoupTF1 (760 nt)
=-=-=-=-=-=-=-=-=-=-=-=-=-=-=-=-=-=-=-=-=-=-=-=-=-=-=-=-=-=-=-=
Performing Scan: mmu-miR-669i vs Mmu_CoupTF1
=-=-=-=-=-=-=-=-=-=-=-=-=-=-=-=-=-=-=-=-=-=-=-=-=-=-=-=-=-=-=-=
Score for this Scan:
No Hits Found above Threshold
Complete

Read Sequence:mmu-miR-1-2-as (21 nt)
Read Sequence:Mmu_CoupTF1 (760 nt)
=-=-=-=-=-=-=-=-=-=-=-=-=-=-=-=-=-=-=-=-=-=-=-=-=-=-=-=-=-=-=-=
Performing Scan: mmu-miR-1-2-as vs Mmu_CoupTF1
=-=-=-=-=-=-=-=-=-=-=-=-=-=-=-=-=-=-=-=-=-=-=-=-=-=-=-=-=-=-=-=
Score for this Scan:
No Hits Found above Threshold
Complete

Read Sequence:mmu-miR-126-5p (21 nt)
Read Sequence:Mmu_CoupTF1 (760 nt)
=-=-=-=-=-=-=-=-=-=-=-=-=-=-=-=-=-=-=-=-=-=-=-=-=-=-=-=-=-=-=-=
Performing Scan: mmu-miR-126-5p vs Mmu_CoupTF1
=-=-=-=-=-=-=-=-=-=-=-=-=-=-=-=-=-=-=-=-=-=-=-=-=-=-=-=-=-=-=-=
Score for this Scan:
No Hits Found above Threshold
Complete

Read Sequence:mmu-miR-126-3p (22 nt)
Read Sequence:Mmu_CoupTF1 (760 nt)
=-=-=-=-=-=-=-=-=-=-=-=-=-=-=-=-=-=-=-=-=-=-=-=-=-=-=-=-=-=-=-=
Performing Scan: mmu-miR-126-3p vs Mmu_CoupTF1
=-=-=-=-=-=-=-=-=-=-=-=-=-=-=-=-=-=-=-=-=-=-=-=-=-=-=-=-=-=-=-=

   Forward:	Score: 91.000000  Q:4 to 21  R:433 to 456 Align Len (19) (68.42%) (84.21%)

   Query:    3' gcGUAAUAAUGAGU--GCCAUgcu 5'
                  ||||:|||:|||  : |||   
   Ref:      5' aaCAUUGUUAUUCAUUUUGUAaaa 3'

   Energy:  -15.740000 kCal/Mol

Scores for this hit:
>mmu-miR-126-3p	Mmu_CoupTF1	91.00	-15.74	4 21	433 456	19	68.42%	84.21%

Score for this Scan:
Seq1,Seq2,Tot Score,Tot Energy,Max Score,Max Energy,Strand,Len1,Len2,Positions
>>mmu-miR-126-3p	Mmu_CoupTF1	91.00	-15.74	91.00	-15.74	157	22	760	 433
Complete

Read Sequence:mmu-miR-2146 (20 nt)
Read Sequence:Mmu_CoupTF1 (760 nt)
=-=-=-=-=-=-=-=-=-=-=-=-=-=-=-=-=-=-=-=-=-=-=-=-=-=-=-=-=-=-=-=
Performing Scan: mmu-miR-2146 vs Mmu_CoupTF1
=-=-=-=-=-=-=-=-=-=-=-=-=-=-=-=-=-=-=-=-=-=-=-=-=-=-=-=-=-=-=-=

   Forward:	Score: 110.000000  Q:3 to 19  R:14 to 33 Align Len (16) (68.75%) (75.00%)

   Query:    3' guGUACCUUGGGAAGAGGug 5'
                  ||   ||:||| ||||  
   Ref:      5' ccCACCCAAUCCUGCUCCcu 3'

   Energy:  -15.760000 kCal/Mol

Scores for this hit:
>mmu-miR-2146	Mmu_CoupTF1	110.00	-15.76	3 19	14 33	16	68.75%	75.00%

Score for this Scan:
Seq1,Seq2,Tot Score,Tot Energy,Max Score,Max Energy,Strand,Len1,Len2,Positions
>>mmu-miR-2146	Mmu_CoupTF1	110.00	-15.76	110.00	-15.76	158	20	760	 14
Complete

Read Sequence:mmu-miR-195 (21 nt)
Read Sequence:Mmu_CoupTF1 (760 nt)
=-=-=-=-=-=-=-=-=-=-=-=-=-=-=-=-=-=-=-=-=-=-=-=-=-=-=-=-=-=-=-=
Performing Scan: mmu-miR-195 vs Mmu_CoupTF1
=-=-=-=-=-=-=-=-=-=-=-=-=-=-=-=-=-=-=-=-=-=-=-=-=-=-=-=-=-=-=-=

   Forward:	Score: 106.000000  Q:2 to 20  R:615 to 636 Align Len (19) (73.68%) (73.68%)

   Query:    3' cgGUUAUAAA-GACACGACGAu 5'
                  | | |||| ||||| | || 
   Ref:      5' aaCCAGAUUUCCUGUGAUUCUa 3'

   Energy:  -16.820000 kCal/Mol

Scores for this hit:
>mmu-miR-195	Mmu_CoupTF1	106.00	-16.82	2 20	615 636	19	73.68%	73.68%

Score for this Scan:
Seq1,Seq2,Tot Score,Tot Energy,Max Score,Max Energy,Strand,Len1,Len2,Positions
>>mmu-miR-195	Mmu_CoupTF1	106.00	-16.82	106.00	-16.82	159	21	760	 615
Complete

Read Sequence:mmu-miR-1968 (24 nt)
Read Sequence:Mmu_CoupTF1 (760 nt)
=-=-=-=-=-=-=-=-=-=-=-=-=-=-=-=-=-=-=-=-=-=-=-=-=-=-=-=-=-=-=-=
Performing Scan: mmu-miR-1968 vs Mmu_CoupTF1
=-=-=-=-=-=-=-=-=-=-=-=-=-=-=-=-=-=-=-=-=-=-=-=-=-=-=-=-=-=-=-=

   Forward:	Score: 120.000000  Q:2 to 8  R:158 to 181 Align Len (6) (100.00%) (100.00%)

   Query:    3' ucaggugguaggaauugUCGACGu 5'
                                 |||||| 
   Ref:      5' ugcaggaaugcaaccugAGCUGCa 3'

   Energy:  -17.549999 kCal/Mol

Scores for this hit:
>mmu-miR-1968	Mmu_CoupTF1	120.00	-17.55	2 8	158 181	6	100.00%	100.00%

Score for this Scan:
Seq1,Seq2,Tot Score,Tot Energy,Max Score,Max Energy,Strand,Len1,Len2,Positions
>>mmu-miR-1968	Mmu_CoupTF1	120.00	-17.55	120.00	-17.55	160	24	760	 158
Complete

Read Sequence:mmu-miR-692 (21 nt)
Read Sequence:Mmu_CoupTF1 (760 nt)
=-=-=-=-=-=-=-=-=-=-=-=-=-=-=-=-=-=-=-=-=-=-=-=-=-=-=-=-=-=-=-=
Performing Scan: mmu-miR-692 vs Mmu_CoupTF1
=-=-=-=-=-=-=-=-=-=-=-=-=-=-=-=-=-=-=-=-=-=-=-=-=-=-=-=-=-=-=-=
Score for this Scan:
No Hits Found above Threshold
Complete

Read Sequence:mmu-miR-139-5p (22 nt)
Read Sequence:Mmu_CoupTF1 (760 nt)
=-=-=-=-=-=-=-=-=-=-=-=-=-=-=-=-=-=-=-=-=-=-=-=-=-=-=-=-=-=-=-=
Performing Scan: mmu-miR-139-5p vs Mmu_CoupTF1
=-=-=-=-=-=-=-=-=-=-=-=-=-=-=-=-=-=-=-=-=-=-=-=-=-=-=-=-=-=-=-=
Score for this Scan:
No Hits Found above Threshold
Complete

Read Sequence:mmu-miR-139-3p (22 nt)
Read Sequence:Mmu_CoupTF1 (760 nt)
=-=-=-=-=-=-=-=-=-=-=-=-=-=-=-=-=-=-=-=-=-=-=-=-=-=-=-=-=-=-=-=
Performing Scan: mmu-miR-139-3p vs Mmu_CoupTF1
=-=-=-=-=-=-=-=-=-=-=-=-=-=-=-=-=-=-=-=-=-=-=-=-=-=-=-=-=-=-=-=
Score for this Scan:
No Hits Found above Threshold
Complete

Read Sequence:mmu-miR-138 (23 nt)
Read Sequence:Mmu_CoupTF1 (760 nt)
=-=-=-=-=-=-=-=-=-=-=-=-=-=-=-=-=-=-=-=-=-=-=-=-=-=-=-=-=-=-=-=
Performing Scan: mmu-miR-138 vs Mmu_CoupTF1
=-=-=-=-=-=-=-=-=-=-=-=-=-=-=-=-=-=-=-=-=-=-=-=-=-=-=-=-=-=-=-=

   Forward:	Score: 112.000000  Q:3 to 21  R:602 to 622 Align Len (18) (72.22%) (83.33%)

   Query:    3' gccGGACUAAGUGUUGUGGUCga 5'
                   :|||:||| | | |||||  
   Ref:      5' uuuUCUGGUUC-C-AAACCAGau 3'

   Energy:  -21.330000 kCal/Mol

Scores for this hit:
>mmu-miR-138	Mmu_CoupTF1	112.00	-21.33	3 21	602 622	18	72.22%	83.33%


   Forward:	Score: 110.000000  Q:3 to 21  R:168 to 189 Align Len (18) (66.67%) (77.78%)

   Query:    3' gccGGACUAAGUGUUGUGGUCga 5'
                   |||||  ::| | |||||  
   Ref:      5' caaCCUGAGCUGC-AAACCAGga 3'

   Energy:  -19.430000 kCal/Mol

Scores for this hit:
>mmu-miR-138	Mmu_CoupTF1	110.00	-19.43	3 21	168 189	18	66.67%	77.78%


   Forward:	Score: 99.000000  Q:2 to 22  R:131 to 152 Align Len (20) (65.00%) (70.00%)

   Query:    3' gcCGGACUAAGUGUUGUGGUCGa 5'
                  | |||:   |||| | |||| 
   Ref:      5' agGGCUGG-GAACAAGAGCAGCc 3'

   Energy:  -22.600000 kCal/Mol

Scores for this hit:
>mmu-miR-138	Mmu_CoupTF1	99.00	-22.60	2 22	131 152	20	65.00%	70.00%

Score for this Scan:
Seq1,Seq2,Tot Score,Tot Energy,Max Score,Max Energy,Strand,Len1,Len2,Positions
>>mmu-miR-138	Mmu_CoupTF1	321.00	-63.36	112.00	-22.60	164	23	760	 602 168 131
Complete

Read Sequence:mmu-miR-1938 (22 nt)
Read Sequence:Mmu_CoupTF1 (760 nt)
=-=-=-=-=-=-=-=-=-=-=-=-=-=-=-=-=-=-=-=-=-=-=-=-=-=-=-=-=-=-=-=
Performing Scan: mmu-miR-1938 vs Mmu_CoupTF1
=-=-=-=-=-=-=-=-=-=-=-=-=-=-=-=-=-=-=-=-=-=-=-=-=-=-=-=-=-=-=-=

   Forward:	Score: 105.000000  Q:2 to 19  R:135 to 157 Align Len (18) (61.11%) (72.22%)

   Query:    3' cuggCUUGAUGUU-CAGGGUGGc 5'
                    |||| | |:   |||||: 
   Ref:      5' cuggGAACAAGAGCAGCCCACUc 3'

   Energy:  -19.730000 kCal/Mol

Scores for this hit:
>mmu-miR-1938	Mmu_CoupTF1	105.00	-19.73	2 19	135 157	18	61.11%	72.22%

Score for this Scan:
Seq1,Seq2,Tot Score,Tot Energy,Max Score,Max Energy,Strand,Len1,Len2,Positions
>>mmu-miR-1938	Mmu_CoupTF1	105.00	-19.73	105.00	-19.73	165	22	760	 135
Complete

Read Sequence:mmu-miR-21 (22 nt)
Read Sequence:Mmu_CoupTF1 (760 nt)
=-=-=-=-=-=-=-=-=-=-=-=-=-=-=-=-=-=-=-=-=-=-=-=-=-=-=-=-=-=-=-=
Performing Scan: mmu-miR-21 vs Mmu_CoupTF1
=-=-=-=-=-=-=-=-=-=-=-=-=-=-=-=-=-=-=-=-=-=-=-=-=-=-=-=-=-=-=-=

   Forward:	Score: 103.000000  Q:4 to 21  R:245 to 267 Align Len (18) (66.67%) (88.89%)

   Query:    3' agUUGUAGU-CAGACUAUUCgau 5'
                  :|| ||: |||||:|:||   
   Ref:      5' agGACCUCGUGUCUGGUGAGaaa 3'

   Energy:  -18.990000 kCal/Mol

Scores for this hit:
>mmu-miR-21	Mmu_CoupTF1	103.00	-18.99	4 21	245 267	18	66.67%	88.89%

Score for this Scan:
Seq1,Seq2,Tot Score,Tot Energy,Max Score,Max Energy,Strand,Len1,Len2,Positions
>>mmu-miR-21	Mmu_CoupTF1	103.00	-18.99	103.00	-18.99	166	22	760	 245
Complete

Read Sequence:mmu-miR-21* (22 nt)
Read Sequence:Mmu_CoupTF1 (760 nt)
=-=-=-=-=-=-=-=-=-=-=-=-=-=-=-=-=-=-=-=-=-=-=-=-=-=-=-=-=-=-=-=
Performing Scan: mmu-miR-21* vs Mmu_CoupTF1
=-=-=-=-=-=-=-=-=-=-=-=-=-=-=-=-=-=-=-=-=-=-=-=-=-=-=-=-=-=-=-=

   Forward:	Score: 122.000000  Q:2 to 20  R:76 to 98 Align Len (19) (63.16%) (73.68%)

   Query:    3' cugUCGGGUA-GCUGACGACAAc 5'
                   ||||: |  |: ||||| | 
   Ref:      5' aaaAGCCUUUGGGGAUGCUGGUa 3'

   Energy:  -16.969999 kCal/Mol

Scores for this hit:
>mmu-miR-21*	Mmu_CoupTF1	122.00	-16.97	2 20	76 98	19	63.16%	73.68%


   Forward:	Score: 93.000000  Q:4 to 21  R:146 to 165 Align Len (17) (70.59%) (76.47%)

   Query:    3' cuGUCGGGUAGCUGACGACaac 5'
                  ||||||| :  |||| |   
   Ref:      5' agCAGCCCACU--CUGCAGgaa 3'

   Energy:  -18.480000 kCal/Mol

Scores for this hit:
>mmu-miR-21*	Mmu_CoupTF1	93.00	-18.48	4 21	146 165	17	70.59%	76.47%

Score for this Scan:
Seq1,Seq2,Tot Score,Tot Energy,Max Score,Max Energy,Strand,Len1,Len2,Positions
>>mmu-miR-21*	Mmu_CoupTF1	215.00	-35.45	122.00	-18.48	167	22	760	 76 146
Complete

Read Sequence:mmu-miR-762 (22 nt)
Read Sequence:Mmu_CoupTF1 (760 nt)
=-=-=-=-=-=-=-=-=-=-=-=-=-=-=-=-=-=-=-=-=-=-=-=-=-=-=-=-=-=-=-=
Performing Scan: mmu-miR-762 vs Mmu_CoupTF1
=-=-=-=-=-=-=-=-=-=-=-=-=-=-=-=-=-=-=-=-=-=-=-=-=-=-=-=-=-=-=-=

   Forward:	Score: 120.000000  Q:2 to 8  R:133 to 154 Align Len (6) (100.00%) (100.00%)

   Query:    3' cgagacagggccgggGUCGGGg 5'
                               |||||| 
   Ref:      5' ggcugggaacaagagCAGCCCa 3'

   Energy:  -18.969999 kCal/Mol

Scores for this hit:
>mmu-miR-762	Mmu_CoupTF1	120.00	-18.97	2 8	133 154	6	100.00%	100.00%


   Forward:	Score: 110.000000  Q:2 to 19  R:5 to 26 Align Len (17) (58.82%) (76.47%)

   Query:    3' cgagACAGGGCCGGGGUCGGGg 5'
                    |||::|   |||| :|| 
   Ref:      5' ugggUGUUUCCCACCCAAUCCu 3'

   Energy:  -19.910000 kCal/Mol

Scores for this hit:
>mmu-miR-762	Mmu_CoupTF1	110.00	-19.91	2 19	5 26	17	58.82%	76.47%


   Forward:	Score: 108.000000  Q:2 to 21  R:598 to 619 Align Len (19) (57.89%) (84.21%)

   Query:    3' cgAGACAGGGCCGGGGUCGGGg 5'
                  |:| |:|:||::|||  || 
   Ref:      5' uaUUUUUUCUGGUUCCAAACCa 3'

   Energy:  -22.559999 kCal/Mol

Scores for this hit:
>mmu-miR-762	Mmu_CoupTF1	108.00	-22.56	2 21	598 619	19	57.89%	84.21%


   Forward:	Score: 96.000000  Q:3 to 18  R:99 to 122 Align Len (17) (64.71%) (64.71%)

   Query:    3' cgagaCAGGGCCG--GGGUCGGgg 5'
                     | || |||   |||| |  
   Ref:      5' ugaugGACCAGGCAGGCCAGGCag 3'

   Energy:  -18.549999 kCal/Mol

Scores for this hit:
>mmu-miR-762	Mmu_CoupTF1	96.00	-18.55	3 18	99 122	17	64.71%	64.71%

Score for this Scan:
Seq1,Seq2,Tot Score,Tot Energy,Max Score,Max Energy,Strand,Len1,Len2,Positions
>>mmu-miR-762	Mmu_CoupTF1	434.00	-79.99	120.00	-22.56	168	22	760	 133 5 598 99
Complete

Read Sequence:mmu-miR-679 (22 nt)
Read Sequence:Mmu_CoupTF1 (760 nt)
=-=-=-=-=-=-=-=-=-=-=-=-=-=-=-=-=-=-=-=-=-=-=-=-=-=-=-=-=-=-=-=
Performing Scan: mmu-miR-679 vs Mmu_CoupTF1
=-=-=-=-=-=-=-=-=-=-=-=-=-=-=-=-=-=-=-=-=-=-=-=-=-=-=-=-=-=-=-=

   Forward:	Score: 91.000000  Q:2 to 21  R:140 to 158 Align Len (19) (68.42%) (68.42%)

   Query:    3' ugGUUCUCAGUGGAGUGUCAGg 5'
                  |||||| ||   | || || 
   Ref:      5' aaCAAGAG-CA--GCCCACUCu 3'

   Energy:  -17.070000 kCal/Mol

Scores for this hit:
>mmu-miR-679	Mmu_CoupTF1	91.00	-17.07	2 21	140 158	19	68.42%	68.42%

Score for this Scan:
Seq1,Seq2,Tot Score,Tot Energy,Max Score,Max Energy,Strand,Len1,Len2,Positions
>>mmu-miR-679	Mmu_CoupTF1	91.00	-17.07	91.00	-17.07	169	22	760	 140
Complete

Read Sequence:mmu-miR-331-5p (22 nt)
Read Sequence:Mmu_CoupTF1 (760 nt)
=-=-=-=-=-=-=-=-=-=-=-=-=-=-=-=-=-=-=-=-=-=-=-=-=-=-=-=-=-=-=-=
Performing Scan: mmu-miR-331-5p vs Mmu_CoupTF1
=-=-=-=-=-=-=-=-=-=-=-=-=-=-=-=-=-=-=-=-=-=-=-=-=-=-=-=-=-=-=-=

   Forward:	Score: 99.000000  Q:4 to 20  R:600 to 621 Align Len (16) (68.75%) (81.25%)

   Query:    3' ccuAGGGACCCUGGUAUGGauc 5'
                   |::||||  ||| |||   
   Ref:      5' uuuUUUCUGGUUCCAAACCaga 3'

   Energy:  -20.180000 kCal/Mol

Scores for this hit:
>mmu-miR-331-5p	Mmu_CoupTF1	99.00	-20.18	4 20	600 621	16	68.75%	81.25%

Score for this Scan:
Seq1,Seq2,Tot Score,Tot Energy,Max Score,Max Energy,Strand,Len1,Len2,Positions
>>mmu-miR-331-5p	Mmu_CoupTF1	99.00	-20.18	99.00	-20.18	170	22	760	 600
Complete

Read Sequence:mmu-miR-331-3p (21 nt)
Read Sequence:Mmu_CoupTF1 (760 nt)
=-=-=-=-=-=-=-=-=-=-=-=-=-=-=-=-=-=-=-=-=-=-=-=-=-=-=-=-=-=-=-=
Performing Scan: mmu-miR-331-3p vs Mmu_CoupTF1
=-=-=-=-=-=-=-=-=-=-=-=-=-=-=-=-=-=-=-=-=-=-=-=-=-=-=-=-=-=-=-=

   Forward:	Score: 111.000000  Q:4 to 20  R:104 to 122 Align Len (16) (75.00%) (75.00%)

   Query:    3' aaGAUCCUAUCCGGGUCCccg 5'
                  | |||  ||| |||||   
   Ref:      5' gaCCAGG-CAGG-CCAGGcag 3'

   Energy:  -16.980000 kCal/Mol

Scores for this hit:
>mmu-miR-331-3p	Mmu_CoupTF1	111.00	-16.98	4 20	104 122	16	75.00%	75.00%

Score for this Scan:
Seq1,Seq2,Tot Score,Tot Energy,Max Score,Max Energy,Strand,Len1,Len2,Positions
>>mmu-miR-331-3p	Mmu_CoupTF1	111.00	-16.98	111.00	-16.98	171	21	760	 104
Complete

Read Sequence:mmu-miR-409-5p (23 nt)
Read Sequence:Mmu_CoupTF1 (760 nt)
=-=-=-=-=-=-=-=-=-=-=-=-=-=-=-=-=-=-=-=-=-=-=-=-=-=-=-=-=-=-=-=
Performing Scan: mmu-miR-409-5p vs Mmu_CoupTF1
=-=-=-=-=-=-=-=-=-=-=-=-=-=-=-=-=-=-=-=-=-=-=-=-=-=-=-=-=-=-=-=
Score for this Scan:
No Hits Found above Threshold
Complete

Read Sequence:mmu-miR-409-3p (22 nt)
Read Sequence:Mmu_CoupTF1 (760 nt)
=-=-=-=-=-=-=-=-=-=-=-=-=-=-=-=-=-=-=-=-=-=-=-=-=-=-=-=-=-=-=-=
Performing Scan: mmu-miR-409-3p vs Mmu_CoupTF1
=-=-=-=-=-=-=-=-=-=-=-=-=-=-=-=-=-=-=-=-=-=-=-=-=-=-=-=-=-=-=-=
Score for this Scan:
No Hits Found above Threshold
Complete

Read Sequence:mmu-miR-1937b (18 nt)
Read Sequence:Mmu_CoupTF1 (760 nt)
=-=-=-=-=-=-=-=-=-=-=-=-=-=-=-=-=-=-=-=-=-=-=-=-=-=-=-=-=-=-=-=
Performing Scan: mmu-miR-1937b vs Mmu_CoupTF1
=-=-=-=-=-=-=-=-=-=-=-=-=-=-=-=-=-=-=-=-=-=-=-=-=-=-=-=-=-=-=-=

   Forward:	Score: 104.000000  Q:2 to 8  R:124 to 141 Align Len (6) (83.33%) (100.00%)

   Query:    3' acccccgagcaGGCCCUa 5'
                           |:|||| 
   Ref:      5' cgggaggagggCUGGGAa 3'

   Energy:  -19.280001 kCal/Mol

Scores for this hit:
>mmu-miR-1937b	Mmu_CoupTF1	104.00	-19.28	2 8	124 141	6	83.33%	100.00%


   Forward:	Score: 99.000000  Q:2 to 17  R:244 to 264 Align Len (18) (66.67%) (72.22%)

   Query:    3' acCCCCGAG--CAGGCC-CUa 5'
                  ||  |||  |||:|| || 
   Ref:      5' aaGGACCUCGUGUCUGGUGAg 3'

   Energy:  -15.940000 kCal/Mol

Scores for this hit:
>mmu-miR-1937b	Mmu_CoupTF1	99.00	-15.94	2 17	244 264	18	66.67%	72.22%

Score for this Scan:
Seq1,Seq2,Tot Score,Tot Energy,Max Score,Max Energy,Strand,Len1,Len2,Positions
>>mmu-miR-1937b	Mmu_CoupTF1	203.00	-35.22	104.00	-19.28	174	18	760	 124 244
Complete

Read Sequence:mmu-miR-471 (22 nt)
Read Sequence:Mmu_CoupTF1 (760 nt)
=-=-=-=-=-=-=-=-=-=-=-=-=-=-=-=-=-=-=-=-=-=-=-=-=-=-=-=-=-=-=-=
Performing Scan: mmu-miR-471 vs Mmu_CoupTF1
=-=-=-=-=-=-=-=-=-=-=-=-=-=-=-=-=-=-=-=-=-=-=-=-=-=-=-=-=-=-=-=

   Forward:	Score: 119.000000  Q:2 to 21  R:396 to 419 Align Len (21) (66.67%) (76.19%)

   Query:    3' caCUUUUCGUGA--UAUGAUGCAu 5'
                  |||: | |||  || |||:|| 
   Ref:      5' ugGAAGUGGACUGAAUCCUAUGUa 3'

   Energy:  -16.320000 kCal/Mol

Scores for this hit:
>mmu-miR-471	Mmu_CoupTF1	119.00	-16.32	2 21	396 419	21	66.67%	76.19%

Score for this Scan:
Seq1,Seq2,Tot Score,Tot Energy,Max Score,Max Energy,Strand,Len1,Len2,Positions
>>mmu-miR-471	Mmu_CoupTF1	119.00	-16.32	119.00	-16.32	175	22	760	 396
Complete

Read Sequence:mmu-miR-466g (21 nt)
Read Sequence:Mmu_CoupTF1 (760 nt)
=-=-=-=-=-=-=-=-=-=-=-=-=-=-=-=-=-=-=-=-=-=-=-=-=-=-=-=-=-=-=-=
Performing Scan: mmu-miR-466g vs Mmu_CoupTF1
=-=-=-=-=-=-=-=-=-=-=-=-=-=-=-=-=-=-=-=-=-=-=-=-=-=-=-=-=-=-=-=
Score for this Scan:
No Hits Found above Threshold
Complete

Read Sequence:mmu-miR-216b (22 nt)
Read Sequence:Mmu_CoupTF1 (760 nt)
=-=-=-=-=-=-=-=-=-=-=-=-=-=-=-=-=-=-=-=-=-=-=-=-=-=-=-=-=-=-=-=
Performing Scan: mmu-miR-216b vs Mmu_CoupTF1
=-=-=-=-=-=-=-=-=-=-=-=-=-=-=-=-=-=-=-=-=-=-=-=-=-=-=-=-=-=-=-=
Score for this Scan:
No Hits Found above Threshold
Complete

Read Sequence:mmu-miR-15b (22 nt)
Read Sequence:Mmu_CoupTF1 (760 nt)
=-=-=-=-=-=-=-=-=-=-=-=-=-=-=-=-=-=-=-=-=-=-=-=-=-=-=-=-=-=-=-=
Performing Scan: mmu-miR-15b vs Mmu_CoupTF1
=-=-=-=-=-=-=-=-=-=-=-=-=-=-=-=-=-=-=-=-=-=-=-=-=-=-=-=-=-=-=-=

   Forward:	Score: 121.000000  Q:2 to 20  R:75 to 98 Align Len (20) (65.00%) (75.00%)

   Query:    3' acaUUUGG-UACUAC-ACGACGAu 5'
                   ||:||  ||: | ||||| | 
   Ref:      5' aaaAAGCCUUUGGGGAUGCUGGUa 3'

   Energy:  -16.730000 kCal/Mol

Scores for this hit:
>mmu-miR-15b	Mmu_CoupTF1	121.00	-16.73	2 20	75 98	20	65.00%	75.00%

Score for this Scan:
Seq1,Seq2,Tot Score,Tot Energy,Max Score,Max Energy,Strand,Len1,Len2,Positions
>>mmu-miR-15b	Mmu_CoupTF1	121.00	-16.73	121.00	-16.73	178	22	760	 75
Complete

Read Sequence:mmu-miR-15b* (22 nt)
Read Sequence:Mmu_CoupTF1 (760 nt)
=-=-=-=-=-=-=-=-=-=-=-=-=-=-=-=-=-=-=-=-=-=-=-=-=-=-=-=-=-=-=-=
Performing Scan: mmu-miR-15b* vs Mmu_CoupTF1
=-=-=-=-=-=-=-=-=-=-=-=-=-=-=-=-=-=-=-=-=-=-=-=-=-=-=-=-=-=-=-=
Score for this Scan:
No Hits Found above Threshold
Complete

Read Sequence:mmu-miR-380-5p (22 nt)
Read Sequence:Mmu_CoupTF1 (760 nt)
=-=-=-=-=-=-=-=-=-=-=-=-=-=-=-=-=-=-=-=-=-=-=-=-=-=-=-=-=-=-=-=
Performing Scan: mmu-miR-380-5p vs Mmu_CoupTF1
=-=-=-=-=-=-=-=-=-=-=-=-=-=-=-=-=-=-=-=-=-=-=-=-=-=-=-=-=-=-=-=

   Forward:	Score: 115.000000  Q:2 to 21  R:596 to 620 Align Len (22) (68.18%) (77.27%)

   Query:    3' gcGUACAAGAUACC-AG--UUGGUa 5'
                  :|| ||:| ||| ||  ||||| 
   Ref:      5' ugUAUUUUUUCUGGUUCCAAACCAg 3'

   Energy:  -15.390000 kCal/Mol

Scores for this hit:
>mmu-miR-380-5p	Mmu_CoupTF1	115.00	-15.39	2 21	596 620	22	68.18%	77.27%

Score for this Scan:
Seq1,Seq2,Tot Score,Tot Energy,Max Score,Max Energy,Strand,Len1,Len2,Positions
>>mmu-miR-380-5p	Mmu_CoupTF1	115.00	-15.39	115.00	-15.39	180	22	760	 596
Complete

Read Sequence:mmu-miR-380-3p (22 nt)
Read Sequence:Mmu_CoupTF1 (760 nt)
=-=-=-=-=-=-=-=-=-=-=-=-=-=-=-=-=-=-=-=-=-=-=-=-=-=-=-=-=-=-=-=
Performing Scan: mmu-miR-380-3p vs Mmu_CoupTF1
=-=-=-=-=-=-=-=-=-=-=-=-=-=-=-=-=-=-=-=-=-=-=-=-=-=-=-=-=-=-=-=

   Forward:	Score: 111.000000  Q:2 to 21  R:396 to 419 Align Len (21) (66.67%) (80.95%)

   Query:    3' uuCUACACCUGG--UAUGAUGUAu 5'
                  || ||||||:  || |||::| 
   Ref:      5' ugGAAGUGGACUGAAUCCUAUGUa 3'

   Energy:  -15.970000 kCal/Mol

Scores for this hit:
>mmu-miR-380-3p	Mmu_CoupTF1	111.00	-15.97	2 21	396 419	21	66.67%	80.95%


   Forward:	Score: 102.000000  Q:2 to 21  R:359 to 379 Align Len (19) (68.42%) (89.47%)

   Query:    3' uuCUACACCUGGUAUGAUGUAu 5'
                  |||||||| :|||:| ::| 
   Ref:      5' ugGAUGUGGA-UAUAUUCUGUa 3'

   Energy:  -19.639999 kCal/Mol

Scores for this hit:
>mmu-miR-380-3p	Mmu_CoupTF1	102.00	-19.64	2 21	359 379	19	68.42%	89.47%

Score for this Scan:
Seq1,Seq2,Tot Score,Tot Energy,Max Score,Max Energy,Strand,Len1,Len2,Positions
>>mmu-miR-380-3p	Mmu_CoupTF1	213.00	-35.61	111.00	-19.64	181	22	760	 396 359
Complete

Read Sequence:mmu-miR-1892 (22 nt)
Read Sequence:Mmu_CoupTF1 (760 nt)
=-=-=-=-=-=-=-=-=-=-=-=-=-=-=-=-=-=-=-=-=-=-=-=-=-=-=-=-=-=-=-=
Performing Scan: mmu-miR-1892 vs Mmu_CoupTF1
=-=-=-=-=-=-=-=-=-=-=-=-=-=-=-=-=-=-=-=-=-=-=-=-=-=-=-=-=-=-=-=

   Forward:	Score: 133.000000  Q:2 to 20  R:25 to 45 Align Len (18) (72.22%) (83.33%)

   Query:    3' uagGAGGGAGGGCAGGGGUUUa 5'
                   ||||||  | ||||:|:| 
   Ref:      5' cugCUCCCUGAC-UCCCUAGAg 3'

   Energy:  -24.770000 kCal/Mol

Scores for this hit:
>mmu-miR-1892	Mmu_CoupTF1	133.00	-24.77	2 20	25 45	18	72.22%	83.33%


   Forward:	Score: 130.000000  Q:2 to 19  R:596 to 617 Align Len (17) (52.94%) (94.12%)

   Query:    3' uaggAGGGAGGGCAGGGGUUUa 5'
                    |:::|:|:| ::||||| 
   Ref:      5' uguaUUUUUUCUGGUUCCAAAc 3'

   Energy:  -16.629999 kCal/Mol

Scores for this hit:
>mmu-miR-1892	Mmu_CoupTF1	130.00	-16.63	2 19	596 617	17	52.94%	94.12%


   Forward:	Score: 100.000000  Q:3 to 8  R:3 to 24 Align Len (5) (100.00%) (100.00%)

   Query:    3' uaggagggagggcagGGGUUua 5'
                               |||||  
   Ref:      5' uuuggguguuucccaCCCAAuc 3'

   Energy:  -16.400000 kCal/Mol

Scores for this hit:
>mmu-miR-1892	Mmu_CoupTF1	100.00	-16.40	3 8	3 24	5	100.00%	100.00%


   Forward:	Score: 96.000000  Q:3 to 13  R:46 to 67 Align Len (10) (60.00%) (90.00%)

   Query:    3' uaggagggagGGCAGGGGUUua 5'
                          |: ||||::|  
   Ref:      5' acuaagaggaCUCUCCCUGAcc 3'

   Energy:  -16.770000 kCal/Mol

Scores for this hit:
>mmu-miR-1892	Mmu_CoupTF1	96.00	-16.77	3 13	46 67	10	60.00%	90.00%

Score for this Scan:
Seq1,Seq2,Tot Score,Tot Energy,Max Score,Max Energy,Strand,Len1,Len2,Positions
>>mmu-miR-1892	Mmu_CoupTF1	459.00	-74.57	133.00	-24.77	182	22	760	 25 596 3 46
Complete

Read Sequence:mmu-miR-449a (22 nt)
Read Sequence:Mmu_CoupTF1 (760 nt)
=-=-=-=-=-=-=-=-=-=-=-=-=-=-=-=-=-=-=-=-=-=-=-=-=-=-=-=-=-=-=-=
Performing Scan: mmu-miR-449a vs Mmu_CoupTF1
=-=-=-=-=-=-=-=-=-=-=-=-=-=-=-=-=-=-=-=-=-=-=-=-=-=-=-=-=-=-=-=

   Forward:	Score: 121.000000  Q:4 to 16  R:415 to 435 Align Len (12) (91.67%) (91.67%)

   Query:    3' uggucgaUUGUUAUGUGACggu 5'
                       ||| ||||||||   
   Ref:      5' auguagaAAC-AUACACUGaac 3'

   Energy:  -15.880000 kCal/Mol

Scores for this hit:
>mmu-miR-449a	Mmu_CoupTF1	121.00	-15.88	4 16	415 435	12	91.67%	91.67%

Score for this Scan:
Seq1,Seq2,Tot Score,Tot Energy,Max Score,Max Energy,Strand,Len1,Len2,Positions
>>mmu-miR-449a	Mmu_CoupTF1	121.00	-15.88	121.00	-15.88	183	22	760	 415
Complete

Read Sequence:mmu-miR-146b (22 nt)
Read Sequence:Mmu_CoupTF1 (760 nt)
=-=-=-=-=-=-=-=-=-=-=-=-=-=-=-=-=-=-=-=-=-=-=-=-=-=-=-=-=-=-=-=
Performing Scan: mmu-miR-146b vs Mmu_CoupTF1
=-=-=-=-=-=-=-=-=-=-=-=-=-=-=-=-=-=-=-=-=-=-=-=-=-=-=-=-=-=-=-=
Score for this Scan:
No Hits Found above Threshold
Complete

Read Sequence:mmu-miR-146b* (22 nt)
Read Sequence:Mmu_CoupTF1 (760 nt)
=-=-=-=-=-=-=-=-=-=-=-=-=-=-=-=-=-=-=-=-=-=-=-=-=-=-=-=-=-=-=-=
Performing Scan: mmu-miR-146b* vs Mmu_CoupTF1
=-=-=-=-=-=-=-=-=-=-=-=-=-=-=-=-=-=-=-=-=-=-=-=-=-=-=-=-=-=-=-=

   Forward:	Score: 135.000000  Q:2 to 16  R:25 to 46 Align Len (14) (85.71%) (85.71%)

   Query:    3' uggucuuGACUCAGGGAUCCCg 5'
                       |||| ||||||| | 
   Ref:      5' cugcuccCUGACUCCCUAGAGa 3'

   Energy:  -18.650000 kCal/Mol

Scores for this hit:
>mmu-miR-146b*	Mmu_CoupTF1	135.00	-18.65	2 16	25 46	14	85.71%	85.71%


   Forward:	Score: 110.000000  Q:2 to 20  R:66 to 90 Align Len (21) (57.14%) (76.19%)

   Query:    3' uggUCUUGA---CUCAGGGAUCCCg 5'
                   ||:|||    || |::|:||| 
   Ref:      5' ccaAGGACUAAAAAGCCUUUGGGGa 3'

   Energy:  -20.930000 kCal/Mol

Scores for this hit:
>mmu-miR-146b*	Mmu_CoupTF1	110.00	-20.93	2 20	66 90	21	57.14%	76.19%

Score for this Scan:
Seq1,Seq2,Tot Score,Tot Energy,Max Score,Max Energy,Strand,Len1,Len2,Positions
>>mmu-miR-146b*	Mmu_CoupTF1	245.00	-39.58	135.00	-20.93	185	22	760	 25 66
Complete

Read Sequence:mmu-miR-705 (20 nt)
Read Sequence:Mmu_CoupTF1 (760 nt)
=-=-=-=-=-=-=-=-=-=-=-=-=-=-=-=-=-=-=-=-=-=-=-=-=-=-=-=-=-=-=-=
Performing Scan: mmu-miR-705 vs Mmu_CoupTF1
=-=-=-=-=-=-=-=-=-=-=-=-=-=-=-=-=-=-=-=-=-=-=-=-=-=-=-=-=-=-=-=

   Forward:	Score: 127.000000  Q:2 to 12  R:1 to 19 Align Len (10) (60.00%) (100.00%)

   Query:    3' acgggugggGUGGAGGGUGg 5'
                         ::::|||||| 
   Ref:      5' -acuuugggUGUUUCCCACc 3'

   Energy:  -19.379999 kCal/Mol

Scores for this hit:
>mmu-miR-705	Mmu_CoupTF1	127.00	-19.38	2 12	1 19	10	60.00%	100.00%


   Forward:	Score: 122.000000  Q:4 to 19  R:16 to 35 Align Len (15) (73.33%) (80.00%)

   Query:    3' acGGGUGGGGUGGAGGGugg 5'
                  |||| :||  |||||   
   Ref:      5' caCCCAAUCCUGCUCCCuga 3'

   Energy:  -21.930000 kCal/Mol

Scores for this hit:
>mmu-miR-705	Mmu_CoupTF1	122.00	-21.93	4 19	16 35	15	73.33%	80.00%


   Forward:	Score: 116.000000  Q:4 to 17  R:24 to 43 Align Len (13) (69.23%) (84.62%)

   Query:    3' acggGUGGGGUGGAGGGugg 5'
                    | |||:: |||||   
   Ref:      5' ccugCUCCCUGACUCCCuag 3'

   Energy:  -20.469999 kCal/Mol

Scores for this hit:
>mmu-miR-705	Mmu_CoupTF1	116.00	-20.47	4 17	24 43	13	69.23%	84.62%


   Forward:	Score: 100.000000  Q:2 to 7  R:137 to 156 Align Len (5) (100.00%) (100.00%)

   Query:    3' acgggugggguggaGGGUGg 5'
                              ||||| 
   Ref:      5' gggaacaagagcagCCCACu 3'

   Energy:  -15.400000 kCal/Mol

Scores for this hit:
>mmu-miR-705	Mmu_CoupTF1	100.00	-15.40	2 7	137 156	5	100.00%	100.00%


   Forward:	Score: 92.000000  Q:2 to 17  R:654 to 673 Align Len (15) (40.00%) (93.33%)

   Query:    3' acggGUGGGGUGGAGGGUGg 5'
                    | |::::|:||::|: 
   Ref:      5' auaaCCCUUUGCUUCUUAUa 3'

   Energy:  -15.040000 kCal/Mol

Scores for this hit:
>mmu-miR-705	Mmu_CoupTF1	92.00	-15.04	2 17	654 673	15	40.00%	93.33%


   Forward:	Score: 91.000000  Q:2 to 16  R:611 to 630 Align Len (14) (50.00%) (85.71%)

   Query:    3' acgggUGGGGUGGAGGGUGg 5'
                     |||  |::|||::: 
   Ref:      5' uccaaACCAGAUUUCCUGUg 3'

   Energy:  -15.640000 kCal/Mol

Scores for this hit:
>mmu-miR-705	Mmu_CoupTF1	91.00	-15.64	2 16	611 630	14	50.00%	85.71%

Score for this Scan:
Seq1,Seq2,Tot Score,Tot Energy,Max Score,Max Energy,Strand,Len1,Len2,Positions
>>mmu-miR-705	Mmu_CoupTF1	648.00	-107.86	127.00	-21.93	186	20	760	 1 16 24 137 654 611
Complete

Read Sequence:mmu-miR-1949 (24 nt)
Read Sequence:Mmu_CoupTF1 (760 nt)
=-=-=-=-=-=-=-=-=-=-=-=-=-=-=-=-=-=-=-=-=-=-=-=-=-=-=-=-=-=-=-=
Performing Scan: mmu-miR-1949 vs Mmu_CoupTF1
=-=-=-=-=-=-=-=-=-=-=-=-=-=-=-=-=-=-=-=-=-=-=-=-=-=-=-=-=-=-=-=

   Forward:	Score: 143.000000  Q:2 to 23  R:80 to 101 Align Len (21) (66.67%) (76.19%)

   Query:    3' uuGAUACGACUGUAGGACCAUAUc 5'
                  || ||  |: || |||||||: 
   Ref:      5' gcCUUUG--GGGAUGCUGGUAUGa 3'

   Energy:  -16.219999 kCal/Mol

Scores for this hit:
>mmu-miR-1949	Mmu_CoupTF1	143.00	-16.22	2 23	80 101	21	66.67%	76.19%

Score for this Scan:
Seq1,Seq2,Tot Score,Tot Energy,Max Score,Max Energy,Strand,Len1,Len2,Positions
>>mmu-miR-1949	Mmu_CoupTF1	143.00	-16.22	143.00	-16.22	187	24	760	 80
Complete

Read Sequence:mmu-miR-181c (22 nt)
Read Sequence:Mmu_CoupTF1 (760 nt)
=-=-=-=-=-=-=-=-=-=-=-=-=-=-=-=-=-=-=-=-=-=-=-=-=-=-=-=-=-=-=-=
Performing Scan: mmu-miR-181c vs Mmu_CoupTF1
=-=-=-=-=-=-=-=-=-=-=-=-=-=-=-=-=-=-=-=-=-=-=-=-=-=-=-=-=-=-=-=

   Forward:	Score: 133.000000  Q:2 to 21  R:347 to 366 Align Len (19) (57.89%) (78.95%)

   Query:    3' ugAGUGGCUGUCCAACUUACAa 5'
                  |:|::|   || ||:|||| 
   Ref:      5' auUUAUUG--UGGAUGGAUGUg 3'

   Energy:  -16.200001 kCal/Mol

Scores for this hit:
>mmu-miR-181c	Mmu_CoupTF1	133.00	-16.20	2 21	347 366	19	57.89%	78.95%

Score for this Scan:
Seq1,Seq2,Tot Score,Tot Energy,Max Score,Max Energy,Strand,Len1,Len2,Positions
>>mmu-miR-181c	Mmu_CoupTF1	133.00	-16.20	133.00	-16.20	188	22	760	 347
Complete

Read Sequence:mmu-miR-467f (21 nt)
Read Sequence:Mmu_CoupTF1 (760 nt)
=-=-=-=-=-=-=-=-=-=-=-=-=-=-=-=-=-=-=-=-=-=-=-=-=-=-=-=-=-=-=-=
Performing Scan: mmu-miR-467f vs Mmu_CoupTF1
=-=-=-=-=-=-=-=-=-=-=-=-=-=-=-=-=-=-=-=-=-=-=-=-=-=-=-=-=-=-=-=
Score for this Scan:
No Hits Found above Threshold
Complete

Read Sequence:mmu-miR-324-5p (23 nt)
Read Sequence:Mmu_CoupTF1 (760 nt)
=-=-=-=-=-=-=-=-=-=-=-=-=-=-=-=-=-=-=-=-=-=-=-=-=-=-=-=-=-=-=-=
Performing Scan: mmu-miR-324-5p vs Mmu_CoupTF1
=-=-=-=-=-=-=-=-=-=-=-=-=-=-=-=-=-=-=-=-=-=-=-=-=-=-=-=-=-=-=-=

   Forward:	Score: 170.000000  Q:2 to 19  R:72 to 94 Align Len (17) (82.35%) (88.24%)

   Query:    3' uguggUUACGGGAUCCCCUACGc 5'
                     || |||:| |||||||| 
   Ref:      5' acuaaAAAGCCUUUGGGGAUGCu 3'

   Energy:  -25.030001 kCal/Mol

Scores for this hit:
>mmu-miR-324-5p	Mmu_CoupTF1	170.00	-25.03	2 19	72 94	17	82.35%	88.24%


   Forward:	Score: 94.000000  Q:5 to 22  R:516 to 538 Align Len (18) (66.67%) (72.22%)

   Query:    3' ugUGGUUACGGGAU-CCCCUacgc 5'
                  | ||| |  :|| |||||    
   Ref:      5' ugAACAA-GAAUUAGGGGGAaaua 3'

   Energy:  -16.850000 kCal/Mol

Scores for this hit:
>mmu-miR-324-5p	Mmu_CoupTF1	94.00	-16.85	5 22	516 538	18	66.67%	72.22%

Score for this Scan:
Seq1,Seq2,Tot Score,Tot Energy,Max Score,Max Energy,Strand,Len1,Len2,Positions
>>mmu-miR-324-5p	Mmu_CoupTF1	264.00	-41.88	170.00	-25.03	190	23	760	 72 516
Complete

Read Sequence:mmu-miR-324-3p (20 nt)
Read Sequence:Mmu_CoupTF1 (760 nt)
=-=-=-=-=-=-=-=-=-=-=-=-=-=-=-=-=-=-=-=-=-=-=-=-=-=-=-=-=-=-=-=
Performing Scan: mmu-miR-324-3p vs Mmu_CoupTF1
=-=-=-=-=-=-=-=-=-=-=-=-=-=-=-=-=-=-=-=-=-=-=-=-=-=-=-=-=-=-=-=

   Forward:	Score: 101.000000  Q:4 to 18  R:106 to 125 Align Len (14) (57.14%) (64.29%)

   Query:    3' ucgUCGUGGACCCCGUCacc 5'
                   :|||     |||||   
   Ref:      5' ccaGGCAGGCCAGGCAGacg 3'

   Energy:  -17.889999 kCal/Mol

Scores for this hit:
>mmu-miR-324-3p	Mmu_CoupTF1	101.00	-17.89	4 18	106 125	14	57.14%	64.29%

Score for this Scan:
Seq1,Seq2,Tot Score,Tot Energy,Max Score,Max Energy,Strand,Len1,Len2,Positions
>>mmu-miR-324-3p	Mmu_CoupTF1	101.00	-17.89	101.00	-17.89	191	20	760	 106
Complete

Read Sequence:mmu-miR-804 (22 nt)
Read Sequence:Mmu_CoupTF1 (760 nt)
=-=-=-=-=-=-=-=-=-=-=-=-=-=-=-=-=-=-=-=-=-=-=-=-=-=-=-=-=-=-=-=
Performing Scan: mmu-miR-804 vs Mmu_CoupTF1
=-=-=-=-=-=-=-=-=-=-=-=-=-=-=-=-=-=-=-=-=-=-=-=-=-=-=-=-=-=-=-=

   Forward:	Score: 123.000000  Q:2 to 21  R:183 to 205 Align Len (20) (60.00%) (75.00%)

   Query:    3' agGUCCACUCCU-UGUUGAGUGu 5'
                  |||| ||  | : :|||||: 
   Ref:      5' acCAGGAGAAAAGGAGACUCAUu 3'

   Energy:  -22.090000 kCal/Mol

Scores for this hit:
>mmu-miR-804	Mmu_CoupTF1	123.00	-22.09	2 21	183 205	20	60.00%	75.00%


   Forward:	Score: 110.000000  Q:2 to 15  R:135 to 156 Align Len (13) (69.23%) (84.62%)

   Query:    3' agguccacUCCUUGUUGAGUGu 5'
                        | ||:||:| ||| 
   Ref:      5' cugggaacAAGAGCAGCCCACu 3'

   Energy:  -16.540001 kCal/Mol

Scores for this hit:
>mmu-miR-804	Mmu_CoupTF1	110.00	-16.54	2 15	135 156	13	69.23%	84.62%

Score for this Scan:
Seq1,Seq2,Tot Score,Tot Energy,Max Score,Max Energy,Strand,Len1,Len2,Positions
>>mmu-miR-804	Mmu_CoupTF1	233.00	-38.63	123.00	-22.09	192	22	760	 183 135
Complete

Read Sequence:mmu-miR-1982* (20 nt)
Read Sequence:Mmu_CoupTF1 (760 nt)
=-=-=-=-=-=-=-=-=-=-=-=-=-=-=-=-=-=-=-=-=-=-=-=-=-=-=-=-=-=-=-=
Performing Scan: mmu-miR-1982* vs Mmu_CoupTF1
=-=-=-=-=-=-=-=-=-=-=-=-=-=-=-=-=-=-=-=-=-=-=-=-=-=-=-=-=-=-=-=

   Forward:	Score: 130.000000  Q:2 to 13  R:327 to 345 Align Len (11) (81.82%) (90.91%)

   Query:    3' ggagggguCCUGGGAGGGUu 5'
                        ||| |||:||| 
   Ref:      5' aaauagauGGA-CCUUCCAg 3'

   Energy:  -17.340000 kCal/Mol

Scores for this hit:
>mmu-miR-1982*	Mmu_CoupTF1	130.00	-17.34	2 13	327 345	11	81.82%	90.91%


   Forward:	Score: 129.000000  Q:3 to 14  R:45 to 64 Align Len (11) (90.91%) (100.00%)

   Query:    3' ggaggggUCCUGGGAGGGuu 5'
                       |||||:|||||  
   Ref:      5' gacuaagAGGACUCUCCCug 3'

   Energy:  -23.639999 kCal/Mol

Scores for this hit:
>mmu-miR-1982*	Mmu_CoupTF1	129.00	-23.64	3 14	45 64	11	90.91%	100.00%


   Forward:	Score: 121.000000  Q:2 to 18  R:1 to 18 Align Len (16) (50.00%) (87.50%)

   Query:    3' ggaGGGGUCCUGGGAGGGUu 5'
                   |::::||  ::||||| 
   Ref:      5' --aCUUUGGGUGUUUCCCAc 3'

   Energy:  -17.290001 kCal/Mol

Scores for this hit:
>mmu-miR-1982*	Mmu_CoupTF1	121.00	-17.29	2 18	1 18	16	50.00%	87.50%


   Forward:	Score: 100.000000  Q:3 to 8  R:15 to 34 Align Len (5) (100.00%) (100.00%)

   Query:    3' ggagggguccuggGAGGGuu 5'
                             |||||  
   Ref:      5' ccacccaauccugCUCCCug 3'

   Energy:  -18.170000 kCal/Mol

Scores for this hit:
>mmu-miR-1982*	Mmu_CoupTF1	100.00	-18.17	3 8	15 34	5	100.00%	100.00%


   Forward:	Score: 100.000000  Q:3 to 8  R:23 to 42 Align Len (5) (100.00%) (100.00%)

   Query:    3' ggagggguccuggGAGGGuu 5'
                             |||||  
   Ref:      5' uccugcucccugaCUCCCua 3'

   Energy:  -24.889999 kCal/Mol

Scores for this hit:
>mmu-miR-1982*	Mmu_CoupTF1	100.00	-24.89	3 8	23 42	5	100.00%	100.00%

Score for this Scan:
Seq1,Seq2,Tot Score,Tot Energy,Max Score,Max Energy,Strand,Len1,Len2,Positions
>>mmu-miR-1982*	Mmu_CoupTF1	580.00	-101.33	130.00	-24.89	193	20	760	 327 45 1 15 23
Complete

Read Sequence:mmu-miR-1982.1 (23 nt)
Read Sequence:Mmu_CoupTF1 (760 nt)
=-=-=-=-=-=-=-=-=-=-=-=-=-=-=-=-=-=-=-=-=-=-=-=-=-=-=-=-=-=-=-=
Performing Scan: mmu-miR-1982.1 vs Mmu_CoupTF1
=-=-=-=-=-=-=-=-=-=-=-=-=-=-=-=-=-=-=-=-=-=-=-=-=-=-=-=-=-=-=-=

   Forward:	Score: 120.000000  Q:2 to 8  R:243 to 265 Align Len (6) (100.00%) (100.00%)

   Query:    3' gacacccucuuguaucCCACUCu 5'
                                |||||| 
   Ref:      5' aaaggaccucgugucuGGUGAGa 3'

   Energy:  -18.440001 kCal/Mol

Scores for this hit:
>mmu-miR-1982.1	Mmu_CoupTF1	120.00	-18.44	2 8	243 265	6	100.00%	100.00%


   Forward:	Score: 107.000000  Q:2 to 20  R:121 to 140 Align Len (18) (61.11%) (77.78%)

   Query:    3' gacaCCCUCUUGUAUCCCACUCu 5'
                    |||||:|   :|| ||:| 
   Ref:      5' agacGGGAGGA---GGGCUGGGa 3'

   Energy:  -22.740000 kCal/Mol

Scores for this hit:
>mmu-miR-1982.1	Mmu_CoupTF1	107.00	-22.74	2 20	121 140	18	61.11%	77.78%

Score for this Scan:
Seq1,Seq2,Tot Score,Tot Energy,Max Score,Max Energy,Strand,Len1,Len2,Positions
>>mmu-miR-1982.1	Mmu_CoupTF1	227.00	-41.18	120.00	-22.74	194	23	760	 243 121
Complete

Read Sequence:mmu-miR-1982.2 (21 nt)
Read Sequence:Mmu_CoupTF1 (760 nt)
=-=-=-=-=-=-=-=-=-=-=-=-=-=-=-=-=-=-=-=-=-=-=-=-=-=-=-=-=-=-=-=
Performing Scan: mmu-miR-1982.2 vs Mmu_CoupTF1
=-=-=-=-=-=-=-=-=-=-=-=-=-=-=-=-=-=-=-=-=-=-=-=-=-=-=-=-=-=-=-=
Score for this Scan:
No Hits Found above Threshold
Complete

Read Sequence:mmu-miR-1960 (22 nt)
Read Sequence:Mmu_CoupTF1 (760 nt)
=-=-=-=-=-=-=-=-=-=-=-=-=-=-=-=-=-=-=-=-=-=-=-=-=-=-=-=-=-=-=-=
Performing Scan: mmu-miR-1960 vs Mmu_CoupTF1
=-=-=-=-=-=-=-=-=-=-=-=-=-=-=-=-=-=-=-=-=-=-=-=-=-=-=-=-=-=-=-=

   Forward:	Score: 105.000000  Q:3 to 14  R:38 to 59 Align Len (11) (81.82%) (81.82%)

   Query:    3' ucgggagaaGAUUGUCGUGAcc 5'
                         |||| || |||  
   Ref:      5' cccuagagaCUAAGAGGACUcu 3'

   Energy:  -15.020000 kCal/Mol

Scores for this hit:
>mmu-miR-1960	Mmu_CoupTF1	105.00	-15.02	3 14	38 59	11	81.82%	81.82%


   Forward:	Score: 105.000000  Q:3 to 21  R:54 to 76 Align Len (20) (65.00%) (75.00%)

   Query:    3' ucGGGAGAAGAUUG--UCGUGAcc 5'
                  |:|||  ||:||  || |||  
   Ref:      5' gaCUCUC-CCUGACCAAGGACUaa 3'

   Energy:  -15.140000 kCal/Mol

Scores for this hit:
>mmu-miR-1960	Mmu_CoupTF1	105.00	-15.14	3 21	54 76	20	65.00%	75.00%


   Forward:	Score: 96.000000  Q:2 to 21  R:149 to 168 Align Len (19) (68.42%) (73.68%)

   Query:    3' ucGGGAGAAGAUUGUCGUGACc 5'
                  ||| | ||| :||| | || 
   Ref:      5' agCCCAC-UCU-GCAGGAAUGc 3'

   Energy:  -15.960000 kCal/Mol

Scores for this hit:
>mmu-miR-1960	Mmu_CoupTF1	96.00	-15.96	2 21	149 168	19	68.42%	73.68%

Score for this Scan:
Seq1,Seq2,Tot Score,Tot Energy,Max Score,Max Energy,Strand,Len1,Len2,Positions
>>mmu-miR-1960	Mmu_CoupTF1	306.00	-46.12	105.00	-15.96	196	22	760	 38 54 149
Complete

Read Sequence:mmu-miR-367 (22 nt)
Read Sequence:Mmu_CoupTF1 (760 nt)
=-=-=-=-=-=-=-=-=-=-=-=-=-=-=-=-=-=-=-=-=-=-=-=-=-=-=-=-=-=-=-=
Performing Scan: mmu-miR-367 vs Mmu_CoupTF1
=-=-=-=-=-=-=-=-=-=-=-=-=-=-=-=-=-=-=-=-=-=-=-=-=-=-=-=-=-=-=-=
Score for this Scan:
No Hits Found above Threshold
Complete

Read Sequence:mmu-miR-1967 (23 nt)
Read Sequence:Mmu_CoupTF1 (760 nt)
=-=-=-=-=-=-=-=-=-=-=-=-=-=-=-=-=-=-=-=-=-=-=-=-=-=-=-=-=-=-=-=
Performing Scan: mmu-miR-1967 vs Mmu_CoupTF1
=-=-=-=-=-=-=-=-=-=-=-=-=-=-=-=-=-=-=-=-=-=-=-=-=-=-=-=-=-=-=-=

   Forward:	Score: 120.000000  Q:3 to 17  R:615 to 637 Align Len (14) (57.14%) (92.86%)

   Query:    3' cguagaaGAGGGGUCCUAGGAgu 5'
                       :|:||:: |||:||  
   Ref:      5' aaccagaUUUCCUGUGAUUCUau 3'

   Energy:  -15.070000 kCal/Mol

Scores for this hit:
>mmu-miR-1967	Mmu_CoupTF1	120.00	-15.07	3 17	615 637	14	57.14%	92.86%


   Forward:	Score: 105.000000  Q:3 to 22  R:6 to 28 Align Len (19) (57.89%) (68.42%)

   Query:    3' cgUAGAAGAGGGGUCCUAGGAgu 5'
                  :| ||: || |   |||||  
   Ref:      5' ggGUGUUUCCCACCCAAUCCUgc 3'

   Energy:  -16.600000 kCal/Mol

Scores for this hit:
>mmu-miR-1967	Mmu_CoupTF1	105.00	-16.60	3 22	6 28	19	57.89%	68.42%


   Forward:	Score: 103.000000  Q:4 to 17  R:193 to 216 Align Len (14) (64.29%) (92.86%)

   Query:    3' cguagaaGAG-GGGUCCUAGGagu 5'
                       ||| :::||||||:   
   Ref:      5' aaggagaCUCAUUUAGGAUCUgau 3'

   Energy:  -15.660000 kCal/Mol

Scores for this hit:
>mmu-miR-1967	Mmu_CoupTF1	103.00	-15.66	4 17	193 216	14	64.29%	92.86%


   Forward:	Score: 100.000000  Q:2 to 22  R:683 to 708 Align Len (23) (52.17%) (65.22%)

   Query:    3' cgUAGAAGAGGGGUC---CUAGGAGu 5'
                  || | :| :| ||   | ||:|| 
   Ref:      5' auAUAUGUUGUCGAGGCUGUUCUUCa 3'

   Energy:  -16.280001 kCal/Mol

Scores for this hit:
>mmu-miR-1967	Mmu_CoupTF1	100.00	-16.28	2 22	683 708	23	52.17%	65.22%

Score for this Scan:
Seq1,Seq2,Tot Score,Tot Energy,Max Score,Max Energy,Strand,Len1,Len2,Positions
>>mmu-miR-1967	Mmu_CoupTF1	428.00	-63.61	120.00	-16.60	198	23	760	 615 6 193 683
Complete

Read Sequence:mmu-miR-466l (22 nt)
Read Sequence:Mmu_CoupTF1 (760 nt)
=-=-=-=-=-=-=-=-=-=-=-=-=-=-=-=-=-=-=-=-=-=-=-=-=-=-=-=-=-=-=-=
Performing Scan: mmu-miR-466l vs Mmu_CoupTF1
=-=-=-=-=-=-=-=-=-=-=-=-=-=-=-=-=-=-=-=-=-=-=-=-=-=-=-=-=-=-=-=

   Forward:	Score: 146.000000  Q:2 to 19  R:567 to 588 Align Len (17) (82.35%) (88.24%)

   Query:    3' uuauACACACGUACAUAAAUAu 5'
                    ||||| :|||||| ||| 
   Ref:      5' guccUGUGUCUAUGUAUCUAUa 3'

   Energy:  -15.290000 kCal/Mol

Scores for this hit:
>mmu-miR-466l	Mmu_CoupTF1	146.00	-15.29	2 19	567 588	17	82.35%	88.24%

Score for this Scan:
Seq1,Seq2,Tot Score,Tot Energy,Max Score,Max Energy,Strand,Len1,Len2,Positions
>>mmu-miR-466l	Mmu_CoupTF1	146.00	-15.29	146.00	-15.29	199	22	760	 567
Complete

Read Sequence:mmu-miR-206 (22 nt)
Read Sequence:Mmu_CoupTF1 (760 nt)
=-=-=-=-=-=-=-=-=-=-=-=-=-=-=-=-=-=-=-=-=-=-=-=-=-=-=-=-=-=-=-=
Performing Scan: mmu-miR-206 vs Mmu_CoupTF1
=-=-=-=-=-=-=-=-=-=-=-=-=-=-=-=-=-=-=-=-=-=-=-=-=-=-=-=-=-=-=-=

   Forward:	Score: 114.000000  Q:4 to 21  R:421 to 441 Align Len (17) (64.71%) (76.47%)

   Query:    3' ggUGUGUGAAGGAAUGUAAggu 5'
                  |||:||  |:  |||||   
   Ref:      5' aaACAUAC-ACUGAACAUUguu 3'

   Energy:  -15.410000 kCal/Mol

Scores for this hit:
>mmu-miR-206	Mmu_CoupTF1	114.00	-15.41	4 21	421 441	17	64.71%	76.47%


   Forward:	Score: 95.000000  Q:2 to 20  R:615 to 636 Align Len (18) (66.67%) (77.78%)

   Query:    3' gguGUGUGAAGGAAUGUAAGGu 5'
                   || |:|||||   ||||: 
   Ref:      5' aacCAGAUUUCCUGUGAUUCUa 3'

   Energy:  -17.820000 kCal/Mol

Scores for this hit:
>mmu-miR-206	Mmu_CoupTF1	95.00	-17.82	2 20	615 636	18	66.67%	77.78%

Score for this Scan:
Seq1,Seq2,Tot Score,Tot Energy,Max Score,Max Energy,Strand,Len1,Len2,Positions
>>mmu-miR-206	Mmu_CoupTF1	209.00	-33.23	114.00	-17.82	200	22	760	 421 615
Complete

Read Sequence:mmu-miR-668 (24 nt)
Read Sequence:Mmu_CoupTF1 (760 nt)
=-=-=-=-=-=-=-=-=-=-=-=-=-=-=-=-=-=-=-=-=-=-=-=-=-=-=-=-=-=-=-=
Performing Scan: mmu-miR-668 vs Mmu_CoupTF1
=-=-=-=-=-=-=-=-=-=-=-=-=-=-=-=-=-=-=-=-=-=-=-=-=-=-=-=-=-=-=-=

   Forward:	Score: 91.000000  Q:3 to 16  R:242 to 265 Align Len (13) (61.54%) (84.62%)

   Query:    3' ccaucacccGGCUCGGCUCACUgu 5'
                         :|| |:| :||||  
   Ref:      5' aaaaggaccUCGUGUCUGGUGAga 3'

   Energy:  -15.500000 kCal/Mol

Scores for this hit:
>mmu-miR-668	Mmu_CoupTF1	91.00	-15.50	3 16	242 265	13	61.54%	84.62%

Score for this Scan:
Seq1,Seq2,Tot Score,Tot Energy,Max Score,Max Energy,Strand,Len1,Len2,Positions
>>mmu-miR-668	Mmu_CoupTF1	91.00	-15.50	91.00	-15.50	201	24	760	 242
Complete

Read Sequence:mmu-miR-761 (22 nt)
Read Sequence:Mmu_CoupTF1 (760 nt)
=-=-=-=-=-=-=-=-=-=-=-=-=-=-=-=-=-=-=-=-=-=-=-=-=-=-=-=-=-=-=-=
Performing Scan: mmu-miR-761 vs Mmu_CoupTF1
=-=-=-=-=-=-=-=-=-=-=-=-=-=-=-=-=-=-=-=-=-=-=-=-=-=-=-=-=-=-=-=

   Forward:	Score: 126.000000  Q:3 to 11  R:10 to 31 Align Len (8) (87.50%) (100.00%)

   Query:    3' acacagucaaagUGGGACGAcg 5'
                            |:||||||  
   Ref:      5' guuucccacccaAUCCUGCUcc 3'

   Energy:  -15.050000 kCal/Mol

Scores for this hit:
>mmu-miR-761	Mmu_CoupTF1	126.00	-15.05	3 11	10 31	8	87.50%	100.00%


   Forward:	Score: 107.000000  Q:2 to 12  R:142 to 163 Align Len (10) (80.00%) (90.00%)

   Query:    3' acacagucaaaGUGGGACGACg 5'
                           |||:|||| | 
   Ref:      5' caagagcagccCACUCUGCAGg 3'

   Energy:  -17.040001 kCal/Mol

Scores for this hit:
>mmu-miR-761	Mmu_CoupTF1	107.00	-17.04	2 12	142 163	10	80.00%	90.00%


   Forward:	Score: 100.000000  Q:3 to 21  R:571 to 596 Align Len (22) (63.64%) (77.27%)

   Query:    3' acACAG-U-CAAAG-UG-GGACGAcg 5'
                  |||| | || || |: :|||:|  
   Ref:      5' ugUGUCUAUGUAUCUAUAUCUGUUuu 3'

   Energy:  -15.710000 kCal/Mol

Scores for this hit:
>mmu-miR-761	Mmu_CoupTF1	100.00	-15.71	3 21	571 596	22	63.64%	77.27%


   Forward:	Score: 97.000000  Q:2 to 14  R:157 to 180 Align Len (14) (71.43%) (71.43%)

   Query:    3' acacagucaAAGUGGGA--CGACg 5'
                         | || |||  |||| 
   Ref:      5' cugcaggaaUGCAACCUGAGCUGc 3'

   Energy:  -16.959999 kCal/Mol

Scores for this hit:
>mmu-miR-761	Mmu_CoupTF1	97.00	-16.96	2 14	157 180	14	71.43%	71.43%

Score for this Scan:
Seq1,Seq2,Tot Score,Tot Energy,Max Score,Max Energy,Strand,Len1,Len2,Positions
>>mmu-miR-761	Mmu_CoupTF1	430.00	-64.76	126.00	-17.04	202	22	760	 10 142 571 157
Complete

Read Sequence:mmu-miR-301b (23 nt)
Read Sequence:Mmu_CoupTF1 (760 nt)
=-=-=-=-=-=-=-=-=-=-=-=-=-=-=-=-=-=-=-=-=-=-=-=-=-=-=-=-=-=-=-=
Performing Scan: mmu-miR-301b vs Mmu_CoupTF1
=-=-=-=-=-=-=-=-=-=-=-=-=-=-=-=-=-=-=-=-=-=-=-=-=-=-=-=-=-=-=-=

   Forward:	Score: 108.000000  Q:5 to 22  R:646 to 669 Align Len (18) (72.22%) (77.78%)

   Query:    3' cgAAACUGU-UAUGGUAACGugac 5'
                  |||||:| |  || ||||    
   Ref:      5' uuUUUGAUAUAACCCUUUGCuucu 3'

   Energy:  -15.560000 kCal/Mol

Scores for this hit:
>mmu-miR-301b	Mmu_CoupTF1	108.00	-15.56	5 22	646 669	18	72.22%	77.78%

Score for this Scan:
Seq1,Seq2,Tot Score,Tot Energy,Max Score,Max Energy,Strand,Len1,Len2,Positions
>>mmu-miR-301b	Mmu_CoupTF1	108.00	-15.56	108.00	-15.56	203	23	760	 646
Complete

Read Sequence:mmu-miR-1959 (20 nt)
Read Sequence:Mmu_CoupTF1 (760 nt)
=-=-=-=-=-=-=-=-=-=-=-=-=-=-=-=-=-=-=-=-=-=-=-=-=-=-=-=-=-=-=-=
Performing Scan: mmu-miR-1959 vs Mmu_CoupTF1
=-=-=-=-=-=-=-=-=-=-=-=-=-=-=-=-=-=-=-=-=-=-=-=-=-=-=-=-=-=-=-=

   Forward:	Score: 95.000000  Q:2 to 16  R:167 to 186 Align Len (14) (78.57%) (85.71%)

   Query:    3' gagguGACUCGAUGUAGGGg 5'
                     |||||||:||  || 
   Ref:      5' gcaacCUGAGCUGCAAACCa 3'

   Energy:  -21.690001 kCal/Mol

Scores for this hit:
>mmu-miR-1959	Mmu_CoupTF1	95.00	-21.69	2 16	167 186	14	78.57%	85.71%

Score for this Scan:
Seq1,Seq2,Tot Score,Tot Energy,Max Score,Max Energy,Strand,Len1,Len2,Positions
>>mmu-miR-1959	Mmu_CoupTF1	95.00	-21.69	95.00	-21.69	204	20	760	 167
Complete

Read Sequence:mmu-miR-30c (23 nt)
Read Sequence:Mmu_CoupTF1 (760 nt)
=-=-=-=-=-=-=-=-=-=-=-=-=-=-=-=-=-=-=-=-=-=-=-=-=-=-=-=-=-=-=-=
Performing Scan: mmu-miR-30c vs Mmu_CoupTF1
=-=-=-=-=-=-=-=-=-=-=-=-=-=-=-=-=-=-=-=-=-=-=-=-=-=-=-=-=-=-=-=
Score for this Scan:
No Hits Found above Threshold
Complete

Read Sequence:mmu-miR-30c-1* (22 nt)
Read Sequence:Mmu_CoupTF1 (760 nt)
=-=-=-=-=-=-=-=-=-=-=-=-=-=-=-=-=-=-=-=-=-=-=-=-=-=-=-=-=-=-=-=
Performing Scan: mmu-miR-30c-1* vs Mmu_CoupTF1
=-=-=-=-=-=-=-=-=-=-=-=-=-=-=-=-=-=-=-=-=-=-=-=-=-=-=-=-=-=-=-=

   Forward:	Score: 134.000000  Q:3 to 21  R:44 to 64 Align Len (18) (66.67%) (77.78%)

   Query:    3' ccUCAUUUGUUGGGAGAGGGuc 5'
                  | |||: |:  |||||||  
   Ref:      5' agACUAAG-AGGACUCUCCCug 3'

   Energy:  -18.469999 kCal/Mol

Scores for this hit:
>mmu-miR-30c-1*	Mmu_CoupTF1	134.00	-18.47	3 21	44 64	18	66.67%	77.78%


   Forward:	Score: 130.000000  Q:2 to 21  R:529 to 549 Align Len (19) (63.16%) (84.21%)

   Query:    3' ccUCAUUUGUUGGGAGAGGGUc 5'
                  :| |||:|| | |:|:||| 
   Ref:      5' ggGGGAAAUAA-CAUUUUCCAa 3'

   Energy:  -20.590000 kCal/Mol

Scores for this hit:
>mmu-miR-30c-1*	Mmu_CoupTF1	130.00	-20.59	2 21	529 549	19	63.16%	84.21%


   Forward:	Score: 110.000000  Q:3 to 15  R:12 to 34 Align Len (13) (84.62%) (92.31%)

   Query:    3' ccucauuuGUUGGGA-GAGGGuc 5'
                        |||:||| |||||  
   Ref:      5' uucccaccCAAUCCUGCUCCCug 3'

   Energy:  -21.090000 kCal/Mol

Scores for this hit:
>mmu-miR-30c-1*	Mmu_CoupTF1	110.00	-21.09	3 15	12 34	13	84.62%	92.31%


   Forward:	Score: 104.000000  Q:2 to 8  R:324 to 345 Align Len (6) (83.33%) (100.00%)

   Query:    3' ccucauuuguugggaGAGGGUc 5'
                               ||:||| 
   Ref:      5' auaaaauagauggacCUUCCAg 3'

   Energy:  -15.180000 kCal/Mol

Scores for this hit:
>mmu-miR-30c-1*	Mmu_CoupTF1	104.00	-15.18	2 8	324 345	6	83.33%	100.00%


   Forward:	Score: 100.000000  Q:3 to 8  R:21 to 42 Align Len (5) (100.00%) (100.00%)

   Query:    3' ccucauuuguugggaGAGGGuc 5'
                               |||||  
   Ref:      5' aauccugcucccugaCUCCCua 3'

   Energy:  -17.090000 kCal/Mol

Scores for this hit:
>mmu-miR-30c-1*	Mmu_CoupTF1	100.00	-17.09	3 8	21 42	5	100.00%	100.00%

Score for this Scan:
Seq1,Seq2,Tot Score,Tot Energy,Max Score,Max Energy,Strand,Len1,Len2,Positions
>>mmu-miR-30c-1*	Mmu_CoupTF1	578.00	-92.42	134.00	-21.09	206	22	760	 44 529 12 324 21
Complete

Read Sequence:mmu-miR-2145 (19 nt)
Read Sequence:Mmu_CoupTF1 (760 nt)
=-=-=-=-=-=-=-=-=-=-=-=-=-=-=-=-=-=-=-=-=-=-=-=-=-=-=-=-=-=-=-=
Performing Scan: mmu-miR-2145 vs Mmu_CoupTF1
=-=-=-=-=-=-=-=-=-=-=-=-=-=-=-=-=-=-=-=-=-=-=-=-=-=-=-=-=-=-=-=

   Forward:	Score: 138.000000  Q:2 to 18  R:13 to 29 Align Len (16) (75.00%) (81.25%)

   Query:    3' uuGGUCCGGGCUGGGACGa 5'
                  |||  ||| |:||||| 
   Ref:      5' ucCCA--CCCAAUCCUGCu 3'

   Energy:  -21.309999 kCal/Mol

Scores for this hit:
>mmu-miR-2145	Mmu_CoupTF1	138.00	-21.31	2 18	13 29	16	75.00%	81.25%


   Forward:	Score: 136.000000  Q:2 to 17  R:145 to 161 Align Len (15) (80.00%) (86.67%)

   Query:    3' uugGUCCGGGCUGGGACGa 5'
                   || |||| ||:|||| 
   Ref:      5' gagCA-GCCC-ACUCUGCa 3'

   Energy:  -20.360001 kCal/Mol

Scores for this hit:
>mmu-miR-2145	Mmu_CoupTF1	136.00	-20.36	2 17	145 161	15	80.00%	86.67%


   Forward:	Score: 103.000000  Q:3 to 16  R:48 to 66 Align Len (13) (69.23%) (76.92%)

   Query:    3' uuggUCCGGGCUGGGACga 5'
                    ||| |:  |||||  
   Ref:      5' uaagAGGACUCUCCCUGac 3'

   Energy:  -16.370001 kCal/Mol

Scores for this hit:
>mmu-miR-2145	Mmu_CoupTF1	103.00	-16.37	3 16	48 66	13	69.23%	76.92%


   Forward:	Score: 99.000000  Q:3 to 17  R:157 to 176 Align Len (15) (66.67%) (73.33%)

   Query:    3' uugGUCCGGGC-UGGGACga 5'
                   ||||  :| | ||||  
   Ref:      5' cugCAGGAAUGCAACCUGag 3'

   Energy:  -17.309999 kCal/Mol

Scores for this hit:
>mmu-miR-2145	Mmu_CoupTF1	99.00	-17.31	3 17	157 176	15	66.67%	73.33%

Score for this Scan:
Seq1,Seq2,Tot Score,Tot Energy,Max Score,Max Energy,Strand,Len1,Len2,Positions
>>mmu-miR-2145	Mmu_CoupTF1	476.00	-75.35	138.00	-21.31	207	19	760	 13 145 48 157
Complete

Read Sequence:mmu-miR-467d (22 nt)
Read Sequence:Mmu_CoupTF1 (760 nt)
=-=-=-=-=-=-=-=-=-=-=-=-=-=-=-=-=-=-=-=-=-=-=-=-=-=-=-=-=-=-=-=
Performing Scan: mmu-miR-467d vs Mmu_CoupTF1
=-=-=-=-=-=-=-=-=-=-=-=-=-=-=-=-=-=-=-=-=-=-=-=-=-=-=-=-=-=-=-=
Score for this Scan:
No Hits Found above Threshold
Complete

Read Sequence:mmu-miR-467d* (22 nt)
Read Sequence:Mmu_CoupTF1 (760 nt)
=-=-=-=-=-=-=-=-=-=-=-=-=-=-=-=-=-=-=-=-=-=-=-=-=-=-=-=-=-=-=-=
Performing Scan: mmu-miR-467d* vs Mmu_CoupTF1
=-=-=-=-=-=-=-=-=-=-=-=-=-=-=-=-=-=-=-=-=-=-=-=-=-=-=-=-=-=-=-=
Score for this Scan:
No Hits Found above Threshold
Complete

Read Sequence:mmu-miR-1945 (22 nt)
Read Sequence:Mmu_CoupTF1 (760 nt)
=-=-=-=-=-=-=-=-=-=-=-=-=-=-=-=-=-=-=-=-=-=-=-=-=-=-=-=-=-=-=-=
Performing Scan: mmu-miR-1945 vs Mmu_CoupTF1
=-=-=-=-=-=-=-=-=-=-=-=-=-=-=-=-=-=-=-=-=-=-=-=-=-=-=-=-=-=-=-=

   Forward:	Score: 103.000000  Q:2 to 21  R:113 to 131 Align Len (19) (63.16%) (73.68%)

   Query:    3' caGGGCUGUCAUGGGCGCUUCu 5'
                  || |:||| |  || ||:| 
   Ref:      5' ggCCAGGCAG-A--CGGGAGGa 3'

   Energy:  -20.770000 kCal/Mol

Scores for this hit:
>mmu-miR-1945	Mmu_CoupTF1	103.00	-20.77	2 21	113 131	19	63.16%	73.68%

Score for this Scan:
Seq1,Seq2,Tot Score,Tot Energy,Max Score,Max Energy,Strand,Len1,Len2,Positions
>>mmu-miR-1945	Mmu_CoupTF1	103.00	-20.77	103.00	-20.77	210	22	760	 113
Complete

Read Sequence:mmu-miR-486 (22 nt)
Read Sequence:Mmu_CoupTF1 (760 nt)
=-=-=-=-=-=-=-=-=-=-=-=-=-=-=-=-=-=-=-=-=-=-=-=-=-=-=-=-=-=-=-=
Performing Scan: mmu-miR-486 vs Mmu_CoupTF1
=-=-=-=-=-=-=-=-=-=-=-=-=-=-=-=-=-=-=-=-=-=-=-=-=-=-=-=-=-=-=-=

   Forward:	Score: 113.000000  Q:2 to 19  R:141 to 164 Align Len (19) (68.42%) (73.68%)

   Query:    3' gagcCCCGUCGAGU--CAUGUCCu 5'
                    | ||||| ||   |:|||| 
   Ref:      5' acaaGAGCAGCCCACUCUGCAGGa 3'

   Energy:  -18.990000 kCal/Mol

Scores for this hit:
>mmu-miR-486	Mmu_CoupTF1	113.00	-18.99	2 19	141 164	19	68.42%	73.68%


   Forward:	Score: 94.000000  Q:2 to 21  R:100 to 120 Align Len (19) (63.16%) (68.42%)

   Query:    3' gaGCCCCGUCGAGUCAUGUCCu 5'
                  :||  |||  |||  |||| 
   Ref:      5' gaUGGACCAG-GCAGGCCAGGc 3'

   Energy:  -18.330000 kCal/Mol

Scores for this hit:
>mmu-miR-486	Mmu_CoupTF1	94.00	-18.33	2 21	100 120	19	63.16%	68.42%


   Forward:	Score: 94.000000  Q:2 to 19  R:125 to 146 Align Len (17) (58.82%) (70.59%)

   Query:    3' gagcCCCGUCGAGUCAUGUCCu 5'
                    ||  :||| :| ||| | 
   Ref:      5' gggaGGAGGGCUGGGAACAAGa 3'

   Energy:  -16.070000 kCal/Mol

Scores for this hit:
>mmu-miR-486	Mmu_CoupTF1	94.00	-16.07	2 19	125 146	17	58.82%	70.59%


   Forward:	Score: 90.000000  Q:4 to 21  R:83 to 103 Align Len (17) (58.82%) (82.35%)

   Query:    3' gaGCCCCGUCGAGUCAUGUccu 5'
                  :||||  ||| :|||::   
   Ref:      5' uuUGGGGAUGCU-GGUAUGaug 3'

   Energy:  -18.129999 kCal/Mol

Scores for this hit:
>mmu-miR-486	Mmu_CoupTF1	90.00	-18.13	4 21	83 103	17	58.82%	82.35%

Score for this Scan:
Seq1,Seq2,Tot Score,Tot Energy,Max Score,Max Energy,Strand,Len1,Len2,Positions
>>mmu-miR-486	Mmu_CoupTF1	391.00	-71.52	113.00	-18.99	211	22	760	 141 100 125 83
Complete

Read Sequence:mmu-miR-1899 (22 nt)
Read Sequence:Mmu_CoupTF1 (760 nt)
=-=-=-=-=-=-=-=-=-=-=-=-=-=-=-=-=-=-=-=-=-=-=-=-=-=-=-=-=-=-=-=
Performing Scan: mmu-miR-1899 vs Mmu_CoupTF1
=-=-=-=-=-=-=-=-=-=-=-=-=-=-=-=-=-=-=-=-=-=-=-=-=-=-=-=-=-=-=-=
Score for this Scan:
No Hits Found above Threshold
Complete

Read Sequence:mmu-miR-1894-5p (22 nt)
Read Sequence:Mmu_CoupTF1 (760 nt)
=-=-=-=-=-=-=-=-=-=-=-=-=-=-=-=-=-=-=-=-=-=-=-=-=-=-=-=-=-=-=-=
Performing Scan: mmu-miR-1894-5p vs Mmu_CoupTF1
=-=-=-=-=-=-=-=-=-=-=-=-=-=-=-=-=-=-=-=-=-=-=-=-=-=-=-=-=-=-=-=

   Forward:	Score: 113.000000  Q:2 to 21  R:110 to 131 Align Len (20) (70.00%) (75.00%)

   Query:    3' ucUCC-GUCCACCAUCCCCUCUc 5'
                  ||| ||||  | | |||||: 
   Ref:      5' gcAGGCCAGGCAG-ACGGGAGGa 3'

   Energy:  -20.010000 kCal/Mol

Scores for this hit:
>mmu-miR-1894-5p	Mmu_CoupTF1	113.00	-20.01	2 21	110 131	20	70.00%	75.00%

Score for this Scan:
Seq1,Seq2,Tot Score,Tot Energy,Max Score,Max Energy,Strand,Len1,Len2,Positions
>>mmu-miR-1894-5p	Mmu_CoupTF1	113.00	-20.01	113.00	-20.01	213	22	760	 110
Complete

Read Sequence:mmu-miR-1894-3p (22 nt)
Read Sequence:Mmu_CoupTF1 (760 nt)
=-=-=-=-=-=-=-=-=-=-=-=-=-=-=-=-=-=-=-=-=-=-=-=-=-=-=-=-=-=-=-=
Performing Scan: mmu-miR-1894-3p vs Mmu_CoupTF1
=-=-=-=-=-=-=-=-=-=-=-=-=-=-=-=-=-=-=-=-=-=-=-=-=-=-=-=-=-=-=-=

   Forward:	Score: 135.000000  Q:2 to 21  R:21 to 44 Align Len (21) (71.43%) (76.19%)

   Query:    3' gaGGGAAGUGGGA--GAGGGAACg 5'
                  :||| | ||||  |||||| | 
   Ref:      5' aaUCCUGCUCCCUGACUCCCUAGa 3'

   Energy:  -24.530001 kCal/Mol

Scores for this hit:
>mmu-miR-1894-3p	Mmu_CoupTF1	135.00	-24.53	2 21	21 44	21	71.43%	76.19%


   Forward:	Score: 115.000000  Q:4 to 12  R:45 to 66 Align Len (8) (100.00%) (100.00%)

   Query:    3' gagggaaguggGAGAGGGAacg 5'
                           ||||||||   
   Ref:      5' gacuaagaggaCUCUCCCUgac 3'

   Energy:  -17.190001 kCal/Mol

Scores for this hit:
>mmu-miR-1894-3p	Mmu_CoupTF1	115.00	-17.19	4 12	45 66	8	100.00%	100.00%


   Forward:	Score: 98.000000  Q:2 to 11  R:610 to 631 Align Len (9) (66.67%) (88.89%)

   Query:    3' gagggaagugggAGAGGGAACg 5'
                            |:|||: || 
   Ref:      5' uuccaaaccagaUUUCCUGUGa 3'

   Energy:  -17.350000 kCal/Mol

Scores for this hit:
>mmu-miR-1894-3p	Mmu_CoupTF1	98.00	-17.35	2 11	610 631	9	66.67%	88.89%

Score for this Scan:
Seq1,Seq2,Tot Score,Tot Energy,Max Score,Max Energy,Strand,Len1,Len2,Positions
>>mmu-miR-1894-3p	Mmu_CoupTF1	348.00	-59.07	135.00	-24.53	214	22	760	 21 45 610
Complete

Read Sequence:mmu-miR-465c-5p (22 nt)
Read Sequence:Mmu_CoupTF1 (760 nt)
=-=-=-=-=-=-=-=-=-=-=-=-=-=-=-=-=-=-=-=-=-=-=-=-=-=-=-=-=-=-=-=
Performing Scan: mmu-miR-465c-5p vs Mmu_CoupTF1
=-=-=-=-=-=-=-=-=-=-=-=-=-=-=-=-=-=-=-=-=-=-=-=-=-=-=-=-=-=-=-=

   Forward:	Score: 102.000000  Q:3 to 21  R:143 to 163 Align Len (18) (72.22%) (77.78%)

   Query:    3' guCUAGUCGCGGUAAGAUUUau 5'
                  || |||| ||| |||: |  
   Ref:      5' aaGAGCAGC-CCACUCUGCAgg 3'

   Energy:  -15.960000 kCal/Mol

Scores for this hit:
>mmu-miR-465c-5p	Mmu_CoupTF1	102.00	-15.96	3 21	143 163	18	72.22%	77.78%

Score for this Scan:
Seq1,Seq2,Tot Score,Tot Energy,Max Score,Max Energy,Strand,Len1,Len2,Positions
>>mmu-miR-465c-5p	Mmu_CoupTF1	102.00	-15.96	102.00	-15.96	215	22	760	 143
Complete

Read Sequence:mmu-miR-465c-3p (22 nt)
Read Sequence:Mmu_CoupTF1 (760 nt)
=-=-=-=-=-=-=-=-=-=-=-=-=-=-=-=-=-=-=-=-=-=-=-=-=-=-=-=-=-=-=-=
Performing Scan: mmu-miR-465c-3p vs Mmu_CoupTF1
=-=-=-=-=-=-=-=-=-=-=-=-=-=-=-=-=-=-=-=-=-=-=-=-=-=-=-=-=-=-=-=

   Forward:	Score: 126.000000  Q:3 to 20  R:43 to 67 Align Len (20) (60.00%) (70.00%)

   Query:    3' agaUGAAUCUUU---CCGGGACUag 5'
                   ||| |||::     ||||||  
   Ref:      5' gagACUAAGAGGACUCUCCCUGAcc 3'

   Energy:  -17.620001 kCal/Mol

Scores for this hit:
>mmu-miR-465c-3p	Mmu_CoupTF1	126.00	-17.62	3 20	43 67	20	60.00%	70.00%


   Forward:	Score: 115.000000  Q:2 to 20  R:196 to 217 Align Len (18) (66.67%) (72.22%)

   Query:    3' agaUGAAUCUUUCCGGGACUAg 5'
                   ||| |   ||| :||||| 
   Ref:      5' gagACUCAUUUAGGAUCUGAUc 3'

   Energy:  -17.459999 kCal/Mol

Scores for this hit:
>mmu-miR-465c-3p	Mmu_CoupTF1	115.00	-17.46	2 20	196 217	18	66.67%	72.22%


   Forward:	Score: 110.000000  Q:3 to 16  R:295 to 317 Align Len (14) (78.57%) (85.71%)

   Query:    3' agaugaaUCUUUCC-GGGACUag 5'
                       |||:||| || |||  
   Ref:      5' auuuggaAGAGAGGACCAUGAga 3'

   Energy:  -15.080000 kCal/Mol

Scores for this hit:
>mmu-miR-465c-3p	Mmu_CoupTF1	110.00	-15.08	3 16	295 317	14	78.57%	85.71%


   Forward:	Score: 100.000000  Q:3 to 8  R:156 to 177 Align Len (5) (100.00%) (100.00%)

   Query:    3' agaugaaucuuuccgGGACUag 5'
                               |||||  
   Ref:      5' ucugcaggaaugcaaCCUGAgc 3'

   Energy:  -15.110000 kCal/Mol

Scores for this hit:
>mmu-miR-465c-3p	Mmu_CoupTF1	100.00	-15.11	3 8	156 177	5	100.00%	100.00%

Score for this Scan:
Seq1,Seq2,Tot Score,Tot Energy,Max Score,Max Energy,Strand,Len1,Len2,Positions
>>mmu-miR-465c-3p	Mmu_CoupTF1	451.00	-65.27	126.00	-17.62	216	22	760	 43 196 295 156
Complete

Read Sequence:mmu-miR-695 (22 nt)
Read Sequence:Mmu_CoupTF1 (760 nt)
=-=-=-=-=-=-=-=-=-=-=-=-=-=-=-=-=-=-=-=-=-=-=-=-=-=-=-=-=-=-=-=
Performing Scan: mmu-miR-695 vs Mmu_CoupTF1
=-=-=-=-=-=-=-=-=-=-=-=-=-=-=-=-=-=-=-=-=-=-=-=-=-=-=-=-=-=-=-=

   Forward:	Score: 147.000000  Q:2 to 19  R:6 to 25 Align Len (17) (70.59%) (76.47%)

   Query:    3' aaguCAGUGGAUACGGGUUAGa 5'
                    ||: || |  ||||||| 
   Ref:      5' ggguGUUUCCCA--CCCAAUCc 3'

   Energy:  -16.350000 kCal/Mol

Scores for this hit:
>mmu-miR-695	Mmu_CoupTF1	147.00	-16.35	2 19	6 25	17	70.59%	76.47%

Score for this Scan:
Seq1,Seq2,Tot Score,Tot Energy,Max Score,Max Energy,Strand,Len1,Len2,Positions
>>mmu-miR-695	Mmu_CoupTF1	147.00	-16.35	147.00	-16.35	217	22	760	 6
Complete

Read Sequence:mmu-miR-346 (23 nt)
Read Sequence:Mmu_CoupTF1 (760 nt)
=-=-=-=-=-=-=-=-=-=-=-=-=-=-=-=-=-=-=-=-=-=-=-=-=-=-=-=-=-=-=-=
Performing Scan: mmu-miR-346 vs Mmu_CoupTF1
=-=-=-=-=-=-=-=-=-=-=-=-=-=-=-=-=-=-=-=-=-=-=-=-=-=-=-=-=-=-=-=

   Forward:	Score: 165.000000  Q:2 to 22  R:106 to 125 Align Len (20) (80.00%) (80.00%)

   Query:    3' ucUCCGUCCGUGAGCCCGUCUGu 5'
                  ||||||||   | ||||||| 
   Ref:      5' ccAGGCAGGC---CAGGCAGACg 3'

   Energy:  -30.469999 kCal/Mol

Scores for this hit:
>mmu-miR-346	Mmu_CoupTF1	165.00	-30.47	2 22	106 125	20	80.00%	80.00%


   Forward:	Score: 100.000000  Q:2 to 22  R:130 to 153 Align Len (21) (61.90%) (71.43%)

   Query:    3' ucUCCG-UCCGUGAGCCCGUCUGu 5'
                  :||| :|| ||  | |||| | 
   Ref:      5' gaGGGCUGGGAACAAGAGCAGCCc 3'

   Energy:  -16.730000 kCal/Mol

Scores for this hit:
>mmu-miR-346	Mmu_CoupTF1	100.00	-16.73	2 22	130 153	21	61.90%	71.43%

Score for this Scan:
Seq1,Seq2,Tot Score,Tot Energy,Max Score,Max Energy,Strand,Len1,Len2,Positions
>>mmu-miR-346	Mmu_CoupTF1	265.00	-47.20	165.00	-30.47	218	23	760	 106 130
Complete

Read Sequence:mmu-miR-207 (23 nt)
Read Sequence:Mmu_CoupTF1 (760 nt)
=-=-=-=-=-=-=-=-=-=-=-=-=-=-=-=-=-=-=-=-=-=-=-=-=-=-=-=-=-=-=-=
Performing Scan: mmu-miR-207 vs Mmu_CoupTF1
=-=-=-=-=-=-=-=-=-=-=-=-=-=-=-=-=-=-=-=-=-=-=-=-=-=-=-=-=-=-=-=

   Forward:	Score: 143.000000  Q:2 to 22  R:107 to 133 Align Len (24) (66.67%) (75.00%)

   Query:    3' cuCCCUCC--UC--UCGGUCCUCUUCg 5'
                  || |||  ||  || |:||||:|| 
   Ref:      5' caGGCAGGCCAGGCAGACGGGAGGAGg 3'

   Energy:  -24.639999 kCal/Mol

Scores for this hit:
>mmu-miR-207	Mmu_CoupTF1	143.00	-24.64	2 22	107 133	24	66.67%	75.00%


   Forward:	Score: 138.000000  Q:3 to 20  R:170 to 194 Align Len (19) (73.68%) (73.68%)

   Query:    3' cuccCUC--CUCUCGGUCCUCUUcg 5'
                    |||  |  | |||||||||  
   Ref:      5' accuGAGCUGCAAACCAGGAGAAaa 3'

   Energy:  -17.660000 kCal/Mol

Scores for this hit:
>mmu-miR-207	Mmu_CoupTF1	138.00	-17.66	3 20	170 194	19	73.68%	73.68%


   Forward:	Score: 127.000000  Q:3 to 21  R:296 to 320 Align Len (20) (80.00%) (80.00%)

   Query:    3' cucCCUCCUCUC--GGUCCUCUUcg 5'
                   ||| |||||  ||| |||||  
   Ref:      5' uuuGGAAGAGAGGACCAUGAGAAau 3'

   Energy:  -19.570000 kCal/Mol

Scores for this hit:
>mmu-miR-207	Mmu_CoupTF1	127.00	-19.57	3 21	296 320	20	80.00%	80.00%


   Forward:	Score: 98.000000  Q:2 to 16  R:69 to 93 Align Len (16) (62.50%) (68.75%)

   Query:    3' cucccuccUCUCGG--UCCUCUUCg 5'
                        | ||||   ||:|| | 
   Ref:      5' aggacuaaAAAGCCUUUGGGGAUGc 3'

   Energy:  -17.490000 kCal/Mol

Scores for this hit:
>mmu-miR-207	Mmu_CoupTF1	98.00	-17.49	2 16	69 93	16	62.50%	68.75%

Score for this Scan:
Seq1,Seq2,Tot Score,Tot Energy,Max Score,Max Energy,Strand,Len1,Len2,Positions
>>mmu-miR-207	Mmu_CoupTF1	506.00	-79.36	143.00	-24.64	219	23	760	 107 170 296 69
Complete

Read Sequence:mmu-miR-467a (22 nt)
Read Sequence:Mmu_CoupTF1 (760 nt)
=-=-=-=-=-=-=-=-=-=-=-=-=-=-=-=-=-=-=-=-=-=-=-=-=-=-=-=-=-=-=-=
Performing Scan: mmu-miR-467a vs Mmu_CoupTF1
=-=-=-=-=-=-=-=-=-=-=-=-=-=-=-=-=-=-=-=-=-=-=-=-=-=-=-=-=-=-=-=

   Forward:	Score: 96.000000  Q:5 to 20  R:93 to 116 Align Len (18) (66.67%) (77.78%)

   Query:    3' gcgUAUAUGUAC---GUCCGUgaau 5'
                   :|||: |||   ||||||    
   Ref:      5' cugGUAUG-AUGGACCAGGCAggcc 3'

   Energy:  -15.300000 kCal/Mol

Scores for this hit:
>mmu-miR-467a	Mmu_CoupTF1	96.00	-15.30	5 20	93 116	18	66.67%	77.78%

Score for this Scan:
Seq1,Seq2,Tot Score,Tot Energy,Max Score,Max Energy,Strand,Len1,Len2,Positions
>>mmu-miR-467a	Mmu_CoupTF1	96.00	-15.30	96.00	-15.30	220	22	760	 93
Complete

Read Sequence:mmu-miR-467a* (22 nt)
Read Sequence:Mmu_CoupTF1 (760 nt)
=-=-=-=-=-=-=-=-=-=-=-=-=-=-=-=-=-=-=-=-=-=-=-=-=-=-=-=-=-=-=-=
Performing Scan: mmu-miR-467a* vs Mmu_CoupTF1
=-=-=-=-=-=-=-=-=-=-=-=-=-=-=-=-=-=-=-=-=-=-=-=-=-=-=-=-=-=-=-=
Score for this Scan:
No Hits Found above Threshold
Complete

Read Sequence:mmu-miR-700 (21 nt)
Read Sequence:Mmu_CoupTF1 (760 nt)
=-=-=-=-=-=-=-=-=-=-=-=-=-=-=-=-=-=-=-=-=-=-=-=-=-=-=-=-=-=-=-=
Performing Scan: mmu-miR-700 vs Mmu_CoupTF1
=-=-=-=-=-=-=-=-=-=-=-=-=-=-=-=-=-=-=-=-=-=-=-=-=-=-=-=-=-=-=-=

   Forward:	Score: 101.000000  Q:2 to 20  R:400 to 419 Align Len (18) (66.67%) (77.78%)

   Query:    3' ccACCUGAGCCAAGGGCGCAc 5'
                  |||||| |  |||: :|| 
   Ref:      5' agUGGACU-GAAUCCUAUGUa 3'

   Energy:  -19.510000 kCal/Mol

Scores for this hit:
>mmu-miR-700	Mmu_CoupTF1	101.00	-19.51	2 20	400 419	18	66.67%	77.78%

Score for this Scan:
Seq1,Seq2,Tot Score,Tot Energy,Max Score,Max Energy,Strand,Len1,Len2,Positions
>>mmu-miR-700	Mmu_CoupTF1	101.00	-19.51	101.00	-19.51	222	21	760	 400
Complete

Read Sequence:mmu-miR-143 (21 nt)
Read Sequence:Mmu_CoupTF1 (760 nt)
=-=-=-=-=-=-=-=-=-=-=-=-=-=-=-=-=-=-=-=-=-=-=-=-=-=-=-=-=-=-=-=
Performing Scan: mmu-miR-143 vs Mmu_CoupTF1
=-=-=-=-=-=-=-=-=-=-=-=-=-=-=-=-=-=-=-=-=-=-=-=-=-=-=-=-=-=-=-=
Score for this Scan:
No Hits Found above Threshold
Complete

Read Sequence:mmu-miR-9 (23 nt)
Read Sequence:Mmu_CoupTF1 (760 nt)
=-=-=-=-=-=-=-=-=-=-=-=-=-=-=-=-=-=-=-=-=-=-=-=-=-=-=-=-=-=-=-=
Performing Scan: mmu-miR-9 vs Mmu_CoupTF1
=-=-=-=-=-=-=-=-=-=-=-=-=-=-=-=-=-=-=-=-=-=-=-=-=-=-=-=-=-=-=-=
Score for this Scan:
No Hits Found above Threshold
Complete

Read Sequence:mmu-miR-9* (22 nt)
Read Sequence:Mmu_CoupTF1 (760 nt)
=-=-=-=-=-=-=-=-=-=-=-=-=-=-=-=-=-=-=-=-=-=-=-=-=-=-=-=-=-=-=-=
Performing Scan: mmu-miR-9* vs Mmu_CoupTF1
=-=-=-=-=-=-=-=-=-=-=-=-=-=-=-=-=-=-=-=-=-=-=-=-=-=-=-=-=-=-=-=
Score for this Scan:
No Hits Found above Threshold
Complete

Read Sequence:mmu-miR-466f-5p (22 nt)
Read Sequence:Mmu_CoupTF1 (760 nt)
=-=-=-=-=-=-=-=-=-=-=-=-=-=-=-=-=-=-=-=-=-=-=-=-=-=-=-=-=-=-=-=
Performing Scan: mmu-miR-466f-5p vs Mmu_CoupTF1
=-=-=-=-=-=-=-=-=-=-=-=-=-=-=-=-=-=-=-=-=-=-=-=-=-=-=-=-=-=-=-=

   Forward:	Score: 105.000000  Q:2 to 16  R:671 to 691 Align Len (14) (57.14%) (92.86%)

   Query:    3' guacgugUACGUGUGUGUGCAu 5'
                       :|||: |:|:|:|| 
   Ref:      5' auaaugaGUGCG-AUAUAUGUu 3'

   Energy:  -15.780000 kCal/Mol

Scores for this hit:
>mmu-miR-466f-5p	Mmu_CoupTF1	105.00	-15.78	2 16	671 691	14	57.14%	92.86%


   Forward:	Score: 101.000000  Q:4 to 21  R:414 to 433 Align Len (17) (64.71%) (76.47%)

   Query:    3' guACGUGUACGUGUGUGUGcau 5'
                  ||:| |   |||:||||   
   Ref:      5' uaUGUAGA--AACAUACACuga 3'

   Energy:  -15.910000 kCal/Mol

Scores for this hit:
>mmu-miR-466f-5p	Mmu_CoupTF1	101.00	-15.91	4 21	414 433	17	64.71%	76.47%


   Forward:	Score: 92.000000  Q:4 to 18  R:487 to 509 Align Len (15) (60.00%) (93.33%)

   Query:    3' guacgUGUA-CGUGUGUGUGcau 5'
                     |||| |:|::|:||:   
   Ref:      5' uuuaaACAUCGUAUGCGCAUaaa 3'

   Energy:  -18.860001 kCal/Mol

Scores for this hit:
>mmu-miR-466f-5p	Mmu_CoupTF1	92.00	-18.86	4 18	487 509	15	60.00%	93.33%

Score for this Scan:
Seq1,Seq2,Tot Score,Tot Energy,Max Score,Max Energy,Strand,Len1,Len2,Positions
>>mmu-miR-466f-5p	Mmu_CoupTF1	298.00	-50.55	105.00	-18.86	226	22	760	 671 414 487
Complete

Read Sequence:mmu-miR-466f-3p (21 nt)
Read Sequence:Mmu_CoupTF1 (760 nt)
=-=-=-=-=-=-=-=-=-=-=-=-=-=-=-=-=-=-=-=-=-=-=-=-=-=-=-=-=-=-=-=
Performing Scan: mmu-miR-466f-3p vs Mmu_CoupTF1
=-=-=-=-=-=-=-=-=-=-=-=-=-=-=-=-=-=-=-=-=-=-=-=-=-=-=-=-=-=-=-=
Score for this Scan:
No Hits Found above Threshold
Complete

Read Sequence:mmu-miR-1902 (22 nt)
Read Sequence:Mmu_CoupTF1 (760 nt)
=-=-=-=-=-=-=-=-=-=-=-=-=-=-=-=-=-=-=-=-=-=-=-=-=-=-=-=-=-=-=-=
Performing Scan: mmu-miR-1902 vs Mmu_CoupTF1
=-=-=-=-=-=-=-=-=-=-=-=-=-=-=-=-=-=-=-=-=-=-=-=-=-=-=-=-=-=-=-=

   Forward:	Score: 113.000000  Q:3 to 21  R:565 to 587 Align Len (20) (65.00%) (85.00%)

   Query:    3' uuCAG--UACGGAUGACGUGGAga 5'
                  |||  :||:||| ||:|:||  
   Ref:      5' uuGUCCUGUGUCUA-UGUAUCUau 3'

   Energy:  -17.309999 kCal/Mol

Scores for this hit:
>mmu-miR-1902	Mmu_CoupTF1	113.00	-17.31	3 21	565 587	20	65.00%	85.00%

Score for this Scan:
Seq1,Seq2,Tot Score,Tot Energy,Max Score,Max Energy,Strand,Len1,Len2,Positions
>>mmu-miR-1902	Mmu_CoupTF1	113.00	-17.31	113.00	-17.31	228	22	760	 565
Complete

Read Sequence:mmu-miR-466a-5p (22 nt)
Read Sequence:Mmu_CoupTF1 (760 nt)
=-=-=-=-=-=-=-=-=-=-=-=-=-=-=-=-=-=-=-=-=-=-=-=-=-=-=-=-=-=-=-=
Performing Scan: mmu-miR-466a-5p vs Mmu_CoupTF1
=-=-=-=-=-=-=-=-=-=-=-=-=-=-=-=-=-=-=-=-=-=-=-=-=-=-=-=-=-=-=-=

   Forward:	Score: 99.000000  Q:3 to 21  R:1 to 23 Align Len (19) (57.89%) (68.42%)

   Query:    3' auACAUGUAC-AUGUGUGUGUau 5'
                  | |: :|| | | ||| ||  
   Ref:      5' acUUUGGGUGUUUCCCACCCAau 3'

   Energy:  -17.459999 kCal/Mol

Scores for this hit:
>mmu-miR-466a-5p	Mmu_CoupTF1	99.00	-17.46	3 21	1 23	19	57.89%	68.42%

Score for this Scan:
Seq1,Seq2,Tot Score,Tot Energy,Max Score,Max Energy,Strand,Len1,Len2,Positions
>>mmu-miR-466a-5p	Mmu_CoupTF1	99.00	-17.46	99.00	-17.46	229	22	760	 1
Complete

Read Sequence:mmu-miR-466a-3p (23 nt)
Read Sequence:Mmu_CoupTF1 (760 nt)
=-=-=-=-=-=-=-=-=-=-=-=-=-=-=-=-=-=-=-=-=-=-=-=-=-=-=-=-=-=-=-=
Performing Scan: mmu-miR-466a-3p vs Mmu_CoupTF1
=-=-=-=-=-=-=-=-=-=-=-=-=-=-=-=-=-=-=-=-=-=-=-=-=-=-=-=-=-=-=-=
Score for this Scan:
No Hits Found above Threshold
Complete

Read Sequence:mmu-leU-7f (22 nt)
Read Sequence:Mmu_CoupTF1 (760 nt)
=-=-=-=-=-=-=-=-=-=-=-=-=-=-=-=-=-=-=-=-=-=-=-=-=-=-=-=-=-=-=-=
Performing Scan: mmu-leU-7f vs Mmu_CoupTF1
=-=-=-=-=-=-=-=-=-=-=-=-=-=-=-=-=-=-=-=-=-=-=-=-=-=-=-=-=-=-=-=

   Forward:	Score: 112.000000  Q:4 to 21  R:373 to 394 Align Len (17) (64.71%) (82.35%)

   Query:    3' uuGAUAUGUUAGAUGAUGGagu 5'
                  ||:||||:   |||||:   
   Ref:      5' uuCUGUACAGAAAACUACUcau 3'

   Energy:  -18.030001 kCal/Mol

Scores for this hit:
>mmu-leU-7f	Mmu_CoupTF1	112.00	-18.03	4 21	373 394	17	64.71%	82.35%


   Forward:	Score: 103.000000  Q:3 to 21  R:153 to 175 Align Len (19) (57.89%) (73.68%)

   Query:    3' uuGAUAUGU-UAGAUGAUGGAgu 5'
                  || |:|| :  |:| ||||  
   Ref:      5' caCUCUGCAGGAAUGCAACCUga 3'

   Energy:  -15.310000 kCal/Mol

Scores for this hit:
>mmu-leU-7f	Mmu_CoupTF1	103.00	-15.31	3 21	153 175	19	57.89%	73.68%

Score for this Scan:
Seq1,Seq2,Tot Score,Tot Energy,Max Score,Max Energy,Strand,Len1,Len2,Positions
>>mmu-leU-7f	Mmu_CoupTF1	215.00	-33.34	112.00	-18.03	231	22	760	 373 153
Complete

Read Sequence:mmu-leU-7f* (22 nt)
Read Sequence:Mmu_CoupTF1 (760 nt)
=-=-=-=-=-=-=-=-=-=-=-=-=-=-=-=-=-=-=-=-=-=-=-=-=-=-=-=-=-=-=-=
Performing Scan: mmu-leU-7f* vs Mmu_CoupTF1
=-=-=-=-=-=-=-=-=-=-=-=-=-=-=-=-=-=-=-=-=-=-=-=-=-=-=-=-=-=-=-=
Score for this Scan:
No Hits Found above Threshold
Complete

Read Sequence:mmu-miR-1958 (22 nt)
Read Sequence:Mmu_CoupTF1 (760 nt)
=-=-=-=-=-=-=-=-=-=-=-=-=-=-=-=-=-=-=-=-=-=-=-=-=-=-=-=-=-=-=-=
Performing Scan: mmu-miR-1958 vs Mmu_CoupTF1
=-=-=-=-=-=-=-=-=-=-=-=-=-=-=-=-=-=-=-=-=-=-=-=-=-=-=-=-=-=-=-=

   Forward:	Score: 123.000000  Q:2 to 21  R:601 to 628 Align Len (25) (64.00%) (64.00%)

   Query:    3' ugAAUGACGAAGGU------GAAAGGAu 5'
                  || ||| |||||       |||||| 
   Ref:      5' uuUUUCUGGUUCCAAACCAGAUUUCCUg 3'

   Energy:  -19.280001 kCal/Mol

Scores for this hit:
>mmu-miR-1958	Mmu_CoupTF1	123.00	-19.28	2 21	601 628	25	64.00%	64.00%


   Forward:	Score: 90.000000  Q:2 to 17  R:3 to 27 Align Len (18) (66.67%) (72.22%)

   Query:    3' ugaaugACGAA-GGU--GAAAGGAu 5'
                      ||:|| |||  |  |||| 
   Ref:      5' uuugggUGUUUCCCACCCAAUCCUg 3'

   Energy:  -16.780001 kCal/Mol

Scores for this hit:
>mmu-miR-1958	Mmu_CoupTF1	90.00	-16.78	2 17	3 27	18	66.67%	72.22%

Score for this Scan:
Seq1,Seq2,Tot Score,Tot Energy,Max Score,Max Energy,Strand,Len1,Len2,Positions
>>mmu-miR-1958	Mmu_CoupTF1	213.00	-36.06	123.00	-19.28	233	22	760	 601 3
Complete

Read Sequence:mmu-miR-23a (21 nt)
Read Sequence:Mmu_CoupTF1 (760 nt)
=-=-=-=-=-=-=-=-=-=-=-=-=-=-=-=-=-=-=-=-=-=-=-=-=-=-=-=-=-=-=-=
Performing Scan: mmu-miR-23a vs Mmu_CoupTF1
=-=-=-=-=-=-=-=-=-=-=-=-=-=-=-=-=-=-=-=-=-=-=-=-=-=-=-=-=-=-=-=

   Forward:	Score: 99.000000  Q:2 to 20  R:76 to 97 Align Len (19) (57.89%) (84.21%)

   Query:    3' ccUUUAGGGACCGUUAC-ACUa 5'
                  ||: |::||| :||| ||: 
   Ref:      5' aaAAGCCUUUGGGGAUGCUGGu 3'

   Energy:  -16.850000 kCal/Mol

Scores for this hit:
>mmu-miR-23a	Mmu_CoupTF1	99.00	-16.85	2 20	76 97	19	57.89%	84.21%

Score for this Scan:
Seq1,Seq2,Tot Score,Tot Energy,Max Score,Max Energy,Strand,Len1,Len2,Positions
>>mmu-miR-23a	Mmu_CoupTF1	99.00	-16.85	99.00	-16.85	234	21	760	 76
Complete

Read Sequence:mmu-miR-200c* (22 nt)
Read Sequence:Mmu_CoupTF1 (760 nt)
=-=-=-=-=-=-=-=-=-=-=-=-=-=-=-=-=-=-=-=-=-=-=-=-=-=-=-=-=-=-=-=
Performing Scan: mmu-miR-200c* vs Mmu_CoupTF1
=-=-=-=-=-=-=-=-=-=-=-=-=-=-=-=-=-=-=-=-=-=-=-=-=-=-=-=-=-=-=-=

   Forward:	Score: 115.000000  Q:3 to 21  R:245 to 267 Align Len (19) (57.89%) (73.68%)

   Query:    3' ggUUUGUG-ACGACCCAUUCUgc 5'
                  :| | | ||:  |||:|||  
   Ref:      5' agGACCUCGUGUCUGGUGAGAaa 3'

   Energy:  -15.950000 kCal/Mol

Scores for this hit:
>mmu-miR-200c*	Mmu_CoupTF1	115.00	-15.95	3 21	245 267	19	57.89%	73.68%


   Forward:	Score: 108.000000  Q:2 to 15  R:83 to 103 Align Len (13) (76.92%) (84.62%)

   Query:    3' gguuugugACGACCCAUUCUGc 5'
                        |||| |||| ||: 
   Ref:      5' uuuggggaUGCU-GGUAUGAUg 3'

   Energy:  -15.120000 kCal/Mol

Scores for this hit:
>mmu-miR-200c*	Mmu_CoupTF1	108.00	-15.12	2 15	83 103	13	76.92%	84.62%

Score for this Scan:
Seq1,Seq2,Tot Score,Tot Energy,Max Score,Max Energy,Strand,Len1,Len2,Positions
>>mmu-miR-200c*	Mmu_CoupTF1	223.00	-31.07	115.00	-15.95	235	22	760	 245 83
Complete

Read Sequence:mmu-miR-200c (23 nt)
Read Sequence:Mmu_CoupTF1 (760 nt)
=-=-=-=-=-=-=-=-=-=-=-=-=-=-=-=-=-=-=-=-=-=-=-=-=-=-=-=-=-=-=-=
Performing Scan: mmu-miR-200c vs Mmu_CoupTF1
=-=-=-=-=-=-=-=-=-=-=-=-=-=-=-=-=-=-=-=-=-=-=-=-=-=-=-=-=-=-=-=
Score for this Scan:
No Hits Found above Threshold
Complete

Read Sequence:mmu-miR-770-5p (22 nt)
Read Sequence:Mmu_CoupTF1 (760 nt)
=-=-=-=-=-=-=-=-=-=-=-=-=-=-=-=-=-=-=-=-=-=-=-=-=-=-=-=-=-=-=-=
Performing Scan: mmu-miR-770-5p vs Mmu_CoupTF1
=-=-=-=-=-=-=-=-=-=-=-=-=-=-=-=-=-=-=-=-=-=-=-=-=-=-=-=-=-=-=-=

   Forward:	Score: 103.000000  Q:3 to 20  R:243 to 264 Align Len (17) (52.94%) (76.47%)

   Query:    3' gcaCCGGGUCUGUGCACCACga 5'
                   || ||  :::: |||||  
   Ref:      5' aaaGGACCUCGUGUCUGGUGag 3'

   Energy:  -16.129999 kCal/Mol

Scores for this hit:
>mmu-miR-770-5p	Mmu_CoupTF1	103.00	-16.13	3 20	243 264	17	52.94%	76.47%

Score for this Scan:
Seq1,Seq2,Tot Score,Tot Energy,Max Score,Max Energy,Strand,Len1,Len2,Positions
>>mmu-miR-770-5p	Mmu_CoupTF1	103.00	-16.13	103.00	-16.13	237	22	760	 243
Complete

Read Sequence:mmu-miR-770-3p (22 nt)
Read Sequence:Mmu_CoupTF1 (760 nt)
=-=-=-=-=-=-=-=-=-=-=-=-=-=-=-=-=-=-=-=-=-=-=-=-=-=-=-=-=-=-=-=
Performing Scan: mmu-miR-770-3p vs Mmu_CoupTF1
=-=-=-=-=-=-=-=-=-=-=-=-=-=-=-=-=-=-=-=-=-=-=-=-=-=-=-=-=-=-=-=

   Forward:	Score: 120.000000  Q:2 to 8  R:135 to 156 Align Len (6) (100.00%) (100.00%)

   Query:    3' ggucgaggugcagucCGGGUGc 5'
                               |||||| 
   Ref:      5' cugggaacaagagcaGCCCACu 3'

   Energy:  -15.710000 kCal/Mol

Scores for this hit:
>mmu-miR-770-3p	Mmu_CoupTF1	120.00	-15.71	2 8	135 156	6	100.00%	100.00%


   Forward:	Score: 98.000000  Q:5 to 17  R:100 to 120 Align Len (12) (83.33%) (83.33%)

   Query:    3' ggucgaGGUGCAGUCCGGgugc 5'
                      ||| | ||||||    
   Ref:      5' gauggaCCA-GGCAGGCCaggc 3'

   Energy:  -19.680000 kCal/Mol

Scores for this hit:
>mmu-miR-770-3p	Mmu_CoupTF1	98.00	-19.68	5 17	100 120	12	83.33%	83.33%

Score for this Scan:
Seq1,Seq2,Tot Score,Tot Energy,Max Score,Max Energy,Strand,Len1,Len2,Positions
>>mmu-miR-770-3p	Mmu_CoupTF1	218.00	-35.39	120.00	-19.68	238	22	760	 135 100
Complete

Read Sequence:mmu-miR-669e (22 nt)
Read Sequence:Mmu_CoupTF1 (760 nt)
=-=-=-=-=-=-=-=-=-=-=-=-=-=-=-=-=-=-=-=-=-=-=-=-=-=-=-=-=-=-=-=
Performing Scan: mmu-miR-669e vs Mmu_CoupTF1
=-=-=-=-=-=-=-=-=-=-=-=-=-=-=-=-=-=-=-=-=-=-=-=-=-=-=-=-=-=-=-=

   Forward:	Score: 105.000000  Q:3 to 21  R:143 to 166 Align Len (21) (61.90%) (76.19%)

   Query:    3' uaCUUGUACGUGUG---UGUUCUgu 5'
                  ||:|| || |||   :||:||  
   Ref:      5' aaGAGCA-GCCCACUCUGCAGGAau 3'

   Energy:  -16.309999 kCal/Mol

Scores for this hit:
>mmu-miR-669e	Mmu_CoupTF1	105.00	-16.31	3 21	143 166	21	61.90%	76.19%

Score for this Scan:
Seq1,Seq2,Tot Score,Tot Energy,Max Score,Max Energy,Strand,Len1,Len2,Positions
>>mmu-miR-669e	Mmu_CoupTF1	105.00	-16.31	105.00	-16.31	239	22	760	 143
Complete

Read Sequence:mmu-miR-1906 (22 nt)
Read Sequence:Mmu_CoupTF1 (760 nt)
=-=-=-=-=-=-=-=-=-=-=-=-=-=-=-=-=-=-=-=-=-=-=-=-=-=-=-=-=-=-=-=
Performing Scan: mmu-miR-1906 vs Mmu_CoupTF1
=-=-=-=-=-=-=-=-=-=-=-=-=-=-=-=-=-=-=-=-=-=-=-=-=-=-=-=-=-=-=-=

   Forward:	Score: 107.000000  Q:3 to 17  R:74 to 97 Align Len (16) (68.75%) (81.25%)

   Query:    3' ucgggaCGGAG--UCCGACGACgu 5'
                      ||||:  :|| |||||  
   Ref:      5' uaaaaaGCCUUUGGGGAUGCUGgu 3'

   Energy:  -18.000000 kCal/Mol

Scores for this hit:
>mmu-miR-1906	Mmu_CoupTF1	107.00	-18.00	3 17	74 97	16	68.75%	81.25%


   Forward:	Score: 104.000000  Q:4 to 19  R:686 to 706 Align Len (15) (66.67%) (86.67%)

   Query:    3' ucggGACGGAGUCCGACGAcgu 5'
                    :||:|  ||||||:|   
   Ref:      5' uaugUUGUC-GAGGCUGUUcuu 3'

   Energy:  -18.049999 kCal/Mol

Scores for this hit:
>mmu-miR-1906	Mmu_CoupTF1	104.00	-18.05	4 19	686 706	15	66.67%	86.67%


   Forward:	Score: 102.000000  Q:3 to 16  R:242 to 264 Align Len (14) (71.43%) (78.57%)

   Query:    3' ucgggacGGAGU-CCGACGACgu 5'
                       ||||: | ||| ||  
   Ref:      5' aaaaggaCCUCGUGUCUGGUGag 3'

   Energy:  -15.800000 kCal/Mol

Scores for this hit:
>mmu-miR-1906	Mmu_CoupTF1	102.00	-15.80	3 16	242 264	14	71.43%	78.57%


   Forward:	Score: 100.000000  Q:3 to 19  R:144 to 164 Align Len (16) (68.75%) (68.75%)

   Query:    3' ucggGACGGAGUCCGACGACgu 5'
                    | ||| ||  |||| |  
   Ref:      5' agagCAGCC-CACUCUGCAGga 3'

   Energy:  -17.440001 kCal/Mol

Scores for this hit:
>mmu-miR-1906	Mmu_CoupTF1	100.00	-17.44	3 19	144 164	16	68.75%	68.75%


   Forward:	Score: 100.000000  Q:2 to 7  R:160 to 181 Align Len (5) (100.00%) (100.00%)

   Query:    3' ucgggacggaguccgaCGACGu 5'
                                ||||| 
   Ref:      5' caggaaugcaaccugaGCUGCa 3'

   Energy:  -18.870001 kCal/Mol

Scores for this hit:
>mmu-miR-1906	Mmu_CoupTF1	100.00	-18.87	2 7	160 181	5	100.00%	100.00%

Score for this Scan:
Seq1,Seq2,Tot Score,Tot Energy,Max Score,Max Energy,Strand,Len1,Len2,Positions
>>mmu-miR-1906	Mmu_CoupTF1	513.00	-88.16	107.00	-18.87	240	22	760	 74 686 242 144 160
Complete

Read Sequence:mmu-miR-24-2* (22 nt)
Read Sequence:Mmu_CoupTF1 (760 nt)
=-=-=-=-=-=-=-=-=-=-=-=-=-=-=-=-=-=-=-=-=-=-=-=-=-=-=-=-=-=-=-=
Performing Scan: mmu-miR-24-2* vs Mmu_CoupTF1
=-=-=-=-=-=-=-=-=-=-=-=-=-=-=-=-=-=-=-=-=-=-=-=-=-=-=-=-=-=-=-=

   Forward:	Score: 100.000000  Q:2 to 7  R:101 to 122 Align Len (5) (100.00%) (100.00%)

   Query:    3' ugacaaagucgagucaUCCGUg 5'
                                ||||| 
   Ref:      5' auggaccaggcaggccAGGCAg 3'

   Energy:  -16.040001 kCal/Mol

Scores for this hit:
>mmu-miR-24-2*	Mmu_CoupTF1	100.00	-16.04	2 7	101 122	5	100.00%	100.00%

Score for this Scan:
Seq1,Seq2,Tot Score,Tot Energy,Max Score,Max Energy,Strand,Len1,Len2,Positions
>>mmu-miR-24-2*	Mmu_CoupTF1	100.00	-16.04	100.00	-16.04	241	22	760	 101
Complete

Read Sequence:mmu-miR-24 (22 nt)
Read Sequence:Mmu_CoupTF1 (760 nt)
=-=-=-=-=-=-=-=-=-=-=-=-=-=-=-=-=-=-=-=-=-=-=-=-=-=-=-=-=-=-=-=
Performing Scan: mmu-miR-24 vs Mmu_CoupTF1
=-=-=-=-=-=-=-=-=-=-=-=-=-=-=-=-=-=-=-=-=-=-=-=-=-=-=-=-=-=-=-=

   Forward:	Score: 112.000000  Q:2 to 19  R:19 to 39 Align Len (17) (70.59%) (76.47%)

   Query:    3' gacaAGGACGACUUGACUCGGu 5'
                    |||||||   |||| :| 
   Ref:      5' ccaaUCCUGCU-CCCUGACUCc 3'

   Energy:  -19.129999 kCal/Mol

Scores for this hit:
>mmu-miR-24	Mmu_CoupTF1	112.00	-19.13	2 19	19 39	17	70.59%	76.47%

Score for this Scan:
Seq1,Seq2,Tot Score,Tot Energy,Max Score,Max Energy,Strand,Len1,Len2,Positions
>>mmu-miR-24	Mmu_CoupTF1	112.00	-19.13	112.00	-19.13	242	22	760	 19
Complete

Read Sequence:mmu-miR-374 (22 nt)
Read Sequence:Mmu_CoupTF1 (760 nt)
=-=-=-=-=-=-=-=-=-=-=-=-=-=-=-=-=-=-=-=-=-=-=-=-=-=-=-=-=-=-=-=
Performing Scan: mmu-miR-374 vs Mmu_CoupTF1
=-=-=-=-=-=-=-=-=-=-=-=-=-=-=-=-=-=-=-=-=-=-=-=-=-=-=-=-=-=-=-=
Score for this Scan:
No Hits Found above Threshold
Complete

Read Sequence:mmu-miR-374* (22 nt)
Read Sequence:Mmu_CoupTF1 (760 nt)
=-=-=-=-=-=-=-=-=-=-=-=-=-=-=-=-=-=-=-=-=-=-=-=-=-=-=-=-=-=-=-=
Performing Scan: mmu-miR-374* vs Mmu_CoupTF1
=-=-=-=-=-=-=-=-=-=-=-=-=-=-=-=-=-=-=-=-=-=-=-=-=-=-=-=-=-=-=-=

   Forward:	Score: 129.000000  Q:2 to 10  R:151 to 172 Align Len (8) (87.50%) (100.00%)

   Query:    3' gagccuguuacuaUUAUGUUGg 5'
                             |||:|||| 
   Ref:      5' cccacucugcaggAAUGCAACc 3'

   Energy:  -17.790001 kCal/Mol

Scores for this hit:
>mmu-miR-374*	Mmu_CoupTF1	129.00	-17.79	2 10	151 172	8	87.50%	100.00%

Score for this Scan:
Seq1,Seq2,Tot Score,Tot Energy,Max Score,Max Energy,Strand,Len1,Len2,Positions
>>mmu-miR-374*	Mmu_CoupTF1	129.00	-17.79	129.00	-17.79	244	22	760	 151
Complete

Read Sequence:mmu-miR-350 (22 nt)
Read Sequence:Mmu_CoupTF1 (760 nt)
=-=-=-=-=-=-=-=-=-=-=-=-=-=-=-=-=-=-=-=-=-=-=-=-=-=-=-=-=-=-=-=
Performing Scan: mmu-miR-350 vs Mmu_CoupTF1
=-=-=-=-=-=-=-=-=-=-=-=-=-=-=-=-=-=-=-=-=-=-=-=-=-=-=-=-=-=-=-=
Score for this Scan:
No Hits Found above Threshold
Complete

Read Sequence:mmu-miR-683 (21 nt)
Read Sequence:Mmu_CoupTF1 (760 nt)
=-=-=-=-=-=-=-=-=-=-=-=-=-=-=-=-=-=-=-=-=-=-=-=-=-=-=-=-=-=-=-=
Performing Scan: mmu-miR-683 vs Mmu_CoupTF1
=-=-=-=-=-=-=-=-=-=-=-=-=-=-=-=-=-=-=-=-=-=-=-=-=-=-=-=-=-=-=-=

   Forward:	Score: 105.000000  Q:2 to 20  R:111 to 130 Align Len (18) (61.11%) (72.22%)

   Query:    3' cuCCUGUGUCGAAUGUCGUCc 5'
                  || || :||  ||:| || 
   Ref:      5' caGGCCA-GGCAGACGGGAGg 3'

   Energy:  -19.309999 kCal/Mol

Scores for this hit:
>mmu-miR-683	Mmu_CoupTF1	105.00	-19.31	2 20	111 130	18	61.11%	72.22%

Score for this Scan:
Seq1,Seq2,Tot Score,Tot Energy,Max Score,Max Energy,Strand,Len1,Len2,Positions
>>mmu-miR-683	Mmu_CoupTF1	105.00	-19.31	105.00	-19.31	246	21	760	 111
Complete

Read Sequence:mmu-miR-98 (22 nt)
Read Sequence:Mmu_CoupTF1 (760 nt)
=-=-=-=-=-=-=-=-=-=-=-=-=-=-=-=-=-=-=-=-=-=-=-=-=-=-=-=-=-=-=-=
Performing Scan: mmu-miR-98 vs Mmu_CoupTF1
=-=-=-=-=-=-=-=-=-=-=-=-=-=-=-=-=-=-=-=-=-=-=-=-=-=-=-=-=-=-=-=
Score for this Scan:
No Hits Found above Threshold
Complete

Read Sequence:mmu-miR-99a (22 nt)
Read Sequence:Mmu_CoupTF1 (760 nt)
=-=-=-=-=-=-=-=-=-=-=-=-=-=-=-=-=-=-=-=-=-=-=-=-=-=-=-=-=-=-=-=
Performing Scan: mmu-miR-99a vs Mmu_CoupTF1
=-=-=-=-=-=-=-=-=-=-=-=-=-=-=-=-=-=-=-=-=-=-=-=-=-=-=-=-=-=-=-=

   Forward:	Score: 100.000000  Q:3 to 8  R:108 to 129 Align Len (5) (100.00%) (100.00%)

   Query:    3' guguucuagccuagaUGCCCaa 5'
                               |||||  
   Ref:      5' aggcaggccaggcagACGGGag 3'

   Energy:  -16.809999 kCal/Mol

Scores for this hit:
>mmu-miR-99a	Mmu_CoupTF1	100.00	-16.81	3 8	108 129	5	100.00%	100.00%

Score for this Scan:
Seq1,Seq2,Tot Score,Tot Energy,Max Score,Max Energy,Strand,Len1,Len2,Positions
>>mmu-miR-99a	Mmu_CoupTF1	100.00	-16.81	100.00	-16.81	248	22	760	 108
Complete

Read Sequence:mmu-miR-1 (22 nt)
Read Sequence:Mmu_CoupTF1 (760 nt)
=-=-=-=-=-=-=-=-=-=-=-=-=-=-=-=-=-=-=-=-=-=-=-=-=-=-=-=-=-=-=-=
Performing Scan: mmu-miR-1 vs Mmu_CoupTF1
=-=-=-=-=-=-=-=-=-=-=-=-=-=-=-=-=-=-=-=-=-=-=-=-=-=-=-=-=-=-=-=
Score for this Scan:
No Hits Found above Threshold
Complete

Read Sequence:mmu-miR-1940 (27 nt)
Read Sequence:Mmu_CoupTF1 (760 nt)
=-=-=-=-=-=-=-=-=-=-=-=-=-=-=-=-=-=-=-=-=-=-=-=-=-=-=-=-=-=-=-=
Performing Scan: mmu-miR-1940 vs Mmu_CoupTF1
=-=-=-=-=-=-=-=-=-=-=-=-=-=-=-=-=-=-=-=-=-=-=-=-=-=-=-=-=-=-=-=

   Forward:	Score: 108.000000  Q:3 to 25  R:6 to 30 Align Len (22) (63.64%) (72.73%)

   Query:    3' uugACGAGGUGGAAGAGUCAGGAGGua 5'
                   ||:|:| ||  | || |||| |  
   Ref:      5' gggUGUUUC-CC-ACCCAAUCCUGCuc 3'

   Energy:  -16.750000 kCal/Mol

Scores for this hit:
>mmu-miR-1940	Mmu_CoupTF1	108.00	-16.75	3 25	6 30	22	63.64%	72.73%

Score for this Scan:
Seq1,Seq2,Tot Score,Tot Energy,Max Score,Max Energy,Strand,Len1,Len2,Positions
>>mmu-miR-1940	Mmu_CoupTF1	108.00	-16.75	108.00	-16.75	250	27	760	 6
Complete

Read Sequence:mmu-miR-1947 (22 nt)
Read Sequence:Mmu_CoupTF1 (760 nt)
=-=-=-=-=-=-=-=-=-=-=-=-=-=-=-=-=-=-=-=-=-=-=-=-=-=-=-=-=-=-=-=
Performing Scan: mmu-miR-1947 vs Mmu_CoupTF1
=-=-=-=-=-=-=-=-=-=-=-=-=-=-=-=-=-=-=-=-=-=-=-=-=-=-=-=-=-=-=-=
Score for this Scan:
No Hits Found above Threshold
Complete

Read Sequence:mmu-miR-2141 (19 nt)
Read Sequence:Mmu_CoupTF1 (760 nt)
=-=-=-=-=-=-=-=-=-=-=-=-=-=-=-=-=-=-=-=-=-=-=-=-=-=-=-=-=-=-=-=
Performing Scan: mmu-miR-2141 vs Mmu_CoupTF1
=-=-=-=-=-=-=-=-=-=-=-=-=-=-=-=-=-=-=-=-=-=-=-=-=-=-=-=-=-=-=-=
Score for this Scan:
No Hits Found above Threshold
Complete

Read Sequence:mmu-miR-496 (22 nt)
Read Sequence:Mmu_CoupTF1 (760 nt)
=-=-=-=-=-=-=-=-=-=-=-=-=-=-=-=-=-=-=-=-=-=-=-=-=-=-=-=-=-=-=-=
Performing Scan: mmu-miR-496 vs Mmu_CoupTF1
=-=-=-=-=-=-=-=-=-=-=-=-=-=-=-=-=-=-=-=-=-=-=-=-=-=-=-=-=-=-=-=
Score for this Scan:
No Hits Found above Threshold
Complete

Read Sequence:mmu-miR-193* (22 nt)
Read Sequence:Mmu_CoupTF1 (760 nt)
=-=-=-=-=-=-=-=-=-=-=-=-=-=-=-=-=-=-=-=-=-=-=-=-=-=-=-=-=-=-=-=
Performing Scan: mmu-miR-193* vs Mmu_CoupTF1
=-=-=-=-=-=-=-=-=-=-=-=-=-=-=-=-=-=-=-=-=-=-=-=-=-=-=-=-=-=-=-=

   Forward:	Score: 104.000000  Q:3 to 19  R:52 to 76 Align Len (19) (63.16%) (78.95%)

   Query:    3' aguaGA-ACGGGC--GUUUCUGGgu 5'
                    || | ||:|  |||:|||:  
   Ref:      5' aggaCUCUCCCUGACCAAGGACUaa 3'

   Energy:  -15.710000 kCal/Mol

Scores for this hit:
>mmu-miR-193*	Mmu_CoupTF1	104.00	-15.71	3 19	52 76	19	63.16%	78.95%

Score for this Scan:
Seq1,Seq2,Tot Score,Tot Energy,Max Score,Max Energy,Strand,Len1,Len2,Positions
>>mmu-miR-193*	Mmu_CoupTF1	104.00	-15.71	104.00	-15.71	254	22	760	 52
Complete

Read Sequence:mmu-miR-193 (22 nt)
Read Sequence:Mmu_CoupTF1 (760 nt)
=-=-=-=-=-=-=-=-=-=-=-=-=-=-=-=-=-=-=-=-=-=-=-=-=-=-=-=-=-=-=-=
Performing Scan: mmu-miR-193 vs Mmu_CoupTF1
=-=-=-=-=-=-=-=-=-=-=-=-=-=-=-=-=-=-=-=-=-=-=-=-=-=-=-=-=-=-=-=

   Forward:	Score: 138.000000  Q:3 to 19  R:99 to 120 Align Len (16) (75.00%) (75.00%)

   Query:    3' ugacCCUGAAACAUCCGGUCaa 5'
                    ||||   | |||||||  
   Ref:      5' ugauGGACCAGGCAGGCCAGgc 3'

   Energy:  -19.760000 kCal/Mol

Scores for this hit:
>mmu-miR-193	Mmu_CoupTF1	138.00	-19.76	3 19	99 120	16	75.00%	75.00%


   Forward:	Score: 91.000000  Q:3 to 12  R:119 to 140 Align Len (9) (55.56%) (88.89%)

   Query:    3' ugacccugaaaCAUCCGGUCaa 5'
                           | :|||::|  
   Ref:      5' gcagacgggagGAGGGCUGGga 3'

   Energy:  -16.330000 kCal/Mol

Scores for this hit:
>mmu-miR-193	Mmu_CoupTF1	91.00	-16.33	3 12	119 140	9	55.56%	88.89%

Score for this Scan:
Seq1,Seq2,Tot Score,Tot Energy,Max Score,Max Energy,Strand,Len1,Len2,Positions
>>mmu-miR-193	Mmu_CoupTF1	229.00	-36.09	138.00	-19.76	255	22	760	 99 119
Complete

Read Sequence:mmu-miR-1932 (22 nt)
Read Sequence:Mmu_CoupTF1 (760 nt)
=-=-=-=-=-=-=-=-=-=-=-=-=-=-=-=-=-=-=-=-=-=-=-=-=-=-=-=-=-=-=-=
Performing Scan: mmu-miR-1932 vs Mmu_CoupTF1
=-=-=-=-=-=-=-=-=-=-=-=-=-=-=-=-=-=-=-=-=-=-=-=-=-=-=-=-=-=-=-=

   Forward:	Score: 121.000000  Q:2 to 20  R:200 to 223 Align Len (20) (60.00%) (80.00%)

   Query:    3' ggcUGGAU-CGCGAC-AGGCGUUg 5'
                   |::|| |  ||| ||:|:|| 
   Ref:      5' cucAUUUAGGAUCUGAUCUGUAAg 3'

   Energy:  -15.120000 kCal/Mol

Scores for this hit:
>mmu-miR-1932	Mmu_CoupTF1	121.00	-15.12	2 20	200 223	20	60.00%	80.00%

Score for this Scan:
Seq1,Seq2,Tot Score,Tot Energy,Max Score,Max Energy,Strand,Len1,Len2,Positions
>>mmu-miR-1932	Mmu_CoupTF1	121.00	-15.12	121.00	-15.12	256	22	760	 200
Complete

Read Sequence:mmu-miR-295* (22 nt)
Read Sequence:Mmu_CoupTF1 (760 nt)
=-=-=-=-=-=-=-=-=-=-=-=-=-=-=-=-=-=-=-=-=-=-=-=-=-=-=-=-=-=-=-=
Performing Scan: mmu-miR-295* vs Mmu_CoupTF1
=-=-=-=-=-=-=-=-=-=-=-=-=-=-=-=-=-=-=-=-=-=-=-=-=-=-=-=-=-=-=-=
Score for this Scan:
No Hits Found above Threshold
Complete

Read Sequence:mmu-miR-295 (23 nt)
Read Sequence:Mmu_CoupTF1 (760 nt)
=-=-=-=-=-=-=-=-=-=-=-=-=-=-=-=-=-=-=-=-=-=-=-=-=-=-=-=-=-=-=-=
Performing Scan: mmu-miR-295 vs Mmu_CoupTF1
=-=-=-=-=-=-=-=-=-=-=-=-=-=-=-=-=-=-=-=-=-=-=-=-=-=-=-=-=-=-=-=
Score for this Scan:
No Hits Found above Threshold
Complete

Read Sequence:mmu-miR-707 (21 nt)
Read Sequence:Mmu_CoupTF1 (760 nt)
=-=-=-=-=-=-=-=-=-=-=-=-=-=-=-=-=-=-=-=-=-=-=-=-=-=-=-=-=-=-=-=
Performing Scan: mmu-miR-707 vs Mmu_CoupTF1
=-=-=-=-=-=-=-=-=-=-=-=-=-=-=-=-=-=-=-=-=-=-=-=-=-=-=-=-=-=-=-=

   Forward:	Score: 114.000000  Q:3 to 20  R:83 to 104 Align Len (18) (66.67%) (83.33%)

   Query:    3' gcAUCCGUUCG-CCGUACUGac 5'
                  |:|| | || ||:||||:  
   Ref:      5' uuUGGGGAUGCUGGUAUGAUgg 3'

   Energy:  -18.160000 kCal/Mol

Scores for this hit:
>mmu-miR-707	Mmu_CoupTF1	114.00	-18.16	3 20	83 104	18	66.67%	83.33%

Score for this Scan:
Seq1,Seq2,Tot Score,Tot Energy,Max Score,Max Energy,Strand,Len1,Len2,Positions
>>mmu-miR-707	Mmu_CoupTF1	114.00	-18.16	114.00	-18.16	259	21	760	 83
Complete

Read Sequence:mmu-miR-509-5p (22 nt)
Read Sequence:Mmu_CoupTF1 (760 nt)
=-=-=-=-=-=-=-=-=-=-=-=-=-=-=-=-=-=-=-=-=-=-=-=-=-=-=-=-=-=-=-=
Performing Scan: mmu-miR-509-5p vs Mmu_CoupTF1
=-=-=-=-=-=-=-=-=-=-=-=-=-=-=-=-=-=-=-=-=-=-=-=-=-=-=-=-=-=-=-=
Score for this Scan:
No Hits Found above Threshold
Complete

Read Sequence:mmu-miR-509-3p (21 nt)
Read Sequence:Mmu_CoupTF1 (760 nt)
=-=-=-=-=-=-=-=-=-=-=-=-=-=-=-=-=-=-=-=-=-=-=-=-=-=-=-=-=-=-=-=
Performing Scan: mmu-miR-509-3p vs Mmu_CoupTF1
=-=-=-=-=-=-=-=-=-=-=-=-=-=-=-=-=-=-=-=-=-=-=-=-=-=-=-=-=-=-=-=
Score for this Scan:
No Hits Found above Threshold
Complete

Read Sequence:mmu-miR-100 (22 nt)
Read Sequence:Mmu_CoupTF1 (760 nt)
=-=-=-=-=-=-=-=-=-=-=-=-=-=-=-=-=-=-=-=-=-=-=-=-=-=-=-=-=-=-=-=
Performing Scan: mmu-miR-100 vs Mmu_CoupTF1
=-=-=-=-=-=-=-=-=-=-=-=-=-=-=-=-=-=-=-=-=-=-=-=-=-=-=-=-=-=-=-=

   Forward:	Score: 100.000000  Q:3 to 8  R:108 to 129 Align Len (5) (100.00%) (100.00%)

   Query:    3' guguucaagccuagaUGCCCaa 5'
                               |||||  
   Ref:      5' aggcaggccaggcagACGGGag 3'

   Energy:  -16.860001 kCal/Mol

Scores for this hit:
>mmu-miR-100	Mmu_CoupTF1	100.00	-16.86	3 8	108 129	5	100.00%	100.00%

Score for this Scan:
Seq1,Seq2,Tot Score,Tot Energy,Max Score,Max Energy,Strand,Len1,Len2,Positions
>>mmu-miR-100	Mmu_CoupTF1	100.00	-16.86	100.00	-16.86	262	22	760	 108
Complete

Read Sequence:mmu-miR-680 (21 nt)
Read Sequence:Mmu_CoupTF1 (760 nt)
=-=-=-=-=-=-=-=-=-=-=-=-=-=-=-=-=-=-=-=-=-=-=-=-=-=-=-=-=-=-=-=
Performing Scan: mmu-miR-680 vs Mmu_CoupTF1
=-=-=-=-=-=-=-=-=-=-=-=-=-=-=-=-=-=-=-=-=-=-=-=-=-=-=-=-=-=-=-=

   Forward:	Score: 93.000000  Q:3 to 20  R:149 to 170 Align Len (19) (73.68%) (73.68%)

   Query:    3' ggGGGUACAGUCGUC--UACGgg 5'
                  ||||  || ||||  ||||  
   Ref:      5' agCCCA-CUCUGCAGGAAUGCaa 3'

   Energy:  -18.219999 kCal/Mol

Scores for this hit:
>mmu-miR-680	Mmu_CoupTF1	93.00	-18.22	3 20	149 170	19	73.68%	73.68%

Score for this Scan:
Seq1,Seq2,Tot Score,Tot Energy,Max Score,Max Energy,Strand,Len1,Len2,Positions
>>mmu-miR-680	Mmu_CoupTF1	93.00	-18.22	93.00	-18.22	263	21	760	 149
Complete

Read Sequence:mmu-miR-1194 (22 nt)
Read Sequence:Mmu_CoupTF1 (760 nt)
=-=-=-=-=-=-=-=-=-=-=-=-=-=-=-=-=-=-=-=-=-=-=-=-=-=-=-=-=-=-=-=
Performing Scan: mmu-miR-1194 vs Mmu_CoupTF1
=-=-=-=-=-=-=-=-=-=-=-=-=-=-=-=-=-=-=-=-=-=-=-=-=-=-=-=-=-=-=-=
Score for this Scan:
No Hits Found above Threshold
Complete

Read Sequence:mmu-miR-411 (21 nt)
Read Sequence:Mmu_CoupTF1 (760 nt)
=-=-=-=-=-=-=-=-=-=-=-=-=-=-=-=-=-=-=-=-=-=-=-=-=-=-=-=-=-=-=-=
Performing Scan: mmu-miR-411 vs Mmu_CoupTF1
=-=-=-=-=-=-=-=-=-=-=-=-=-=-=-=-=-=-=-=-=-=-=-=-=-=-=-=-=-=-=-=
Score for this Scan:
No Hits Found above Threshold
Complete

Read Sequence:mmu-miR-411* (22 nt)
Read Sequence:Mmu_CoupTF1 (760 nt)
=-=-=-=-=-=-=-=-=-=-=-=-=-=-=-=-=-=-=-=-=-=-=-=-=-=-=-=-=-=-=-=
Performing Scan: mmu-miR-411* vs Mmu_CoupTF1
=-=-=-=-=-=-=-=-=-=-=-=-=-=-=-=-=-=-=-=-=-=-=-=-=-=-=-=-=-=-=-=
Score for this Scan:
No Hits Found above Threshold
Complete

Read Sequence:mmu-miR-883b-5p (22 nt)
Read Sequence:Mmu_CoupTF1 (760 nt)
=-=-=-=-=-=-=-=-=-=-=-=-=-=-=-=-=-=-=-=-=-=-=-=-=-=-=-=-=-=-=-=
Performing Scan: mmu-miR-883b-5p vs Mmu_CoupTF1
=-=-=-=-=-=-=-=-=-=-=-=-=-=-=-=-=-=-=-=-=-=-=-=-=-=-=-=-=-=-=-=

   Forward:	Score: 109.000000  Q:3 to 18  R:142 to 164 Align Len (16) (75.00%) (81.25%)

   Query:    3' acugaCGAUGGGUAAGA-GUCau 5'
                     || :|||| ||| |||  
   Ref:      5' caagaGCAGCCCACUCUGCAGga 3'

   Energy:  -16.200001 kCal/Mol

Scores for this hit:
>mmu-miR-883b-5p	Mmu_CoupTF1	109.00	-16.20	3 18	142 164	16	75.00%	81.25%

Score for this Scan:
Seq1,Seq2,Tot Score,Tot Energy,Max Score,Max Energy,Strand,Len1,Len2,Positions
>>mmu-miR-883b-5p	Mmu_CoupTF1	109.00	-16.20	109.00	-16.20	267	22	760	 142
Complete

Read Sequence:mmu-miR-883b-3p (22 nt)
Read Sequence:Mmu_CoupTF1 (760 nt)
=-=-=-=-=-=-=-=-=-=-=-=-=-=-=-=-=-=-=-=-=-=-=-=-=-=-=-=-=-=-=-=
Performing Scan: mmu-miR-883b-3p vs Mmu_CoupTF1
=-=-=-=-=-=-=-=-=-=-=-=-=-=-=-=-=-=-=-=-=-=-=-=-=-=-=-=-=-=-=-=
Score for this Scan:
No Hits Found above Threshold
Complete

Read Sequence:mmu-miR-1966 (25 nt)
Read Sequence:Mmu_CoupTF1 (760 nt)
=-=-=-=-=-=-=-=-=-=-=-=-=-=-=-=-=-=-=-=-=-=-=-=-=-=-=-=-=-=-=-=
Performing Scan: mmu-miR-1966 vs Mmu_CoupTF1
=-=-=-=-=-=-=-=-=-=-=-=-=-=-=-=-=-=-=-=-=-=-=-=-=-=-=-=-=-=-=-=

   Forward:	Score: 163.000000  Q:2 to 24  R:10 to 34 Align Len (22) (68.18%) (72.73%)

   Query:    3' cuGAGAGAGGACUCGGUCGAGGGAa 5'
                  :|| | ||  | || ||||||| 
   Ref:      5' guUUCCCACCCAAUCCUGCUCCCUg 3'

   Energy:  -20.290001 kCal/Mol

Scores for this hit:
>mmu-miR-1966	Mmu_CoupTF1	163.00	-20.29	2 24	10 34	22	68.18%	72.73%


   Forward:	Score: 120.000000  Q:2 to 8  R:40 to 64 Align Len (6) (100.00%) (100.00%)

   Query:    3' cugagagaggacucggucGAGGGAa 5'
                                  |||||| 
   Ref:      5' cuagagacuaagaggacuCUCCCUg 3'

   Energy:  -19.190001 kCal/Mol

Scores for this hit:
>mmu-miR-1966	Mmu_CoupTF1	120.00	-19.19	2 8	40 64	6	100.00%	100.00%


   Forward:	Score: 98.000000  Q:2 to 24  R:602 to 628 Align Len (24) (58.33%) (75.00%)

   Query:    3' cuGAGA-GAGGACUCGGUC-GAGGGAa 5'
                  :|||  |:|  | |||| :|:||| 
   Ref:      5' uuUUCUGGUUCCAAACCAGAUUUCCUg 3'

   Energy:  -19.480000 kCal/Mol

Scores for this hit:
>mmu-miR-1966	Mmu_CoupTF1	98.00	-19.48	2 24	602 628	24	58.33%	75.00%

Score for this Scan:
Seq1,Seq2,Tot Score,Tot Energy,Max Score,Max Energy,Strand,Len1,Len2,Positions
>>mmu-miR-1966	Mmu_CoupTF1	381.00	-58.96	163.00	-20.29	269	25	760	 10 40 602
Complete

Read Sequence:mmu-miR-494 (22 nt)
Read Sequence:Mmu_CoupTF1 (760 nt)
=-=-=-=-=-=-=-=-=-=-=-=-=-=-=-=-=-=-=-=-=-=-=-=-=-=-=-=-=-=-=-=
Performing Scan: mmu-miR-494 vs Mmu_CoupTF1
=-=-=-=-=-=-=-=-=-=-=-=-=-=-=-=-=-=-=-=-=-=-=-=-=-=-=-=-=-=-=-=

   Forward:	Score: 133.000000  Q:2 to 19  R:562 to 585 Align Len (19) (73.68%) (78.95%)

   Query:    3' cuccAAAGGGCAC--AUACAAAGu 5'
                    | |||:|||  ||||| || 
   Ref:      5' aauuUGUCCUGUGUCUAUGUAUCu 3'

   Energy:  -16.040001 kCal/Mol

Scores for this hit:
>mmu-miR-494	Mmu_CoupTF1	133.00	-16.04	2 19	562 585	19	73.68%	78.95%

Score for this Scan:
Seq1,Seq2,Tot Score,Tot Energy,Max Score,Max Energy,Strand,Len1,Len2,Positions
>>mmu-miR-494	Mmu_CoupTF1	133.00	-16.04	133.00	-16.04	270	22	760	 562
Complete

Read Sequence:mmu-miR-25 (22 nt)
Read Sequence:Mmu_CoupTF1 (760 nt)
=-=-=-=-=-=-=-=-=-=-=-=-=-=-=-=-=-=-=-=-=-=-=-=-=-=-=-=-=-=-=-=
Performing Scan: mmu-miR-25 vs Mmu_CoupTF1
=-=-=-=-=-=-=-=-=-=-=-=-=-=-=-=-=-=-=-=-=-=-=-=-=-=-=-=-=-=-=-=

   Forward:	Score: 107.000000  Q:3 to 21  R:130 to 152 Align Len (19) (63.16%) (89.47%)

   Query:    3' agUCUGGCUC-UGUUCACGUUac 5'
                  :|:|:|:| ||||| |||:  
   Ref:      5' gaGGGCUGGGAACAAGAGCAGcc 3'

   Energy:  -21.440001 kCal/Mol

Scores for this hit:
>mmu-miR-25	Mmu_CoupTF1	107.00	-21.44	3 21	130 152	19	63.16%	89.47%

Score for this Scan:
Seq1,Seq2,Tot Score,Tot Energy,Max Score,Max Energy,Strand,Len1,Len2,Positions
>>mmu-miR-25	Mmu_CoupTF1	107.00	-21.44	107.00	-21.44	271	22	760	 130
Complete

Read Sequence:mmu-miR-450b-5p (22 nt)
Read Sequence:Mmu_CoupTF1 (760 nt)
=-=-=-=-=-=-=-=-=-=-=-=-=-=-=-=-=-=-=-=-=-=-=-=-=-=-=-=-=-=-=-=
Performing Scan: mmu-miR-450b-5p vs Mmu_CoupTF1
=-=-=-=-=-=-=-=-=-=-=-=-=-=-=-=-=-=-=-=-=-=-=-=-=-=-=-=-=-=-=-=

   Forward:	Score: 131.000000  Q:2 to 21  R:202 to 224 Align Len (20) (65.00%) (80.00%)

   Query:    3' auAAGUCCUUGUAU-GACGUUUu 5'
                  ||:|||| |  | |||:||: 
   Ref:      5' caUUUAGGAUCUGAUCUGUAAGu 3'

   Energy:  -16.639999 kCal/Mol

Scores for this hit:
>mmu-miR-450b-5p	Mmu_CoupTF1	131.00	-16.64	2 21	202 224	20	65.00%	80.00%


   Forward:	Score: 105.000000  Q:2 to 19  R:120 to 142 Align Len (18) (55.56%) (77.78%)

   Query:    3' auaaGUCCUUGU-AUGACGUUUu 5'
                    |:|||: |  :||| :|| 
   Ref:      5' cagaCGGGAGGAGGGCUGGGAAc 3'

   Energy:  -16.070000 kCal/Mol

Scores for this hit:
>mmu-miR-450b-5p	Mmu_CoupTF1	105.00	-16.07	2 19	120 142	18	55.56%	77.78%

Score for this Scan:
Seq1,Seq2,Tot Score,Tot Energy,Max Score,Max Energy,Strand,Len1,Len2,Positions
>>mmu-miR-450b-5p	Mmu_CoupTF1	236.00	-32.71	131.00	-16.64	272	22	760	 202 120
Complete

Read Sequence:mmu-miR-450b-3p (22 nt)
Read Sequence:Mmu_CoupTF1 (760 nt)
=-=-=-=-=-=-=-=-=-=-=-=-=-=-=-=-=-=-=-=-=-=-=-=-=-=-=-=-=-=-=-=
Performing Scan: mmu-miR-450b-3p vs Mmu_CoupTF1
=-=-=-=-=-=-=-=-=-=-=-=-=-=-=-=-=-=-=-=-=-=-=-=-=-=-=-=-=-=-=-=
Score for this Scan:
No Hits Found above Threshold
Complete

Read Sequence:mmu-miR-871 (23 nt)
Read Sequence:Mmu_CoupTF1 (760 nt)
=-=-=-=-=-=-=-=-=-=-=-=-=-=-=-=-=-=-=-=-=-=-=-=-=-=-=-=-=-=-=-=
Performing Scan: mmu-miR-871 vs Mmu_CoupTF1
=-=-=-=-=-=-=-=-=-=-=-=-=-=-=-=-=-=-=-=-=-=-=-=-=-=-=-=-=-=-=-=
Score for this Scan:
No Hits Found above Threshold
Complete

Read Sequence:mmu-miR-669d (22 nt)
Read Sequence:Mmu_CoupTF1 (760 nt)
=-=-=-=-=-=-=-=-=-=-=-=-=-=-=-=-=-=-=-=-=-=-=-=-=-=-=-=-=-=-=-=
Performing Scan: mmu-miR-669d vs Mmu_CoupTF1
=-=-=-=-=-=-=-=-=-=-=-=-=-=-=-=-=-=-=-=-=-=-=-=-=-=-=-=-=-=-=-=
Score for this Scan:
No Hits Found above Threshold
Complete

Read Sequence:mmu-miR-484 (22 nt)
Read Sequence:Mmu_CoupTF1 (760 nt)
=-=-=-=-=-=-=-=-=-=-=-=-=-=-=-=-=-=-=-=-=-=-=-=-=-=-=-=-=-=-=-=
Performing Scan: mmu-miR-484 vs Mmu_CoupTF1
=-=-=-=-=-=-=-=-=-=-=-=-=-=-=-=-=-=-=-=-=-=-=-=-=-=-=-=-=-=-=-=

   Forward:	Score: 94.000000  Q:5 to 20  R:130 to 152 Align Len (16) (68.75%) (68.75%)

   Query:    3' uagCCCUCCCCUG-ACUCGgacu 5'
                   ||  ||| ||  ||||    
   Ref:      5' gagGGCUGGGAACAAGAGCagcc 3'

   Energy:  -18.719999 kCal/Mol

Scores for this hit:
>mmu-miR-484	Mmu_CoupTF1	94.00	-18.72	5 20	130 152	16	68.75%	68.75%


   Forward:	Score: 92.000000  Q:4 to 21  R:394 to 415 Align Len (17) (70.59%) (82.35%)

   Query:    3' uaGCCCUCCCCUGACUCGGacu 5'
                  :|| || ||||||| :|   
   Ref:      5' uaUGGAAGUGGACUGAAUCcua 3'

   Energy:  -20.270000 kCal/Mol

Scores for this hit:
>mmu-miR-484	Mmu_CoupTF1	92.00	-20.27	4 21	394 415	17	70.59%	82.35%

Score for this Scan:
Seq1,Seq2,Tot Score,Tot Energy,Max Score,Max Energy,Strand,Len1,Len2,Positions
>>mmu-miR-484	Mmu_CoupTF1	186.00	-38.99	94.00	-20.27	276	22	760	 130 394
Complete

Read Sequence:mmu-miR-301a (23 nt)
Read Sequence:Mmu_CoupTF1 (760 nt)
=-=-=-=-=-=-=-=-=-=-=-=-=-=-=-=-=-=-=-=-=-=-=-=-=-=-=-=-=-=-=-=
Performing Scan: mmu-miR-301a vs Mmu_CoupTF1
=-=-=-=-=-=-=-=-=-=-=-=-=-=-=-=-=-=-=-=-=-=-=-=-=-=-=-=-=-=-=-=
Score for this Scan:
No Hits Found above Threshold
Complete

Read Sequence:mmu-miR-291b-5p (22 nt)
Read Sequence:Mmu_CoupTF1 (760 nt)
=-=-=-=-=-=-=-=-=-=-=-=-=-=-=-=-=-=-=-=-=-=-=-=-=-=-=-=-=-=-=-=
Performing Scan: mmu-miR-291b-5p vs Mmu_CoupTF1
=-=-=-=-=-=-=-=-=-=-=-=-=-=-=-=-=-=-=-=-=-=-=-=-=-=-=-=-=-=-=-=
Score for this Scan:
No Hits Found above Threshold
Complete

Read Sequence:mmu-miR-291b-3p (22 nt)
Read Sequence:Mmu_CoupTF1 (760 nt)
=-=-=-=-=-=-=-=-=-=-=-=-=-=-=-=-=-=-=-=-=-=-=-=-=-=-=-=-=-=-=-=
Performing Scan: mmu-miR-291b-3p vs Mmu_CoupTF1
=-=-=-=-=-=-=-=-=-=-=-=-=-=-=-=-=-=-=-=-=-=-=-=-=-=-=-=-=-=-=-=
Score for this Scan:
No Hits Found above Threshold
Complete

Read Sequence:mmu-miR-465b-5p (22 nt)
Read Sequence:Mmu_CoupTF1 (760 nt)
=-=-=-=-=-=-=-=-=-=-=-=-=-=-=-=-=-=-=-=-=-=-=-=-=-=-=-=-=-=-=-=
Performing Scan: mmu-miR-465b-5p vs Mmu_CoupTF1
=-=-=-=-=-=-=-=-=-=-=-=-=-=-=-=-=-=-=-=-=-=-=-=-=-=-=-=-=-=-=-=

   Forward:	Score: 102.000000  Q:3 to 21  R:143 to 163 Align Len (18) (72.22%) (77.78%)

   Query:    3' guCUAGUCGUGGUAAGAUUUau 5'
                  || |||| ||| |||: |  
   Ref:      5' aaGAGCAGC-CCACUCUGCAgg 3'

   Energy:  -15.960000 kCal/Mol

Scores for this hit:
>mmu-miR-465b-5p	Mmu_CoupTF1	102.00	-15.96	3 21	143 163	18	72.22%	77.78%

Score for this Scan:
Seq1,Seq2,Tot Score,Tot Energy,Max Score,Max Energy,Strand,Len1,Len2,Positions
>>mmu-miR-465b-5p	Mmu_CoupTF1	102.00	-15.96	102.00	-15.96	280	22	760	 143
Complete

Read Sequence:mmu-miR-465b-3p (22 nt)
Read Sequence:Mmu_CoupTF1 (760 nt)
=-=-=-=-=-=-=-=-=-=-=-=-=-=-=-=-=-=-=-=-=-=-=-=-=-=-=-=-=-=-=-=
Performing Scan: mmu-miR-465b-3p vs Mmu_CoupTF1
=-=-=-=-=-=-=-=-=-=-=-=-=-=-=-=-=-=-=-=-=-=-=-=-=-=-=-=-=-=-=-=

   Forward:	Score: 126.000000  Q:3 to 20  R:43 to 67 Align Len (20) (60.00%) (70.00%)

   Query:    3' agaUGAAUCUUU---CCGGGACUag 5'
                   ||| |||::     ||||||  
   Ref:      5' gagACUAAGAGGACUCUCCCUGAcc 3'

   Energy:  -17.620001 kCal/Mol

Scores for this hit:
>mmu-miR-465b-3p	Mmu_CoupTF1	126.00	-17.62	3 20	43 67	20	60.00%	70.00%


   Forward:	Score: 115.000000  Q:2 to 20  R:196 to 217 Align Len (18) (66.67%) (72.22%)

   Query:    3' agaUGAAUCUUUCCGGGACUAg 5'
                   ||| |   ||| :||||| 
   Ref:      5' gagACUCAUUUAGGAUCUGAUc 3'

   Energy:  -17.459999 kCal/Mol

Scores for this hit:
>mmu-miR-465b-3p	Mmu_CoupTF1	115.00	-17.46	2 20	196 217	18	66.67%	72.22%


   Forward:	Score: 110.000000  Q:3 to 16  R:295 to 317 Align Len (14) (78.57%) (85.71%)

   Query:    3' agaugaaUCUUUCC-GGGACUag 5'
                       |||:||| || |||  
   Ref:      5' auuuggaAGAGAGGACCAUGAga 3'

   Energy:  -15.080000 kCal/Mol

Scores for this hit:
>mmu-miR-465b-3p	Mmu_CoupTF1	110.00	-15.08	3 16	295 317	14	78.57%	85.71%


   Forward:	Score: 100.000000  Q:3 to 8  R:156 to 177 Align Len (5) (100.00%) (100.00%)

   Query:    3' agaugaaucuuuccgGGACUag 5'
                               |||||  
   Ref:      5' ucugcaggaaugcaaCCUGAgc 3'

   Energy:  -15.110000 kCal/Mol

Scores for this hit:
>mmu-miR-465b-3p	Mmu_CoupTF1	100.00	-15.11	3 8	156 177	5	100.00%	100.00%

Score for this Scan:
Seq1,Seq2,Tot Score,Tot Energy,Max Score,Max Energy,Strand,Len1,Len2,Positions
>>mmu-miR-465b-3p	Mmu_CoupTF1	451.00	-65.27	126.00	-17.62	281	22	760	 43 196 295 156
Complete

Read Sequence:mmu-miR-541 (25 nt)
Read Sequence:Mmu_CoupTF1 (760 nt)
=-=-=-=-=-=-=-=-=-=-=-=-=-=-=-=-=-=-=-=-=-=-=-=-=-=-=-=-=-=-=-=
Performing Scan: mmu-miR-541 vs Mmu_CoupTF1
=-=-=-=-=-=-=-=-=-=-=-=-=-=-=-=-=-=-=-=-=-=-=-=-=-=-=-=-=-=-=-=

   Forward:	Score: 121.000000  Q:2 to 24  R:605 to 628 Align Len (22) (68.18%) (72.73%)

   Query:    3' ucACACUGGUUGUAGUCUUAGGGAa 5'
                  ||   |||| | |||| |:||| 
   Ref:      5' ucUGGUUCCAA-ACCAGAUUUCCUg 3'

   Energy:  -16.600000 kCal/Mol

Scores for this hit:
>mmu-miR-541	Mmu_CoupTF1	121.00	-16.60	2 24	605 628	22	68.18%	72.73%

Score for this Scan:
Seq1,Seq2,Tot Score,Tot Energy,Max Score,Max Energy,Strand,Len1,Len2,Positions
>>mmu-miR-541	Mmu_CoupTF1	121.00	-16.60	121.00	-16.60	282	25	760	 605
Complete

Read Sequence:mmu-miR-547 (21 nt)
Read Sequence:Mmu_CoupTF1 (760 nt)
=-=-=-=-=-=-=-=-=-=-=-=-=-=-=-=-=-=-=-=-=-=-=-=-=-=-=-=-=-=-=-=
Performing Scan: mmu-miR-547 vs Mmu_CoupTF1
=-=-=-=-=-=-=-=-=-=-=-=-=-=-=-=-=-=-=-=-=-=-=-=-=-=-=-=-=-=-=-=

   Forward:	Score: 110.000000  Q:2 to 20  R:89 to 110 Align Len (19) (57.89%) (78.95%)

   Query:    3' gaGUGAGU-UUCUACAUGGUUc 5'
                  ::|| : | |||| ||||: 
   Ref:      5' gaUGCUGGUAUGAUGGACCAGg 3'

   Energy:  -15.980000 kCal/Mol

Scores for this hit:
>mmu-miR-547	Mmu_CoupTF1	110.00	-15.98	2 20	89 110	19	57.89%	78.95%

Score for this Scan:
Seq1,Seq2,Tot Score,Tot Energy,Max Score,Max Energy,Strand,Len1,Len2,Positions
>>mmu-miR-547	Mmu_CoupTF1	110.00	-15.98	110.00	-15.98	283	21	760	 89
Complete

Read Sequence:mmu-miR-669j (22 nt)
Read Sequence:Mmu_CoupTF1 (760 nt)
=-=-=-=-=-=-=-=-=-=-=-=-=-=-=-=-=-=-=-=-=-=-=-=-=-=-=-=-=-=-=-=
Performing Scan: mmu-miR-669j vs Mmu_CoupTF1
=-=-=-=-=-=-=-=-=-=-=-=-=-=-=-=-=-=-=-=-=-=-=-=-=-=-=-=-=-=-=-=
Score for this Scan:
No Hits Found above Threshold
Complete

Read Sequence:mmu-miR-1928 (17 nt)
Read Sequence:Mmu_CoupTF1 (760 nt)
=-=-=-=-=-=-=-=-=-=-=-=-=-=-=-=-=-=-=-=-=-=-=-=-=-=-=-=-=-=-=-=
Performing Scan: mmu-miR-1928 vs Mmu_CoupTF1
=-=-=-=-=-=-=-=-=-=-=-=-=-=-=-=-=-=-=-=-=-=-=-=-=-=-=-=-=-=-=-=
Score for this Scan:
No Hits Found above Threshold
Complete

Read Sequence:mmu-miR-181b (23 nt)
Read Sequence:Mmu_CoupTF1 (760 nt)
=-=-=-=-=-=-=-=-=-=-=-=-=-=-=-=-=-=-=-=-=-=-=-=-=-=-=-=-=-=-=-=
Performing Scan: mmu-miR-181b vs Mmu_CoupTF1
=-=-=-=-=-=-=-=-=-=-=-=-=-=-=-=-=-=-=-=-=-=-=-=-=-=-=-=-=-=-=-=

   Forward:	Score: 104.000000  Q:3 to 22  R:150 to 169 Align Len (19) (68.42%) (73.68%)

   Query:    3' ugGGUGGCUGUCGUUACUUACaa 5'
                  ||||:  | || | |||||  
   Ref:      5' gcCCACU--CUGC-AGGAAUGca 3'

   Energy:  -19.520000 kCal/Mol

Scores for this hit:
>mmu-miR-181b	Mmu_CoupTF1	104.00	-19.52	3 22	150 169	19	68.42%	73.68%

Score for this Scan:
Seq1,Seq2,Tot Score,Tot Energy,Max Score,Max Energy,Strand,Len1,Len2,Positions
>>mmu-miR-181b	Mmu_CoupTF1	104.00	-19.52	104.00	-19.52	286	23	760	 150
Complete

Read Sequence:mmu-miR-2132 (19 nt)
Read Sequence:Mmu_CoupTF1 (760 nt)
=-=-=-=-=-=-=-=-=-=-=-=-=-=-=-=-=-=-=-=-=-=-=-=-=-=-=-=-=-=-=-=
Performing Scan: mmu-miR-2132 vs Mmu_CoupTF1
=-=-=-=-=-=-=-=-=-=-=-=-=-=-=-=-=-=-=-=-=-=-=-=-=-=-=-=-=-=-=-=
Score for this Scan:
No Hits Found above Threshold
Complete

Read Sequence:mmu-miR-23b (21 nt)
Read Sequence:Mmu_CoupTF1 (760 nt)
=-=-=-=-=-=-=-=-=-=-=-=-=-=-=-=-=-=-=-=-=-=-=-=-=-=-=-=-=-=-=-=
Performing Scan: mmu-miR-23b vs Mmu_CoupTF1
=-=-=-=-=-=-=-=-=-=-=-=-=-=-=-=-=-=-=-=-=-=-=-=-=-=-=-=-=-=-=-=

   Forward:	Score: 94.000000  Q:2 to 19  R:76 to 97 Align Len (18) (55.56%) (83.33%)

   Query:    3' ccaUUAGGGACCGUUAC-ACUa 5'
                   |: |::||| :||| ||: 
   Ref:      5' aaaAGCCUUUGGGGAUGCUGGu 3'

   Energy:  -16.120001 kCal/Mol

Scores for this hit:
>mmu-miR-23b	Mmu_CoupTF1	94.00	-16.12	2 19	76 97	18	55.56%	83.33%

Score for this Scan:
Seq1,Seq2,Tot Score,Tot Energy,Max Score,Max Energy,Strand,Len1,Len2,Positions
>>mmu-miR-23b	Mmu_CoupTF1	94.00	-16.12	94.00	-16.12	288	21	760	 76
Complete

Read Sequence:mmu-miR-190 (22 nt)
Read Sequence:Mmu_CoupTF1 (760 nt)
=-=-=-=-=-=-=-=-=-=-=-=-=-=-=-=-=-=-=-=-=-=-=-=-=-=-=-=-=-=-=-=
Performing Scan: mmu-miR-190 vs Mmu_CoupTF1
=-=-=-=-=-=-=-=-=-=-=-=-=-=-=-=-=-=-=-=-=-=-=-=-=-=-=-=-=-=-=-=
Score for this Scan:
No Hits Found above Threshold
Complete

Read Sequence:mmu-miR-19b (23 nt)
Read Sequence:Mmu_CoupTF1 (760 nt)
=-=-=-=-=-=-=-=-=-=-=-=-=-=-=-=-=-=-=-=-=-=-=-=-=-=-=-=-=-=-=-=
Performing Scan: mmu-miR-19b vs Mmu_CoupTF1
=-=-=-=-=-=-=-=-=-=-=-=-=-=-=-=-=-=-=-=-=-=-=-=-=-=-=-=-=-=-=-=
Score for this Scan:
No Hits Found above Threshold
Complete

Read Sequence:mmu-miR-7a (23 nt)
Read Sequence:Mmu_CoupTF1 (760 nt)
=-=-=-=-=-=-=-=-=-=-=-=-=-=-=-=-=-=-=-=-=-=-=-=-=-=-=-=-=-=-=-=
Performing Scan: mmu-miR-7a vs Mmu_CoupTF1
=-=-=-=-=-=-=-=-=-=-=-=-=-=-=-=-=-=-=-=-=-=-=-=-=-=-=-=-=-=-=-=

   Forward:	Score: 109.000000  Q:2 to 22  R:321 to 344 Align Len (21) (66.67%) (80.95%)

   Query:    3' ugUUGUUUUAGUGAUC-AGAAGGu 5'
                  ||:||||| : |:|  ||||| 
   Ref:      5' uuAAUAAAAUAGAUGGACCUUCCa 3'

   Energy:  -17.209999 kCal/Mol

Scores for this hit:
>mmu-miR-7a	Mmu_CoupTF1	109.00	-17.21	2 22	321 344	21	66.67%	80.95%

Score for this Scan:
Seq1,Seq2,Tot Score,Tot Energy,Max Score,Max Energy,Strand,Len1,Len2,Positions
>>mmu-miR-7a	Mmu_CoupTF1	109.00	-17.21	109.00	-17.21	291	23	760	 321
Complete

Read Sequence:mmu-miR-7a* (22 nt)
Read Sequence:Mmu_CoupTF1 (760 nt)
=-=-=-=-=-=-=-=-=-=-=-=-=-=-=-=-=-=-=-=-=-=-=-=-=-=-=-=-=-=-=-=
Performing Scan: mmu-miR-7a* vs Mmu_CoupTF1
=-=-=-=-=-=-=-=-=-=-=-=-=-=-=-=-=-=-=-=-=-=-=-=-=-=-=-=-=-=-=-=
Score for this Scan:
No Hits Found above Threshold
Complete

Read Sequence:mmu-miR-125a-5p (24 nt)
Read Sequence:Mmu_CoupTF1 (760 nt)
=-=-=-=-=-=-=-=-=-=-=-=-=-=-=-=-=-=-=-=-=-=-=-=-=-=-=-=-=-=-=-=
Performing Scan: mmu-miR-125a-5p vs Mmu_CoupTF1
=-=-=-=-=-=-=-=-=-=-=-=-=-=-=-=-=-=-=-=-=-=-=-=-=-=-=-=-=-=-=-=

   Forward:	Score: 103.000000  Q:5 to 22  R:182 to 207 Align Len (19) (73.68%) (73.68%)

   Query:    3' aguGUCC-AAUUUCC-CAGAGUcccu 5'
                   ||||   ||||| | ||||    
   Ref:      5' aacCAGGAGAAAAGGAGACUCAuuua 3'

   Energy:  -15.360000 kCal/Mol

Scores for this hit:
>mmu-miR-125a-5p	Mmu_CoupTF1	103.00	-15.36	5 22	182 207	19	73.68%	73.68%

Score for this Scan:
Seq1,Seq2,Tot Score,Tot Energy,Max Score,Max Energy,Strand,Len1,Len2,Positions
>>mmu-miR-125a-5p	Mmu_CoupTF1	103.00	-15.36	103.00	-15.36	293	24	760	 182
Complete

Read Sequence:mmu-miR-125a-3p (22 nt)
Read Sequence:Mmu_CoupTF1 (760 nt)
=-=-=-=-=-=-=-=-=-=-=-=-=-=-=-=-=-=-=-=-=-=-=-=-=-=-=-=-=-=-=-=
Performing Scan: mmu-miR-125a-3p vs Mmu_CoupTF1
=-=-=-=-=-=-=-=-=-=-=-=-=-=-=-=-=-=-=-=-=-=-=-=-=-=-=-=-=-=-=-=

   Forward:	Score: 119.000000  Q:2 to 21  R:198 to 220 Align Len (20) (60.00%) (85.00%)

   Query:    3' ccGAG-GGUUCUUGGAGUGGACa 5'
                  ||| :: ||:|:|| |:||| 
   Ref:      5' gaCUCAUUUAGGAUCUGAUCUGu 3'

   Energy:  -23.090000 kCal/Mol

Scores for this hit:
>mmu-miR-125a-3p	Mmu_CoupTF1	119.00	-23.09	2 21	198 220	20	60.00%	85.00%


   Forward:	Score: 108.000000  Q:2 to 21  R:608 to 629 Align Len (19) (57.89%) (68.42%)

   Query:    3' ccGAGGGUUCUUGGAGUGGACa 5'
                  :||| ||  |  |: |||| 
   Ref:      5' ggUUCCAAACCAGAUUUCCUGu 3'

   Energy:  -19.299999 kCal/Mol

Scores for this hit:
>mmu-miR-125a-3p	Mmu_CoupTF1	108.00	-19.30	2 21	608 629	19	57.89%	68.42%


   Forward:	Score: 107.000000  Q:2 to 21  R:153 to 175 Align Len (20) (65.00%) (80.00%)

   Query:    3' ccGAGG-GUUCUUGGAGUGGACa 5'
                  |||: ||:|||:   ||||| 
   Ref:      5' caCUCUGCAGGAAUGCAACCUGa 3'

   Energy:  -21.639999 kCal/Mol

Scores for this hit:
>mmu-miR-125a-3p	Mmu_CoupTF1	107.00	-21.64	2 21	153 175	20	65.00%	80.00%


   Forward:	Score: 95.000000  Q:2 to 17  R:136 to 160 Align Len (18) (72.22%) (77.78%)

   Query:    3' ccgaggGUUCUUG--GAGUG-GACa 5'
                      |||||:|  | ||| ||| 
   Ref:      5' ugggaaCAAGAGCAGCCCACUCUGc 3'

   Energy:  -19.600000 kCal/Mol

Scores for this hit:
>mmu-miR-125a-3p	Mmu_CoupTF1	95.00	-19.60	2 17	136 160	18	72.22%	77.78%


   Forward:	Score: 92.000000  Q:2 to 18  R:42 to 65 Align Len (18) (66.67%) (77.78%)

   Query:    3' ccgagGGUUCU-UGGAG-UGGACa 5'
                     |:|||| : |||  |||| 
   Ref:      5' agagaCUAAGAGGACUCUCCCUGa 3'

   Energy:  -20.520000 kCal/Mol

Scores for this hit:
>mmu-miR-125a-3p	Mmu_CoupTF1	92.00	-20.52	2 18	42 65	18	66.67%	77.78%

Score for this Scan:
Seq1,Seq2,Tot Score,Tot Energy,Max Score,Max Energy,Strand,Len1,Len2,Positions
>>mmu-miR-125a-3p	Mmu_CoupTF1	521.00	-104.15	119.00	-23.09	294	22	760	 198 608 153 136 42
Complete

Read Sequence:mmu-miR-338-5p (22 nt)
Read Sequence:Mmu_CoupTF1 (760 nt)
=-=-=-=-=-=-=-=-=-=-=-=-=-=-=-=-=-=-=-=-=-=-=-=-=-=-=-=-=-=-=-=
Performing Scan: mmu-miR-338-5p vs Mmu_CoupTF1
=-=-=-=-=-=-=-=-=-=-=-=-=-=-=-=-=-=-=-=-=-=-=-=-=-=-=-=-=-=-=-=
Score for this Scan:
No Hits Found above Threshold
Complete

Read Sequence:mmu-miR-338-3p (22 nt)
Read Sequence:Mmu_CoupTF1 (760 nt)
=-=-=-=-=-=-=-=-=-=-=-=-=-=-=-=-=-=-=-=-=-=-=-=-=-=-=-=-=-=-=-=
Performing Scan: mmu-miR-338-3p vs Mmu_CoupTF1
=-=-=-=-=-=-=-=-=-=-=-=-=-=-=-=-=-=-=-=-=-=-=-=-=-=-=-=-=-=-=-=

   Forward:	Score: 151.000000  Q:2 to 21  R:73 to 97 Align Len (22) (63.64%) (72.73%)

   Query:    3' guUGUUUUAGUGA---CUACGACCu 5'
                  | |||: | :|   |||||||| 
   Ref:      5' cuAAAAAGCCUUUGGGGAUGCUGGu 3'

   Energy:  -15.390000 kCal/Mol

Scores for this hit:
>mmu-miR-338-3p	Mmu_CoupTF1	151.00	-15.39	2 21	73 97	22	63.64%	72.73%


   Forward:	Score: 100.000000  Q:2 to 7  R:118 to 139 Align Len (5) (100.00%) (100.00%)

   Query:    3' guuguuuuagugacuaCGACCu 5'
                                ||||| 
   Ref:      5' ggcagacgggaggaggGCUGGg 3'

   Energy:  -16.400000 kCal/Mol

Scores for this hit:
>mmu-miR-338-3p	Mmu_CoupTF1	100.00	-16.40	2 7	118 139	5	100.00%	100.00%

Score for this Scan:
Seq1,Seq2,Tot Score,Tot Energy,Max Score,Max Energy,Strand,Len1,Len2,Positions
>>mmu-miR-338-3p	Mmu_CoupTF1	251.00	-31.79	151.00	-16.40	296	22	760	 73 118
Complete

Read Sequence:mmu-miR-201 (22 nt)
Read Sequence:Mmu_CoupTF1 (760 nt)
=-=-=-=-=-=-=-=-=-=-=-=-=-=-=-=-=-=-=-=-=-=-=-=-=-=-=-=-=-=-=-=
Performing Scan: mmu-miR-201 vs Mmu_CoupTF1
=-=-=-=-=-=-=-=-=-=-=-=-=-=-=-=-=-=-=-=-=-=-=-=-=-=-=-=-=-=-=-=
Score for this Scan:
No Hits Found above Threshold
Complete

Read Sequence:mmu-miR-674 (22 nt)
Read Sequence:Mmu_CoupTF1 (760 nt)
=-=-=-=-=-=-=-=-=-=-=-=-=-=-=-=-=-=-=-=-=-=-=-=-=-=-=-=-=-=-=-=
Performing Scan: mmu-miR-674 vs Mmu_CoupTF1
=-=-=-=-=-=-=-=-=-=-=-=-=-=-=-=-=-=-=-=-=-=-=-=-=-=-=-=-=-=-=-=

   Forward:	Score: 97.000000  Q:2 to 21  R:14 to 35 Align Len (20) (65.00%) (75.00%)

   Query:    3' auGU-GGUGAGGGUAGAGUCACg 5'
                  || ||| |||:: |||  || 
   Ref:      5' ccCACCCAAUCCUG-CUCCCUGa 3'

   Energy:  -15.310000 kCal/Mol

Scores for this hit:
>mmu-miR-674	Mmu_CoupTF1	97.00	-15.31	2 21	14 35	20	65.00%	75.00%

Score for this Scan:
Seq1,Seq2,Tot Score,Tot Energy,Max Score,Max Energy,Strand,Len1,Len2,Positions
>>mmu-miR-674	Mmu_CoupTF1	97.00	-15.31	97.00	-15.31	298	22	760	 14
Complete

Read Sequence:mmu-miR-674* (22 nt)
Read Sequence:Mmu_CoupTF1 (760 nt)
=-=-=-=-=-=-=-=-=-=-=-=-=-=-=-=-=-=-=-=-=-=-=-=-=-=-=-=-=-=-=-=
Performing Scan: mmu-miR-674* vs Mmu_CoupTF1
=-=-=-=-=-=-=-=-=-=-=-=-=-=-=-=-=-=-=-=-=-=-=-=-=-=-=-=-=-=-=-=

   Forward:	Score: 119.000000  Q:3 to 16  R:118 to 139 Align Len (13) (69.23%) (84.62%)

   Query:    3' aacaagaCUCUACCCUCGACac 5'
                       |:|| | |:||||  
   Ref:      5' ggcagacGGGAGGAGGGCUGgg 3'

   Energy:  -18.200001 kCal/Mol

Scores for this hit:
>mmu-miR-674*	Mmu_CoupTF1	119.00	-18.20	3 16	118 139	13	69.23%	84.62%

Score for this Scan:
Seq1,Seq2,Tot Score,Tot Energy,Max Score,Max Energy,Strand,Len1,Len2,Positions
>>mmu-miR-674*	Mmu_CoupTF1	119.00	-18.20	119.00	-18.20	299	22	760	 118
Complete

Read Sequence:mmu-miR-341 (21 nt)
Read Sequence:Mmu_CoupTF1 (760 nt)
=-=-=-=-=-=-=-=-=-=-=-=-=-=-=-=-=-=-=-=-=-=-=-=-=-=-=-=-=-=-=-=
Performing Scan: mmu-miR-341 vs Mmu_CoupTF1
=-=-=-=-=-=-=-=-=-=-=-=-=-=-=-=-=-=-=-=-=-=-=-=-=-=-=-=-=-=-=-=

   Forward:	Score: 104.000000  Q:3 to 18  R:88 to 109 Align Len (16) (56.25%) (87.50%)

   Query:    3' uggcUGGCUG-GCUAGCUGGcu 5'
                    :|:|:: :||| ||||  
   Ref:      5' ggauGCUGGUAUGAUGGACCag 3'

   Energy:  -19.950001 kCal/Mol

Scores for this hit:
>mmu-miR-341	Mmu_CoupTF1	104.00	-19.95	3 18	88 109	16	56.25%	87.50%

Score for this Scan:
Seq1,Seq2,Tot Score,Tot Energy,Max Score,Max Energy,Strand,Len1,Len2,Positions
>>mmu-miR-341	Mmu_CoupTF1	104.00	-19.95	104.00	-19.95	300	21	760	 88
Complete

Read Sequence:mmu-miR-208b (22 nt)
Read Sequence:Mmu_CoupTF1 (760 nt)
=-=-=-=-=-=-=-=-=-=-=-=-=-=-=-=-=-=-=-=-=-=-=-=-=-=-=-=-=-=-=-=
Performing Scan: mmu-miR-208b vs Mmu_CoupTF1
=-=-=-=-=-=-=-=-=-=-=-=-=-=-=-=-=-=-=-=-=-=-=-=-=-=-=-=-=-=-=-=
Score for this Scan:
No Hits Found above Threshold
Complete

Read Sequence:mmu-miR-221 (23 nt)
Read Sequence:Mmu_CoupTF1 (760 nt)
=-=-=-=-=-=-=-=-=-=-=-=-=-=-=-=-=-=-=-=-=-=-=-=-=-=-=-=-=-=-=-=
Performing Scan: mmu-miR-221 vs Mmu_CoupTF1
=-=-=-=-=-=-=-=-=-=-=-=-=-=-=-=-=-=-=-=-=-=-=-=-=-=-=-=-=-=-=-=

   Forward:	Score: 93.000000  Q:3 to 22  R:102 to 124 Align Len (19) (63.16%) (78.95%)

   Query:    3' cuUUGGGUCGUCUGUUACAUCga 5'
                  :||| :||||:| | | ||  
   Ref:      5' ugGACCAGGCAGGCCAGGCAGac 3'

   Energy:  -17.420000 kCal/Mol

Scores for this hit:
>mmu-miR-221	Mmu_CoupTF1	93.00	-17.42	3 22	102 124	19	63.16%	78.95%

Score for this Scan:
Seq1,Seq2,Tot Score,Tot Energy,Max Score,Max Energy,Strand,Len1,Len2,Positions
>>mmu-miR-221	Mmu_CoupTF1	93.00	-17.42	93.00	-17.42	302	23	760	 102
Complete

Read Sequence:mmu-miR-1939 (20 nt)
Read Sequence:Mmu_CoupTF1 (760 nt)
=-=-=-=-=-=-=-=-=-=-=-=-=-=-=-=-=-=-=-=-=-=-=-=-=-=-=-=-=-=-=-=
Performing Scan: mmu-miR-1939 vs Mmu_CoupTF1
=-=-=-=-=-=-=-=-=-=-=-=-=-=-=-=-=-=-=-=-=-=-=-=-=-=-=-=-=-=-=-=

   Forward:	Score: 109.000000  Q:5 to 18  R:223 to 242 Align Len (13) (84.62%) (84.62%)

   Query:    3' cacGUAACCGUCCCUUagcu 5'
                   |||||| | ||||    
   Ref:      5' guaCAUUGGAAAGGAAagaa 3'

   Energy:  -15.410000 kCal/Mol

Scores for this hit:
>mmu-miR-1939	Mmu_CoupTF1	109.00	-15.41	5 18	223 242	13	84.62%	84.62%

Score for this Scan:
Seq1,Seq2,Tot Score,Tot Energy,Max Score,Max Energy,Strand,Len1,Len2,Positions
>>mmu-miR-1939	Mmu_CoupTF1	109.00	-15.41	109.00	-15.41	303	20	760	 223
Complete

Read Sequence:mmu-miR-1943 (23 nt)
Read Sequence:Mmu_CoupTF1 (760 nt)
=-=-=-=-=-=-=-=-=-=-=-=-=-=-=-=-=-=-=-=-=-=-=-=-=-=-=-=-=-=-=-=
Performing Scan: mmu-miR-1943 vs Mmu_CoupTF1
=-=-=-=-=-=-=-=-=-=-=-=-=-=-=-=-=-=-=-=-=-=-=-=-=-=-=-=-=-=-=-=

   Forward:	Score: 132.000000  Q:2 to 13  R:42 to 64 Align Len (11) (72.73%) (90.91%)

   Query:    3' agguccacgggUCUAGGAGGGAa 5'
                           :|| :|||||| 
   Ref:      5' agagacuaagaGGACUCUCCCUg 3'

   Energy:  -15.470000 kCal/Mol

Scores for this hit:
>mmu-miR-1943	Mmu_CoupTF1	132.00	-15.47	2 13	42 64	11	72.73%	90.91%


   Forward:	Score: 120.000000  Q:2 to 8  R:12 to 34 Align Len (6) (100.00%) (100.00%)

   Query:    3' agguccacgggucuagGAGGGAa 5'
                                |||||| 
   Ref:      5' uucccacccaauccugCUCCCUg 3'

   Energy:  -19.840000 kCal/Mol

Scores for this hit:
>mmu-miR-1943	Mmu_CoupTF1	120.00	-19.84	2 8	12 34	6	100.00%	100.00%


   Forward:	Score: 120.000000  Q:2 to 8  R:20 to 42 Align Len (6) (100.00%) (100.00%)

   Query:    3' agguccacgggucuagGAGGGAa 5'
                                |||||| 
   Ref:      5' caauccugcucccugaCUCCCUa 3'

   Energy:  -20.290001 kCal/Mol

Scores for this hit:
>mmu-miR-1943	Mmu_CoupTF1	120.00	-20.29	2 8	20 42	6	100.00%	100.00%

Score for this Scan:
Seq1,Seq2,Tot Score,Tot Energy,Max Score,Max Energy,Strand,Len1,Len2,Positions
>>mmu-miR-1943	Mmu_CoupTF1	372.00	-55.60	132.00	-20.29	304	23	760	 42 12 20
Complete

Read Sequence:mmu-miR-883a-5p (22 nt)
Read Sequence:Mmu_CoupTF1 (760 nt)
=-=-=-=-=-=-=-=-=-=-=-=-=-=-=-=-=-=-=-=-=-=-=-=-=-=-=-=-=-=-=-=
Performing Scan: mmu-miR-883a-5p vs Mmu_CoupTF1
=-=-=-=-=-=-=-=-=-=-=-=-=-=-=-=-=-=-=-=-=-=-=-=-=-=-=-=-=-=-=-=
Score for this Scan:
No Hits Found above Threshold
Complete

Read Sequence:mmu-miR-883a-3p (22 nt)
Read Sequence:Mmu_CoupTF1 (760 nt)
=-=-=-=-=-=-=-=-=-=-=-=-=-=-=-=-=-=-=-=-=-=-=-=-=-=-=-=-=-=-=-=
Performing Scan: mmu-miR-883a-3p vs Mmu_CoupTF1
=-=-=-=-=-=-=-=-=-=-=-=-=-=-=-=-=-=-=-=-=-=-=-=-=-=-=-=-=-=-=-=
Score for this Scan:
No Hits Found above Threshold
Complete

Read Sequence:mmu-miR-135a (23 nt)
Read Sequence:Mmu_CoupTF1 (760 nt)
=-=-=-=-=-=-=-=-=-=-=-=-=-=-=-=-=-=-=-=-=-=-=-=-=-=-=-=-=-=-=-=
Performing Scan: mmu-miR-135a vs Mmu_CoupTF1
=-=-=-=-=-=-=-=-=-=-=-=-=-=-=-=-=-=-=-=-=-=-=-=-=-=-=-=-=-=-=-=

   Forward:	Score: 149.000000  Q:2 to 22  R:63 to 85 Align Len (20) (80.00%) (80.00%)

   Query:    3' agUGUAUCCUUAUUUUUCGGUAu 5'
                  ||  |||| ||||||||| | 
   Ref:      5' ugACCAAGGACUAAAAAGCCUUu 3'

   Energy:  -17.480000 kCal/Mol

Scores for this hit:
>mmu-miR-135a	Mmu_CoupTF1	149.00	-17.48	2 22	63 85	20	80.00%	80.00%


   Forward:	Score: 108.000000  Q:2 to 22  R:290 to 314 Align Len (22) (59.09%) (77.27%)

   Query:    3' agUG-UAUCCUUAUUUUUC-GGUAu 5'
                  || ||  |:| :|:|:| |||| 
   Ref:      5' gaACGAUUUGGAAGAGAGGACCAUg 3'

   Energy:  -17.209999 kCal/Mol

Scores for this hit:
>mmu-miR-135a	Mmu_CoupTF1	108.00	-17.21	2 22	290 314	22	59.09%	77.27%

Score for this Scan:
Seq1,Seq2,Tot Score,Tot Energy,Max Score,Max Energy,Strand,Len1,Len2,Positions
>>mmu-miR-135a	Mmu_CoupTF1	257.00	-34.69	149.00	-17.48	307	23	760	 63 290
Complete

Read Sequence:mmu-miR-1898 (22 nt)
Read Sequence:Mmu_CoupTF1 (760 nt)
=-=-=-=-=-=-=-=-=-=-=-=-=-=-=-=-=-=-=-=-=-=-=-=-=-=-=-=-=-=-=-=
Performing Scan: mmu-miR-1898 vs Mmu_CoupTF1
=-=-=-=-=-=-=-=-=-=-=-=-=-=-=-=-=-=-=-=-=-=-=-=-=-=-=-=-=-=-=-=

   Forward:	Score: 101.000000  Q:2 to 14  R:17 to 38 Align Len (12) (66.67%) (75.00%)

   Query:    3' cuaggggacACUUGGAACUGGa 5'
                         ||  || ||||: 
   Ref:      5' acccaauccUGCUCCCUGACUc 3'

   Energy:  -15.180000 kCal/Mol

Scores for this hit:
>mmu-miR-1898	Mmu_CoupTF1	101.00	-15.18	2 14	17 38	12	66.67%	75.00%


   Forward:	Score: 100.000000  Q:2 to 21  R:620 to 641 Align Len (19) (63.16%) (84.21%)

   Query:    3' cuAGGGGACACUUGGAACUGGa 5'
                  |::||||||| :||  ||: 
   Ref:      5' gaUUUCCUGUGAUUCUAUACUa 3'

   Energy:  -22.650000 kCal/Mol

Scores for this hit:
>mmu-miR-1898	Mmu_CoupTF1	100.00	-22.65	2 21	620 641	19	63.16%	84.21%

Score for this Scan:
Seq1,Seq2,Tot Score,Tot Energy,Max Score,Max Energy,Strand,Len1,Len2,Positions
>>mmu-miR-1898	Mmu_CoupTF1	201.00	-37.83	101.00	-22.65	308	22	760	 17 620
Complete

Read Sequence:mmu-miR-149 (23 nt)
Read Sequence:Mmu_CoupTF1 (760 nt)
=-=-=-=-=-=-=-=-=-=-=-=-=-=-=-=-=-=-=-=-=-=-=-=-=-=-=-=-=-=-=-=
Performing Scan: mmu-miR-149 vs Mmu_CoupTF1
=-=-=-=-=-=-=-=-=-=-=-=-=-=-=-=-=-=-=-=-=-=-=-=-=-=-=-=-=-=-=-=

   Forward:	Score: 104.000000  Q:2 to 22  R:86 to 110 Align Len (22) (50.00%) (72.73%)

   Query:    3' ccCUCACUUCUGUGC--CUCGGUCu 5'
                  |: ||  |::|:|  |: |||| 
   Ref:      5' ggGGAUGCUGGUAUGAUGGACCAGg 3'

   Energy:  -24.070000 kCal/Mol

Scores for this hit:
>mmu-miR-149	Mmu_CoupTF1	104.00	-24.07	2 22	86 110	22	50.00%	72.73%


   Forward:	Score: 104.000000  Q:2 to 8  R:97 to 119 Align Len (6) (83.33%) (100.00%)

   Query:    3' cccucacuucugugccUCGGUCu 5'
                                :||||| 
   Ref:      5' uaugauggaccaggcaGGCCAGg 3'

   Energy:  -19.730000 kCal/Mol

Scores for this hit:
>mmu-miR-149	Mmu_CoupTF1	104.00	-19.73	2 8	97 119	6	83.33%	100.00%


   Forward:	Score: 103.000000  Q:2 to 22  R:125 to 146 Align Len (20) (65.00%) (75.00%)

   Query:    3' ccCUCACUUCUGUGCCUCGGUCu 5'
                  ||| ||:|:|  ||| | || 
   Ref:      5' ggGAG-GAGGGCUGGGAACAAGa 3'

   Energy:  -26.010000 kCal/Mol

Scores for this hit:
>mmu-miR-149	Mmu_CoupTF1	103.00	-26.01	2 22	125 146	20	65.00%	75.00%

Score for this Scan:
Seq1,Seq2,Tot Score,Tot Energy,Max Score,Max Energy,Strand,Len1,Len2,Positions
>>mmu-miR-149	Mmu_CoupTF1	311.00	-69.81	104.00	-26.01	309	23	760	 86 97 125
Complete

Read Sequence:mmu-leU-7c (22 nt)
Read Sequence:Mmu_CoupTF1 (760 nt)
=-=-=-=-=-=-=-=-=-=-=-=-=-=-=-=-=-=-=-=-=-=-=-=-=-=-=-=-=-=-=-=
Performing Scan: mmu-leU-7c vs Mmu_CoupTF1
=-=-=-=-=-=-=-=-=-=-=-=-=-=-=-=-=-=-=-=-=-=-=-=-=-=-=-=-=-=-=-=

   Forward:	Score: 122.000000  Q:2 to 19  R:648 to 669 Align Len (17) (64.71%) (88.24%)

   Query:    3' uuggUAUGUUGGAUGAUGGAGu 5'
                    |||:||||  :|:|:|| 
   Ref:      5' uuugAUAUAACCCUUUGCUUCu 3'

   Energy:  -17.570000 kCal/Mol

Scores for this hit:
>mmu-leU-7c	Mmu_CoupTF1	122.00	-17.57	2 19	648 669	17	64.71%	88.24%


   Forward:	Score: 119.000000  Q:3 to 21  R:13 to 35 Align Len (19) (73.68%) (78.95%)

   Query:    3' uuGGUAUGUU-GGAUGAUGGAgu 5'
                  |||  ||| |||:|| |||  
   Ref:      5' ucCCACCCAAUCCUGCUCCCUga 3'

   Energy:  -19.430000 kCal/Mol

Scores for this hit:
>mmu-leU-7c	Mmu_CoupTF1	119.00	-19.43	3 21	13 35	19	73.68%	78.95%


   Forward:	Score: 108.000000  Q:4 to 21  R:373 to 394 Align Len (17) (58.82%) (82.35%)

   Query:    3' uuGGUAUGUUGGAUGAUGGagu 5'
                  |::||||:   |||||:   
   Ref:      5' uuCUGUACAGAAAACUACUcau 3'

   Energy:  -16.240000 kCal/Mol

Scores for this hit:
>mmu-leU-7c	Mmu_CoupTF1	108.00	-16.24	4 21	373 394	17	58.82%	82.35%

Score for this Scan:
Seq1,Seq2,Tot Score,Tot Energy,Max Score,Max Energy,Strand,Len1,Len2,Positions
>>mmu-leU-7c	Mmu_CoupTF1	349.00	-53.24	122.00	-19.43	310	22	760	 648 13 373
Complete

Read Sequence:mmu-leU-7c-2* (22 nt)
Read Sequence:Mmu_CoupTF1 (760 nt)
=-=-=-=-=-=-=-=-=-=-=-=-=-=-=-=-=-=-=-=-=-=-=-=-=-=-=-=-=-=-=-=
Performing Scan: mmu-leU-7c-2* vs Mmu_CoupTF1
=-=-=-=-=-=-=-=-=-=-=-=-=-=-=-=-=-=-=-=-=-=-=-=-=-=-=-=-=-=-=-=
Score for this Scan:
No Hits Found above Threshold
Complete

Read Sequence:mmu-miR-298 (23 nt)
Read Sequence:Mmu_CoupTF1 (760 nt)
=-=-=-=-=-=-=-=-=-=-=-=-=-=-=-=-=-=-=-=-=-=-=-=-=-=-=-=-=-=-=-=
Performing Scan: mmu-miR-298 vs Mmu_CoupTF1
=-=-=-=-=-=-=-=-=-=-=-=-=-=-=-=-=-=-=-=-=-=-=-=-=-=-=-=-=-=-=-=

   Forward:	Score: 150.000000  Q:2 to 21  R:140 to 161 Align Len (19) (84.21%) (89.47%)

   Query:    3' cccUUCUUGUCGGGAGGAGACGg 5'
                   ||||:||||||  |||||| 
   Ref:      5' aacAAGAGCAGCCC-ACUCUGCa 3'

   Energy:  -31.639999 kCal/Mol

Scores for this hit:
>mmu-miR-298	Mmu_CoupTF1	150.00	-31.64	2 21	140 161	19	84.21%	89.47%


   Forward:	Score: 111.000000  Q:3 to 21  R:65 to 88 Align Len (19) (57.89%) (68.42%)

   Query:    3' cccUUCUUG-UCGGGAGGAGACgg 5'
                   |||:|| |     |||:||  
   Ref:      5' accAAGGACUAAAAAGCCUUUGgg 3'

   Energy:  -16.750000 kCal/Mol

Scores for this hit:
>mmu-miR-298	Mmu_CoupTF1	111.00	-16.75	3 21	65 88	19	57.89%	68.42%


   Forward:	Score: 102.000000  Q:2 to 22  R:396 to 419 Align Len (22) (59.09%) (68.18%)

   Query:    3' ccCUU--CUUGUCGGGAGGAGACGg 5'
                  |||  |:|| |   |||| ||: 
   Ref:      5' ugGAAGUGGACUG-AAUCCUAUGUa 3'

   Energy:  -16.000000 kCal/Mol

Scores for this hit:
>mmu-miR-298	Mmu_CoupTF1	102.00	-16.00	2 22	396 419	22	59.09%	68.18%


   Forward:	Score: 94.000000  Q:2 to 21  R:235 to 257 Align Len (20) (60.00%) (65.00%)

   Query:    3' cccUUCUUGUCGGGAGGAG-ACGg 5'
                   ||||| |     |||| ||: 
   Ref:      5' ggaAAGAA-AAAGGACCUCGUGUc 3'

   Energy:  -17.030001 kCal/Mol

Scores for this hit:
>mmu-miR-298	Mmu_CoupTF1	94.00	-17.03	2 21	235 257	20	60.00%	65.00%

Score for this Scan:
Seq1,Seq2,Tot Score,Tot Energy,Max Score,Max Energy,Strand,Len1,Len2,Positions
>>mmu-miR-298	Mmu_CoupTF1	457.00	-81.42	150.00	-31.64	312	23	760	 140 65 396 235
Complete

Read Sequence:mmu-miR-376c* (22 nt)
Read Sequence:Mmu_CoupTF1 (760 nt)
=-=-=-=-=-=-=-=-=-=-=-=-=-=-=-=-=-=-=-=-=-=-=-=-=-=-=-=-=-=-=-=
Performing Scan: mmu-miR-376c* vs Mmu_CoupTF1
=-=-=-=-=-=-=-=-=-=-=-=-=-=-=-=-=-=-=-=-=-=-=-=-=-=-=-=-=-=-=-=
Score for this Scan:
No Hits Found above Threshold
Complete

Read Sequence:mmu-miR-376c (21 nt)
Read Sequence:Mmu_CoupTF1 (760 nt)
=-=-=-=-=-=-=-=-=-=-=-=-=-=-=-=-=-=-=-=-=-=-=-=-=-=-=-=-=-=-=-=
Performing Scan: mmu-miR-376c vs Mmu_CoupTF1
=-=-=-=-=-=-=-=-=-=-=-=-=-=-=-=-=-=-=-=-=-=-=-=-=-=-=-=-=-=-=-=
Score for this Scan:
No Hits Found above Threshold
Complete

Read Sequence:mmu-miR-467e (22 nt)
Read Sequence:Mmu_CoupTF1 (760 nt)
=-=-=-=-=-=-=-=-=-=-=-=-=-=-=-=-=-=-=-=-=-=-=-=-=-=-=-=-=-=-=-=
Performing Scan: mmu-miR-467e vs Mmu_CoupTF1
=-=-=-=-=-=-=-=-=-=-=-=-=-=-=-=-=-=-=-=-=-=-=-=-=-=-=-=-=-=-=-=
Score for this Scan:
No Hits Found above Threshold
Complete

Read Sequence:mmu-miR-467e* (22 nt)
Read Sequence:Mmu_CoupTF1 (760 nt)
=-=-=-=-=-=-=-=-=-=-=-=-=-=-=-=-=-=-=-=-=-=-=-=-=-=-=-=-=-=-=-=
Performing Scan: mmu-miR-467e* vs Mmu_CoupTF1
=-=-=-=-=-=-=-=-=-=-=-=-=-=-=-=-=-=-=-=-=-=-=-=-=-=-=-=-=-=-=-=
Score for this Scan:
No Hits Found above Threshold
Complete

Read Sequence:mmu-miR-337-5p (21 nt)
Read Sequence:Mmu_CoupTF1 (760 nt)
=-=-=-=-=-=-=-=-=-=-=-=-=-=-=-=-=-=-=-=-=-=-=-=-=-=-=-=-=-=-=-=
Performing Scan: mmu-miR-337-5p vs Mmu_CoupTF1
=-=-=-=-=-=-=-=-=-=-=-=-=-=-=-=-=-=-=-=-=-=-=-=-=-=-=-=-=-=-=-=

   Forward:	Score: 104.000000  Q:2 to 8  R:684 to 704 Align Len (6) (83.33%) (100.00%)

   Query:    3' uugaggacguacugCGGCAAg 5'
                              ||:||| 
   Ref:      5' uauauguugucgagGCUGUUc 3'

   Energy:  -15.060000 kCal/Mol

Scores for this hit:
>mmu-miR-337-5p	Mmu_CoupTF1	104.00	-15.06	2 8	684 704	6	83.33%	100.00%

Score for this Scan:
Seq1,Seq2,Tot Score,Tot Energy,Max Score,Max Energy,Strand,Len1,Len2,Positions
>>mmu-miR-337-5p	Mmu_CoupTF1	104.00	-15.06	104.00	-15.06	317	21	760	 684
Complete

Read Sequence:mmu-miR-337-3p (21 nt)
Read Sequence:Mmu_CoupTF1 (760 nt)
=-=-=-=-=-=-=-=-=-=-=-=-=-=-=-=-=-=-=-=-=-=-=-=-=-=-=-=-=-=-=-=
Performing Scan: mmu-miR-337-3p vs Mmu_CoupTF1
=-=-=-=-=-=-=-=-=-=-=-=-=-=-=-=-=-=-=-=-=-=-=-=-=-=-=-=-=-=-=-=

   Forward:	Score: 140.000000  Q:2 to 17  R:196 to 216 Align Len (15) (86.67%) (86.67%)

   Query:    3' uccguAGUAUAUCCUCGACUu 5'
                     |||| ||||| |||| 
   Ref:      5' gagacUCAUUUAGGAUCUGAu 3'

   Energy:  -16.690001 kCal/Mol

Scores for this hit:
>mmu-miR-337-3p	Mmu_CoupTF1	140.00	-16.69	2 17	196 216	15	86.67%	86.67%


   Forward:	Score: 109.000000  Q:2 to 20  R:117 to 139 Align Len (20) (50.00%) (75.00%)

   Query:    3' ucCGU-AGUAUAUC-CUCGACUu 5'
                  |||  |: : :| |:||||: 
   Ref:      5' agGCAGACGGGAGGAGGGCUGGg 3'

   Energy:  -21.440001 kCal/Mol

Scores for this hit:
>mmu-miR-337-3p	Mmu_CoupTF1	109.00	-21.44	2 20	117 139	20	50.00%	75.00%

Score for this Scan:
Seq1,Seq2,Tot Score,Tot Energy,Max Score,Max Energy,Strand,Len1,Len2,Positions
>>mmu-miR-337-3p	Mmu_CoupTF1	249.00	-38.13	140.00	-21.44	318	21	760	 196 117
Complete

Read Sequence:mmu-miR-412 (20 nt)
Read Sequence:Mmu_CoupTF1 (760 nt)
=-=-=-=-=-=-=-=-=-=-=-=-=-=-=-=-=-=-=-=-=-=-=-=-=-=-=-=-=-=-=-=
Performing Scan: mmu-miR-412 vs Mmu_CoupTF1
=-=-=-=-=-=-=-=-=-=-=-=-=-=-=-=-=-=-=-=-=-=-=-=-=-=-=-=-=-=-=-=

   Forward:	Score: 120.000000  Q:2 to 19  R:174 to 192 Align Len (17) (70.59%) (70.59%)

   Query:    3' gcCGAUCACCUGGUCCACUu 5'
                  ||| |   |||||| || 
   Ref:      5' gaGCU-GCAAACCAGGAGAa 3'

   Energy:  -16.850000 kCal/Mol

Scores for this hit:
>mmu-miR-412	Mmu_CoupTF1	120.00	-16.85	2 19	174 192	17	70.59%	70.59%


   Forward:	Score: 108.000000  Q:5 to 17  R:95 to 114 Align Len (12) (83.33%) (91.67%)

   Query:    3' gccgAUCACCUGGUCCacuu 5'
                    |: |||||||||    
   Ref:      5' gguaUGAUGGACCAGGcagg 3'

   Energy:  -21.240000 kCal/Mol

Scores for this hit:
>mmu-miR-412	Mmu_CoupTF1	108.00	-21.24	5 17	95 114	12	83.33%	91.67%


   Forward:	Score: 103.000000  Q:2 to 16  R:299 to 318 Align Len (14) (78.57%) (78.57%)

   Query:    3' gccgaUCACCUGGUCCACUu 5'
                     || |||||| | || 
   Ref:      5' ggaagAGAGGACCAUGAGAa 3'

   Energy:  -16.610001 kCal/Mol

Scores for this hit:
>mmu-miR-412	Mmu_CoupTF1	103.00	-16.61	2 16	299 318	14	78.57%	78.57%


   Forward:	Score: 93.000000  Q:5 to 18  R:104 to 123 Align Len (13) (61.54%) (76.92%)

   Query:    3' gccGAUCACCUGGUCCacuu 5'
                   | :|  |:|||||    
   Ref:      5' gacCAGGCAGGCCAGGcaga 3'

   Energy:  -15.360000 kCal/Mol

Scores for this hit:
>mmu-miR-412	Mmu_CoupTF1	93.00	-15.36	5 18	104 123	13	61.54%	76.92%

Score for this Scan:
Seq1,Seq2,Tot Score,Tot Energy,Max Score,Max Energy,Strand,Len1,Len2,Positions
>>mmu-miR-412	Mmu_CoupTF1	424.00	-70.06	120.00	-21.24	319	20	760	 174 95 299 104
Complete

Read Sequence:mmu-miR-505 (22 nt)
Read Sequence:Mmu_CoupTF1 (760 nt)
=-=-=-=-=-=-=-=-=-=-=-=-=-=-=-=-=-=-=-=-=-=-=-=-=-=-=-=-=-=-=-=
Performing Scan: mmu-miR-505 vs Mmu_CoupTF1
=-=-=-=-=-=-=-=-=-=-=-=-=-=-=-=-=-=-=-=-=-=-=-=-=-=-=-=-=-=-=-=
Score for this Scan:
No Hits Found above Threshold
Complete

Read Sequence:mmu-miR-22* (22 nt)
Read Sequence:Mmu_CoupTF1 (760 nt)
=-=-=-=-=-=-=-=-=-=-=-=-=-=-=-=-=-=-=-=-=-=-=-=-=-=-=-=-=-=-=-=
Performing Scan: mmu-miR-22* vs Mmu_CoupTF1
=-=-=-=-=-=-=-=-=-=-=-=-=-=-=-=-=-=-=-=-=-=-=-=-=-=-=-=-=-=-=-=

   Forward:	Score: 91.000000  Q:3 to 21  R:143 to 166 Align Len (20) (60.00%) (70.00%)

   Query:    3' auUUCGAACGGU--GACUUCUUga 5'
                  :|||   |||  ||| ||:|  
   Ref:      5' aaGAGCAGCCCACUCUGCAGGAau 3'

   Energy:  -16.049999 kCal/Mol

Scores for this hit:
>mmu-miR-22*	Mmu_CoupTF1	91.00	-16.05	3 21	143 166	20	60.00%	70.00%

Score for this Scan:
Seq1,Seq2,Tot Score,Tot Energy,Max Score,Max Energy,Strand,Len1,Len2,Positions
>>mmu-miR-22*	Mmu_CoupTF1	91.00	-16.05	91.00	-16.05	321	22	760	 143
Complete

Read Sequence:mmu-miR-22 (22 nt)
Read Sequence:Mmu_CoupTF1 (760 nt)
=-=-=-=-=-=-=-=-=-=-=-=-=-=-=-=-=-=-=-=-=-=-=-=-=-=-=-=-=-=-=-=
Performing Scan: mmu-miR-22 vs Mmu_CoupTF1
=-=-=-=-=-=-=-=-=-=-=-=-=-=-=-=-=-=-=-=-=-=-=-=-=-=-=-=-=-=-=-=
Score for this Scan:
No Hits Found above Threshold
Complete

Read Sequence:mmu-miR-1981 (24 nt)
Read Sequence:Mmu_CoupTF1 (760 nt)
=-=-=-=-=-=-=-=-=-=-=-=-=-=-=-=-=-=-=-=-=-=-=-=-=-=-=-=-=-=-=-=
Performing Scan: mmu-miR-1981 vs Mmu_CoupTF1
=-=-=-=-=-=-=-=-=-=-=-=-=-=-=-=-=-=-=-=-=-=-=-=-=-=-=-=-=-=-=-=

   Forward:	Score: 134.000000  Q:2 to 22  R:66 to 87 Align Len (20) (65.00%) (70.00%)

   Query:    3' cggUGCAGAUUCGGGUCGGAAAUg 5'
                   | | ||||    |||||||: 
   Ref:      5' ccaAGGACUAA--AAAGCCUUUGg 3'

   Energy:  -15.430000 kCal/Mol

Scores for this hit:
>mmu-miR-1981	Mmu_CoupTF1	134.00	-15.43	2 22	66 87	20	65.00%	70.00%

Score for this Scan:
Seq1,Seq2,Tot Score,Tot Energy,Max Score,Max Energy,Strand,Len1,Len2,Positions
>>mmu-miR-1981	Mmu_CoupTF1	134.00	-15.43	134.00	-15.43	323	24	760	 66
Complete

Read Sequence:mmu-miR-142-5p (21 nt)
Read Sequence:Mmu_CoupTF1 (760 nt)
=-=-=-=-=-=-=-=-=-=-=-=-=-=-=-=-=-=-=-=-=-=-=-=-=-=-=-=-=-=-=-=
Performing Scan: mmu-miR-142-5p vs Mmu_CoupTF1
=-=-=-=-=-=-=-=-=-=-=-=-=-=-=-=-=-=-=-=-=-=-=-=-=-=-=-=-=-=-=-=
Score for this Scan:
No Hits Found above Threshold
Complete

Read Sequence:mmu-miR-142-3p (23 nt)
Read Sequence:Mmu_CoupTF1 (760 nt)
=-=-=-=-=-=-=-=-=-=-=-=-=-=-=-=-=-=-=-=-=-=-=-=-=-=-=-=-=-=-=-=
Performing Scan: mmu-miR-142-3p vs Mmu_CoupTF1
=-=-=-=-=-=-=-=-=-=-=-=-=-=-=-=-=-=-=-=-=-=-=-=-=-=-=-=-=-=-=-=
Score for this Scan:
No Hits Found above Threshold
Complete

Read Sequence:mmu-miR-713 (19 nt)
Read Sequence:Mmu_CoupTF1 (760 nt)
=-=-=-=-=-=-=-=-=-=-=-=-=-=-=-=-=-=-=-=-=-=-=-=-=-=-=-=-=-=-=-=
Performing Scan: mmu-miR-713 vs Mmu_CoupTF1
=-=-=-=-=-=-=-=-=-=-=-=-=-=-=-=-=-=-=-=-=-=-=-=-=-=-=-=-=-=-=-=
Score for this Scan:
No Hits Found above Threshold
Complete

Read Sequence:mmu-miR-216a (22 nt)
Read Sequence:Mmu_CoupTF1 (760 nt)
=-=-=-=-=-=-=-=-=-=-=-=-=-=-=-=-=-=-=-=-=-=-=-=-=-=-=-=-=-=-=-=
Performing Scan: mmu-miR-216a vs Mmu_CoupTF1
=-=-=-=-=-=-=-=-=-=-=-=-=-=-=-=-=-=-=-=-=-=-=-=-=-=-=-=-=-=-=-=

   Forward:	Score: 95.000000  Q:4 to 12  R:122 to 143 Align Len (8) (75.00%) (100.00%)

   Query:    3' agugucaacggUCGACUCUaau 5'
                           :||||:||   
   Ref:      5' gacgggaggagGGCUGGGAaca 3'

   Energy:  -17.070000 kCal/Mol

Scores for this hit:
>mmu-miR-216a	Mmu_CoupTF1	95.00	-17.07	4 12	122 143	8	75.00%	100.00%

Score for this Scan:
Seq1,Seq2,Tot Score,Tot Energy,Max Score,Max Energy,Strand,Len1,Len2,Positions
>>mmu-miR-216a	Mmu_CoupTF1	95.00	-17.07	95.00	-17.07	327	22	760	 122
Complete

Read Sequence:mmu-miR-381 (22 nt)
Read Sequence:Mmu_CoupTF1 (760 nt)
=-=-=-=-=-=-=-=-=-=-=-=-=-=-=-=-=-=-=-=-=-=-=-=-=-=-=-=-=-=-=-=
Performing Scan: mmu-miR-381 vs Mmu_CoupTF1
=-=-=-=-=-=-=-=-=-=-=-=-=-=-=-=-=-=-=-=-=-=-=-=-=-=-=-=-=-=-=-=
Score for this Scan:
No Hits Found above Threshold
Complete

Read Sequence:mmu-miR-708 (23 nt)
Read Sequence:Mmu_CoupTF1 (760 nt)
=-=-=-=-=-=-=-=-=-=-=-=-=-=-=-=-=-=-=-=-=-=-=-=-=-=-=-=-=-=-=-=
Performing Scan: mmu-miR-708 vs Mmu_CoupTF1
=-=-=-=-=-=-=-=-=-=-=-=-=-=-=-=-=-=-=-=-=-=-=-=-=-=-=-=-=-=-=-=
Score for this Scan:
No Hits Found above Threshold
Complete

Read Sequence:mmu-miR-708* (22 nt)
Read Sequence:Mmu_CoupTF1 (760 nt)
=-=-=-=-=-=-=-=-=-=-=-=-=-=-=-=-=-=-=-=-=-=-=-=-=-=-=-=-=-=-=-=
Performing Scan: mmu-miR-708* vs Mmu_CoupTF1
=-=-=-=-=-=-=-=-=-=-=-=-=-=-=-=-=-=-=-=-=-=-=-=-=-=-=-=-=-=-=-=

   Forward:	Score: 130.000000  Q:3 to 21  R:243 to 263 Align Len (18) (66.67%) (88.89%)

   Query:    3' gaUCUUCGAGUGUCAGAUCAac 5'
                  ||:| |||:: ||||:||  
   Ref:      5' aaAGGACCUCGU-GUCUGGUga 3'

   Energy:  -20.010000 kCal/Mol

Scores for this hit:
>mmu-miR-708*	Mmu_CoupTF1	130.00	-20.01	3 21	243 263	18	66.67%	88.89%

Score for this Scan:
Seq1,Seq2,Tot Score,Tot Energy,Max Score,Max Energy,Strand,Len1,Len2,Positions
>>mmu-miR-708*	Mmu_CoupTF1	130.00	-20.01	130.00	-20.01	330	22	760	 243
Complete

Read Sequence:mmu-leU-7g (22 nt)
Read Sequence:Mmu_CoupTF1 (760 nt)
=-=-=-=-=-=-=-=-=-=-=-=-=-=-=-=-=-=-=-=-=-=-=-=-=-=-=-=-=-=-=-=
Performing Scan: mmu-leU-7g vs Mmu_CoupTF1
=-=-=-=-=-=-=-=-=-=-=-=-=-=-=-=-=-=-=-=-=-=-=-=-=-=-=-=-=-=-=-=

   Forward:	Score: 124.000000  Q:4 to 21  R:373 to 394 Align Len (17) (76.47%) (88.24%)

   Query:    3' uuGACAUGUUUGAUGAUGGagu 5'
                  |||||||:|  |||||:   
   Ref:      5' uuCUGUACAGAAAACUACUcau 3'

   Energy:  -22.250000 kCal/Mol

Scores for this hit:
>mmu-leU-7g	Mmu_CoupTF1	124.00	-22.25	4 21	373 394	17	76.47%	88.24%

Score for this Scan:
Seq1,Seq2,Tot Score,Tot Energy,Max Score,Max Energy,Strand,Len1,Len2,Positions
>>mmu-leU-7g	Mmu_CoupTF1	124.00	-22.25	124.00	-22.25	331	22	760	 373
Complete

Read Sequence:mmu-leU-7g* (22 nt)
Read Sequence:Mmu_CoupTF1 (760 nt)
=-=-=-=-=-=-=-=-=-=-=-=-=-=-=-=-=-=-=-=-=-=-=-=-=-=-=-=-=-=-=-=
Performing Scan: mmu-leU-7g* vs Mmu_CoupTF1
=-=-=-=-=-=-=-=-=-=-=-=-=-=-=-=-=-=-=-=-=-=-=-=-=-=-=-=-=-=-=-=

   Forward:	Score: 146.000000  Q:2 to 11  R:362 to 383 Align Len (9) (88.89%) (100.00%)

   Query:    3' cguuccgucaccGGACAUGUCa 5'
                            :|||||||| 
   Ref:      5' auguggauauauUCUGUACAGa 3'

   Energy:  -17.820000 kCal/Mol

Scores for this hit:
>mmu-leU-7g*	Mmu_CoupTF1	146.00	-17.82	2 11	362 383	9	88.89%	100.00%


   Forward:	Score: 111.000000  Q:2 to 21  R:141 to 163 Align Len (20) (65.00%) (70.00%)

   Query:    3' cgUUC-CGUCACCGGACAUGUCa 5'
                  ||| ||||    || |:||| 
   Ref:      5' acAAGAGCAGCCCACUCUGCAGg 3'

   Energy:  -19.240000 kCal/Mol

Scores for this hit:
>mmu-leU-7g*	Mmu_CoupTF1	111.00	-19.24	2 21	141 163	20	65.00%	70.00%

Score for this Scan:
Seq1,Seq2,Tot Score,Tot Energy,Max Score,Max Energy,Strand,Len1,Len2,Positions
>>mmu-leU-7g*	Mmu_CoupTF1	257.00	-37.06	146.00	-19.24	332	22	760	 362 141
Complete

Read Sequence:mmu-miR-199a-5p (23 nt)
Read Sequence:Mmu_CoupTF1 (760 nt)
=-=-=-=-=-=-=-=-=-=-=-=-=-=-=-=-=-=-=-=-=-=-=-=-=-=-=-=-=-=-=-=
Performing Scan: mmu-miR-199a-5p vs Mmu_CoupTF1
=-=-=-=-=-=-=-=-=-=-=-=-=-=-=-=-=-=-=-=-=-=-=-=-=-=-=-=-=-=-=-=

   Forward:	Score: 93.000000  Q:2 to 22  R:117 to 139 Align Len (20) (50.00%) (70.00%)

   Query:    3' cuUGUCCAUCAGACUUGUGACCc 5'
                  :|||  :|   ||: :|||| 
   Ref:      5' agGCAGACGGGAGGAGGGCUGGg 3'

   Energy:  -23.059999 kCal/Mol

Scores for this hit:
>mmu-miR-199a-5p	Mmu_CoupTF1	93.00	-23.06	2 22	117 139	20	50.00%	70.00%

Score for this Scan:
Seq1,Seq2,Tot Score,Tot Energy,Max Score,Max Energy,Strand,Len1,Len2,Positions
>>mmu-miR-199a-5p	Mmu_CoupTF1	93.00	-23.06	93.00	-23.06	333	23	760	 117
Complete

Read Sequence:mmu-miR-199a-3p (22 nt)
Read Sequence:Mmu_CoupTF1 (760 nt)
=-=-=-=-=-=-=-=-=-=-=-=-=-=-=-=-=-=-=-=-=-=-=-=-=-=-=-=-=-=-=-=
Performing Scan: mmu-miR-199a-3p vs Mmu_CoupTF1
=-=-=-=-=-=-=-=-=-=-=-=-=-=-=-=-=-=-=-=-=-=-=-=-=-=-=-=-=-=-=-=
Score for this Scan:
No Hits Found above Threshold
Complete

Read Sequence:mmu-miR-669l (22 nt)
Read Sequence:Mmu_CoupTF1 (760 nt)
=-=-=-=-=-=-=-=-=-=-=-=-=-=-=-=-=-=-=-=-=-=-=-=-=-=-=-=-=-=-=-=
Performing Scan: mmu-miR-669l vs Mmu_CoupTF1
=-=-=-=-=-=-=-=-=-=-=-=-=-=-=-=-=-=-=-=-=-=-=-=-=-=-=-=-=-=-=-=

   Forward:	Score: 115.000000  Q:3 to 21  R:492 to 514 Align Len (19) (63.16%) (84.21%)

   Query:    3' ugUA-UAUGUACGUGUGUGUUga 5'
                  || :||:: |||:| ||||  
   Ref:      5' acAUCGUAUGCGCAUAAACAAaa 3'

   Energy:  -15.070000 kCal/Mol

Scores for this hit:
>mmu-miR-669l	Mmu_CoupTF1	115.00	-15.07	3 21	492 514	19	63.16%	84.21%

Score for this Scan:
Seq1,Seq2,Tot Score,Tot Energy,Max Score,Max Energy,Strand,Len1,Len2,Positions
>>mmu-miR-669l	Mmu_CoupTF1	115.00	-15.07	115.00	-15.07	335	22	760	 492
Complete

Read Sequence:mmu-miR-501-5p (22 nt)
Read Sequence:Mmu_CoupTF1 (760 nt)
=-=-=-=-=-=-=-=-=-=-=-=-=-=-=-=-=-=-=-=-=-=-=-=-=-=-=-=-=-=-=-=
Performing Scan: mmu-miR-501-5p vs Mmu_CoupTF1
=-=-=-=-=-=-=-=-=-=-=-=-=-=-=-=-=-=-=-=-=-=-=-=-=-=-=-=-=-=-=-=

   Forward:	Score: 142.000000  Q:3 to 19  R:178 to 199 Align Len (16) (75.00%) (81.25%)

   Query:    3' aaagUGGGUCCCUGUUUCCUaa 5'
                    | ||||| : ||||||  
   Ref:      5' ugcaAACCAGGAGAAAAGGAga 3'

   Energy:  -18.639999 kCal/Mol

Scores for this hit:
>mmu-miR-501-5p	Mmu_CoupTF1	142.00	-18.64	3 19	178 199	16	75.00%	81.25%


   Forward:	Score: 125.000000  Q:3 to 21  R:35 to 57 Align Len (20) (70.00%) (80.00%)

   Query:    3' aaAGUGGGUCCCUG--UUUCCUaa 5'
                  || ||:|| |||  |:||||  
   Ref:      5' acUC-CCUAGAGACUAAGAGGAcu 3'

   Energy:  -16.940001 kCal/Mol

Scores for this hit:
>mmu-miR-501-5p	Mmu_CoupTF1	125.00	-16.94	3 21	35 57	20	70.00%	80.00%


   Forward:	Score: 106.000000  Q:3 to 17  R:109 to 133 Align Len (17) (70.59%) (82.35%)

   Query:    3' aaagugGGUCC--CUG-UUUCCUaa 5'
                      |||||  ||| ::||||  
   Ref:      5' ggcaggCCAGGCAGACGGGAGGAgg 3'

   Energy:  -19.150000 kCal/Mol

Scores for this hit:
>mmu-miR-501-5p	Mmu_CoupTF1	106.00	-19.15	3 17	109 133	17	70.59%	82.35%

Score for this Scan:
Seq1,Seq2,Tot Score,Tot Energy,Max Score,Max Energy,Strand,Len1,Len2,Positions
>>mmu-miR-501-5p	Mmu_CoupTF1	373.00	-54.73	142.00	-19.15	336	22	760	 178 35 109
Complete

Read Sequence:mmu-miR-501-3p (22 nt)
Read Sequence:Mmu_CoupTF1 (760 nt)
=-=-=-=-=-=-=-=-=-=-=-=-=-=-=-=-=-=-=-=-=-=-=-=-=-=-=-=-=-=-=-=
Performing Scan: mmu-miR-501-3p vs Mmu_CoupTF1
=-=-=-=-=-=-=-=-=-=-=-=-=-=-=-=-=-=-=-=-=-=-=-=-=-=-=-=-=-=-=-=

   Forward:	Score: 92.000000  Q:5 to 18  R:244 to 266 Align Len (14) (64.29%) (78.57%)

   Query:    3' guuuaGGAACG-GGCCCACguaa 5'
                     ||| |: :| ||||    
   Ref:      5' aaggaCCUCGUGUCUGGUGagaa 3'

   Energy:  -15.360000 kCal/Mol

Scores for this hit:
>mmu-miR-501-3p	Mmu_CoupTF1	92.00	-15.36	5 18	244 266	14	64.29%	78.57%

Score for this Scan:
Seq1,Seq2,Tot Score,Tot Energy,Max Score,Max Energy,Strand,Len1,Len2,Positions
>>mmu-miR-501-3p	Mmu_CoupTF1	92.00	-15.36	92.00	-15.36	337	22	760	 244
Complete

Read Sequence:mmu-miR-742* (21 nt)
Read Sequence:Mmu_CoupTF1 (760 nt)
=-=-=-=-=-=-=-=-=-=-=-=-=-=-=-=-=-=-=-=-=-=-=-=-=-=-=-=-=-=-=-=
Performing Scan: mmu-miR-742* vs Mmu_CoupTF1
=-=-=-=-=-=-=-=-=-=-=-=-=-=-=-=-=-=-=-=-=-=-=-=-=-=-=-=-=-=-=-=
Score for this Scan:
No Hits Found above Threshold
Complete

Read Sequence:mmu-miR-742 (22 nt)
Read Sequence:Mmu_CoupTF1 (760 nt)
=-=-=-=-=-=-=-=-=-=-=-=-=-=-=-=-=-=-=-=-=-=-=-=-=-=-=-=-=-=-=-=
Performing Scan: mmu-miR-742 vs Mmu_CoupTF1
=-=-=-=-=-=-=-=-=-=-=-=-=-=-=-=-=-=-=-=-=-=-=-=-=-=-=-=-=-=-=-=
Score for this Scan:
No Hits Found above Threshold
Complete

Read Sequence:mmu-miR-382 (22 nt)
Read Sequence:Mmu_CoupTF1 (760 nt)
=-=-=-=-=-=-=-=-=-=-=-=-=-=-=-=-=-=-=-=-=-=-=-=-=-=-=-=-=-=-=-=
Performing Scan: mmu-miR-382 vs Mmu_CoupTF1
=-=-=-=-=-=-=-=-=-=-=-=-=-=-=-=-=-=-=-=-=-=-=-=-=-=-=-=-=-=-=-=

   Forward:	Score: 107.000000  Q:2 to 16  R:302 to 323 Align Len (14) (71.43%) (92.86%)

   Query:    3' gcuuaggUGGUGCUUGUUGAAg 5'
                       ||||:||: ||:|| 
   Ref:      5' agagaggACCAUGAGAAAUUUa 3'

   Energy:  -16.559999 kCal/Mol

Scores for this hit:
>mmu-miR-382	Mmu_CoupTF1	107.00	-16.56	2 16	302 323	14	71.43%	92.86%

Score for this Scan:
Seq1,Seq2,Tot Score,Tot Energy,Max Score,Max Energy,Strand,Len1,Len2,Positions
>>mmu-miR-382	Mmu_CoupTF1	107.00	-16.56	107.00	-16.56	340	22	760	 302
Complete

Read Sequence:mmu-miR-382* (22 nt)
Read Sequence:Mmu_CoupTF1 (760 nt)
=-=-=-=-=-=-=-=-=-=-=-=-=-=-=-=-=-=-=-=-=-=-=-=-=-=-=-=-=-=-=-=
Performing Scan: mmu-miR-382* vs Mmu_CoupTF1
=-=-=-=-=-=-=-=-=-=-=-=-=-=-=-=-=-=-=-=-=-=-=-=-=-=-=-=-=-=-=-=
Score for this Scan:
No Hits Found above Threshold
Complete

Read Sequence:mmu-miR-215 (21 nt)
Read Sequence:Mmu_CoupTF1 (760 nt)
=-=-=-=-=-=-=-=-=-=-=-=-=-=-=-=-=-=-=-=-=-=-=-=-=-=-=-=-=-=-=-=
Performing Scan: mmu-miR-215 vs Mmu_CoupTF1
=-=-=-=-=-=-=-=-=-=-=-=-=-=-=-=-=-=-=-=-=-=-=-=-=-=-=-=-=-=-=-=
Score for this Scan:
No Hits Found above Threshold
Complete

Read Sequence:mmu-miR-2136 (21 nt)
Read Sequence:Mmu_CoupTF1 (760 nt)
=-=-=-=-=-=-=-=-=-=-=-=-=-=-=-=-=-=-=-=-=-=-=-=-=-=-=-=-=-=-=-=
Performing Scan: mmu-miR-2136 vs Mmu_CoupTF1
=-=-=-=-=-=-=-=-=-=-=-=-=-=-=-=-=-=-=-=-=-=-=-=-=-=-=-=-=-=-=-=
Score for this Scan:
No Hits Found above Threshold
Complete

Read Sequence:mmu-miR-1904 (22 nt)
Read Sequence:Mmu_CoupTF1 (760 nt)
=-=-=-=-=-=-=-=-=-=-=-=-=-=-=-=-=-=-=-=-=-=-=-=-=-=-=-=-=-=-=-=
Performing Scan: mmu-miR-1904 vs Mmu_CoupTF1
=-=-=-=-=-=-=-=-=-=-=-=-=-=-=-=-=-=-=-=-=-=-=-=-=-=-=-=-=-=-=-=

   Forward:	Score: 109.000000  Q:3 to 16  R:99 to 125 Align Len (18) (66.67%) (72.22%)

   Query:    3' ggagggaGGUC--UCC---UCGUCUug 5'
                       ||||  |||   :|||||  
   Ref:      5' ugauggaCCAGGCAGGCCAGGCAGAcg 3'

   Energy:  -16.610001 kCal/Mol

Scores for this hit:
>mmu-miR-1904	Mmu_CoupTF1	109.00	-16.61	3 16	99 125	18	66.67%	72.22%


   Forward:	Score: 109.000000  Q:4 to 14  R:132 to 153 Align Len (10) (80.00%) (80.00%)

   Query:    3' ggagggaggUCUCCUCGUCuug 5'
                         | | ||||||   
   Ref:      5' gggcugggaACAAGAGCAGccc 3'

   Energy:  -17.879999 kCal/Mol

Scores for this hit:
>mmu-miR-1904	Mmu_CoupTF1	109.00	-17.88	4 14	132 153	10	80.00%	80.00%


   Forward:	Score: 104.000000  Q:2 to 8  R:144 to 165 Align Len (6) (83.33%) (100.00%)

   Query:    3' ggagggaggucuccuCGUCUUg 5'
                               ||||:| 
   Ref:      5' agagcagcccacucuGCAGGAa 3'

   Energy:  -15.090000 kCal/Mol

Scores for this hit:
>mmu-miR-1904	Mmu_CoupTF1	104.00	-15.09	2 8	144 165	6	83.33%	100.00%


   Forward:	Score: 93.000000  Q:2 to 21  R:57 to 79 Align Len (21) (71.43%) (76.19%)

   Query:    3' ggAGGGA--GGUCUCCUCGUCUUg 5'
                  |||||  ||| |||| :| || 
   Ref:      5' ucUCCCUGACCA-AGGACUAAAAa 3'

   Energy:  -19.280001 kCal/Mol

Scores for this hit:
>mmu-miR-1904	Mmu_CoupTF1	93.00	-19.28	2 21	57 79	21	71.43%	76.19%


   Forward:	Score: 92.000000  Q:3 to 18  R:605 to 623 Align Len (15) (66.67%) (73.33%)

   Query:    3' ggaggGAGGUCUCCUCGUCUug 5'
                     :|||| |  | ||||  
   Ref:      5' ucuggUUCCA-A--ACCAGAuu 3'

   Energy:  -15.330000 kCal/Mol

Scores for this hit:
>mmu-miR-1904	Mmu_CoupTF1	92.00	-15.33	3 18	605 623	15	66.67%	73.33%


   Forward:	Score: 91.000000  Q:3 to 21  R:35 to 57 Align Len (19) (63.16%) (68.42%)

   Query:    3' ggAGGGAGGUCU-CCUCGUCUug 5'
                  |||||  |||   || :||  
   Ref:      5' acUCCCUAGAGACUAAGAGGAcu 3'

   Energy:  -22.469999 kCal/Mol

Scores for this hit:
>mmu-miR-1904	Mmu_CoupTF1	91.00	-22.47	3 21	35 57	19	63.16%	68.42%

Score for this Scan:
Seq1,Seq2,Tot Score,Tot Energy,Max Score,Max Energy,Strand,Len1,Len2,Positions
>>mmu-miR-1904	Mmu_CoupTF1	598.00	-106.66	109.00	-22.47	344	22	760	 99 132 144 57 605 35
Complete

Read Sequence:mmu-miR-710 (22 nt)
Read Sequence:Mmu_CoupTF1 (760 nt)
=-=-=-=-=-=-=-=-=-=-=-=-=-=-=-=-=-=-=-=-=-=-=-=-=-=-=-=-=-=-=-=
Performing Scan: mmu-miR-710 vs Mmu_CoupTF1
=-=-=-=-=-=-=-=-=-=-=-=-=-=-=-=-=-=-=-=-=-=-=-=-=-=-=-=-=-=-=-=

   Forward:	Score: 122.000000  Q:4 to 21  R:31 to 51 Align Len (17) (64.71%) (88.24%)

   Query:    3' gaGUUGAGAGGGGUUCUGAacc 5'
                  ::|||| ||: :|||||   
   Ref:      5' ccUGACUC-CCUAGAGACUaag 3'

   Energy:  -18.930000 kCal/Mol

Scores for this hit:
>mmu-miR-710	Mmu_CoupTF1	122.00	-18.93	4 21	31 51	17	64.71%	88.24%


   Forward:	Score: 106.000000  Q:4 to 20  R:51 to 77 Align Len (21) (61.90%) (76.19%)

   Query:    3' gagUUGAGAGGGG-----UUCUGAacc 5'
                   :||||||||:     |:||||   
   Ref:      5' gagGACUCUCCCUGACCAAGGACUaaa 3'

   Energy:  -21.260000 kCal/Mol

Scores for this hit:
>mmu-miR-710	Mmu_CoupTF1	106.00	-21.26	4 20	51 77	21	61.90%	76.19%


   Forward:	Score: 95.000000  Q:4 to 21  R:18 to 40 Align Len (18) (66.67%) (77.78%)

   Query:    3' gaGUUGAGA-GGGGUUCUGAacc 5'
                  |||: || |:||  ||||   
   Ref:      5' ccCAAUCCUGCUCCCUGACUccc 3'

   Energy:  -15.370000 kCal/Mol

Scores for this hit:
>mmu-miR-710	Mmu_CoupTF1	95.00	-15.37	4 21	18 40	18	66.67%	77.78%

Score for this Scan:
Seq1,Seq2,Tot Score,Tot Energy,Max Score,Max Energy,Strand,Len1,Len2,Positions
>>mmu-miR-710	Mmu_CoupTF1	323.00	-55.56	122.00	-21.26	345	22	760	 31 51 18
Complete

Read Sequence:mmu-miR-1274a (22 nt)
Read Sequence:Mmu_CoupTF1 (760 nt)
=-=-=-=-=-=-=-=-=-=-=-=-=-=-=-=-=-=-=-=-=-=-=-=-=-=-=-=-=-=-=-=
Performing Scan: mmu-miR-1274a vs Mmu_CoupTF1
=-=-=-=-=-=-=-=-=-=-=-=-=-=-=-=-=-=-=-=-=-=-=-=-=-=-=-=-=-=-=-=

   Forward:	Score: 132.000000  Q:2 to 21  R:194 to 215 Align Len (19) (57.89%) (68.42%)

   Query:    3' acCGCGGACUUGUCCCUGGACu 5'
                  | | || | :  |||:||| 
   Ref:      5' agGAGACUCAUUUAGGAUCUGa 3'

   Energy:  -17.510000 kCal/Mol

Scores for this hit:
>mmu-miR-1274a	Mmu_CoupTF1	132.00	-17.51	2 21	194 215	19	57.89%	68.42%


   Forward:	Score: 118.000000  Q:2 to 20  R:88 to 110 Align Len (19) (57.89%) (73.68%)

   Query:    3' accGCGGACUUG-UCCCUGGACu 5'
                   :||: | |: | ||||| | 
   Ref:      5' ggaUGCUGGUAUGAUGGACCAGg 3'

   Energy:  -16.070000 kCal/Mol

Scores for this hit:
>mmu-miR-1274a	Mmu_CoupTF1	118.00	-16.07	2 20	88 110	19	57.89%	73.68%


   Forward:	Score: 117.000000  Q:2 to 15  R:292 to 315 Align Len (15) (80.00%) (80.00%)

   Query:    3' accgcggaCUUGUC-CCUGG-ACu 5'
                        ||| || ||||| || 
   Ref:      5' acgauuugGAAGAGAGGACCAUGa 3'

   Energy:  -22.010000 kCal/Mol

Scores for this hit:
>mmu-miR-1274a	Mmu_CoupTF1	117.00	-22.01	2 15	292 315	15	80.00%	80.00%


   Forward:	Score: 113.000000  Q:4 to 18  R:56 to 77 Align Len (14) (78.57%) (85.71%)

   Query:    3' accgcGGACUUGUCCCUGGacu 5'
                     ||||| || ||||:   
   Ref:      5' cucucCCUGACCAAGGACUaaa 3'

   Energy:  -15.520000 kCal/Mol

Scores for this hit:
>mmu-miR-1274a	Mmu_CoupTF1	113.00	-15.52	4 18	56 77	14	78.57%	85.71%


   Forward:	Score: 100.000000  Q:2 to 7  R:154 to 175 Align Len (5) (100.00%) (100.00%)

   Query:    3' accgcggacuugucccUGGACu 5'
                                ||||| 
   Ref:      5' acucugcaggaaugcaACCUGa 3'

   Energy:  -17.910000 kCal/Mol

Scores for this hit:
>mmu-miR-1274a	Mmu_CoupTF1	100.00	-17.91	2 7	154 175	5	100.00%	100.00%


   Forward:	Score: 99.000000  Q:2 to 19  R:76 to 96 Align Len (18) (61.11%) (77.78%)

   Query:    3' accgCGGACUUGUCCCUG-GACu 5'
                    ||||   ::||||: ||| 
   Ref:      5' aaaaGCCU--UUGGGGAUGCUGg 3'

   Energy:  -18.809999 kCal/Mol

Scores for this hit:
>mmu-miR-1274a	Mmu_CoupTF1	99.00	-18.81	2 19	76 96	18	61.11%	77.78%

Score for this Scan:
Seq1,Seq2,Tot Score,Tot Energy,Max Score,Max Energy,Strand,Len1,Len2,Positions
>>mmu-miR-1274a	Mmu_CoupTF1	679.00	-107.83	132.00	-22.01	346	22	760	 194 88 292 56 154 76
Complete

Read Sequence:mmu-miR-188-5p (21 nt)
Read Sequence:Mmu_CoupTF1 (760 nt)
=-=-=-=-=-=-=-=-=-=-=-=-=-=-=-=-=-=-=-=-=-=-=-=-=-=-=-=-=-=-=-=
Performing Scan: mmu-miR-188-5p vs Mmu_CoupTF1
=-=-=-=-=-=-=-=-=-=-=-=-=-=-=-=-=-=-=-=-=-=-=-=-=-=-=-=-=-=-=-=

   Forward:	Score: 104.000000  Q:2 to 8  R:72 to 92 Align Len (6) (83.33%) (100.00%)

   Query:    3' gggaggugguacguUCCCUAc 5'
                              :||||| 
   Ref:      5' acuaaaaagccuuuGGGGAUg 3'

   Energy:  -15.480000 kCal/Mol

Scores for this hit:
>mmu-miR-188-5p	Mmu_CoupTF1	104.00	-15.48	2 8	72 92	6	83.33%	100.00%


   Forward:	Score: 102.000000  Q:3 to 20  R:385 to 407 Align Len (19) (68.42%) (73.68%)

   Query:    3' ggGAGGUG-GUACGUUC-CCUac 5'
                  || | | :||| ||| |||  
   Ref:      5' aaCUACUCAUAUGGAAGUGGAcu 3'

   Energy:  -15.840000 kCal/Mol

Scores for this hit:
>mmu-miR-188-5p	Mmu_CoupTF1	102.00	-15.84	3 20	385 407	19	68.42%	73.68%


   Forward:	Score: 98.000000  Q:3 to 16  R:108 to 130 Align Len (15) (66.67%) (73.33%)

   Query:    3' gggaggUGGUACG--UUCCCUac 5'
                      :||| ||  | ||||  
   Ref:      5' aggcagGCCAGGCAGACGGGAgg 3'

   Energy:  -15.010000 kCal/Mol

Scores for this hit:
>mmu-miR-188-5p	Mmu_CoupTF1	98.00	-15.01	3 16	108 130	15	66.67%	73.33%


   Forward:	Score: 97.000000  Q:5 to 20  R:56 to 75 Align Len (15) (66.67%) (80.00%)

   Query:    3' ggGAGGUGGUACGUUCCcuac 5'
                  |||| |::  |||||    
   Ref:      5' cuCUCC-CUGACCAAGGacua 3'

   Energy:  -15.280000 kCal/Mol

Scores for this hit:
>mmu-miR-188-5p	Mmu_CoupTF1	97.00	-15.28	5 20	56 75	15	66.67%	80.00%


   Forward:	Score: 95.000000  Q:2 to 18  R:148 to 167 Align Len (16) (68.75%) (75.00%)

   Query:    3' gggaGGUGGUACGUUCCCUAc 5'
                    ||||: ||  ||| || 
   Ref:      5' cagcCCACUCUG-CAGGAAUg 3'

   Energy:  -18.650000 kCal/Mol

Scores for this hit:
>mmu-miR-188-5p	Mmu_CoupTF1	95.00	-18.65	2 18	148 167	16	68.75%	75.00%

Score for this Scan:
Seq1,Seq2,Tot Score,Tot Energy,Max Score,Max Energy,Strand,Len1,Len2,Positions
>>mmu-miR-188-5p	Mmu_CoupTF1	496.00	-80.26	104.00	-18.65	347	21	760	 72 385 108 56 148
Complete

Read Sequence:mmu-miR-188-3p (21 nt)
Read Sequence:Mmu_CoupTF1 (760 nt)
=-=-=-=-=-=-=-=-=-=-=-=-=-=-=-=-=-=-=-=-=-=-=-=-=-=-=-=-=-=-=-=
Performing Scan: mmu-miR-188-3p vs Mmu_CoupTF1
=-=-=-=-=-=-=-=-=-=-=-=-=-=-=-=-=-=-=-=-=-=-=-=-=-=-=-=-=-=-=-=

   Forward:	Score: 94.000000  Q:2 to 19  R:243 to 264 Align Len (18) (55.56%) (83.33%)

   Query:    3' acgUUUGGGACGUACACC-CUc 5'
                   ::|||: |::| ||| || 
   Ref:      5' aaaGGACCUCGUGUCUGGUGAg 3'

   Energy:  -16.860001 kCal/Mol

Scores for this hit:
>mmu-miR-188-3p	Mmu_CoupTF1	94.00	-16.86	2 19	243 264	18	55.56%	83.33%

Score for this Scan:
Seq1,Seq2,Tot Score,Tot Energy,Max Score,Max Energy,Strand,Len1,Len2,Positions
>>mmu-miR-188-3p	Mmu_CoupTF1	94.00	-16.86	94.00	-16.86	348	21	760	 243
Complete

Read Sequence:mmu-miR-92b (22 nt)
Read Sequence:Mmu_CoupTF1 (760 nt)
=-=-=-=-=-=-=-=-=-=-=-=-=-=-=-=-=-=-=-=-=-=-=-=-=-=-=-=-=-=-=-=
Performing Scan: mmu-miR-92b vs Mmu_CoupTF1
=-=-=-=-=-=-=-=-=-=-=-=-=-=-=-=-=-=-=-=-=-=-=-=-=-=-=-=-=-=-=-=

   Forward:	Score: 140.000000  Q:2 to 13  R:664 to 685 Align Len (11) (81.82%) (100.00%)

   Query:    3' ccuccggcccUGCUCACGUUAu 5'
                          |:||||||:|| 
   Ref:      5' gcuucuuauaAUGAGUGCGAUa 3'

   Energy:  -17.610001 kCal/Mol

Scores for this hit:
>mmu-miR-92b	Mmu_CoupTF1	140.00	-17.61	2 13	664 685	11	81.82%	100.00%


   Forward:	Score: 107.000000  Q:3 to 21  R:130 to 152 Align Len (19) (68.42%) (84.21%)

   Query:    3' ccUCCGGCCC-UGCUCACGUUau 5'
                  :|||:||| || || |||:  
   Ref:      5' gaGGGCUGGGAACAAGAGCAGcc 3'

   Energy:  -22.309999 kCal/Mol

Scores for this hit:
>mmu-miR-92b	Mmu_CoupTF1	107.00	-22.31	3 21	130 152	19	68.42%	84.21%


   Forward:	Score: 90.000000  Q:2 to 16  R:80 to 103 Align Len (16) (56.25%) (81.25%)

   Query:    3' ccuccggCCCUGC--UCACGUUAu 5'
                       ||||:|  :|| ::|| 
   Ref:      5' gccuuugGGGAUGCUGGUAUGAUg 3'

   Energy:  -17.030001 kCal/Mol

Scores for this hit:
>mmu-miR-92b	Mmu_CoupTF1	90.00	-17.03	2 16	80 103	16	56.25%	81.25%

Score for this Scan:
Seq1,Seq2,Tot Score,Tot Energy,Max Score,Max Energy,Strand,Len1,Len2,Positions
>>mmu-miR-92b	Mmu_CoupTF1	337.00	-56.95	140.00	-22.31	349	22	760	 664 130 80
Complete

Read Sequence:mmu-miR-1897-5p (22 nt)
Read Sequence:Mmu_CoupTF1 (760 nt)
=-=-=-=-=-=-=-=-=-=-=-=-=-=-=-=-=-=-=-=-=-=-=-=-=-=-=-=-=-=-=-=
Performing Scan: mmu-miR-1897-5p vs Mmu_CoupTF1
=-=-=-=-=-=-=-=-=-=-=-=-=-=-=-=-=-=-=-=-=-=-=-=-=-=-=-=-=-=-=-=

   Forward:	Score: 96.000000  Q:2 to 17  R:50 to 71 Align Len (15) (60.00%) (80.00%)

   Query:    3' gggggaGAAAGAGGUAGGUUUc 5'
                      || || |:: ||||: 
   Ref:      5' agaggaCUCUCCCUGACCAAGg 3'

   Energy:  -15.420000 kCal/Mol

Scores for this hit:
>mmu-miR-1897-5p	Mmu_CoupTF1	96.00	-15.42	2 17	50 71	15	60.00%	80.00%

Score for this Scan:
Seq1,Seq2,Tot Score,Tot Energy,Max Score,Max Energy,Strand,Len1,Len2,Positions
>>mmu-miR-1897-5p	Mmu_CoupTF1	96.00	-15.42	96.00	-15.42	350	22	760	 50
Complete

Read Sequence:mmu-miR-1897-3p (22 nt)
Read Sequence:Mmu_CoupTF1 (760 nt)
=-=-=-=-=-=-=-=-=-=-=-=-=-=-=-=-=-=-=-=-=-=-=-=-=-=-=-=-=-=-=-=
Performing Scan: mmu-miR-1897-3p vs Mmu_CoupTF1
=-=-=-=-=-=-=-=-=-=-=-=-=-=-=-=-=-=-=-=-=-=-=-=-=-=-=-=-=-=-=-=
Score for this Scan:
No Hits Found above Threshold
Complete

Read Sequence:mmu-miR-2134 (19 nt)
Read Sequence:Mmu_CoupTF1 (760 nt)
=-=-=-=-=-=-=-=-=-=-=-=-=-=-=-=-=-=-=-=-=-=-=-=-=-=-=-=-=-=-=-=
Performing Scan: mmu-miR-2134 vs Mmu_CoupTF1
=-=-=-=-=-=-=-=-=-=-=-=-=-=-=-=-=-=-=-=-=-=-=-=-=-=-=-=-=-=-=-=

   Forward:	Score: 128.000000  Q:2 to 17  R:27 to 45 Align Len (15) (73.33%) (80.00%)

   Query:    3' cguGGGGCAAAGGGUUCUg 5'
                   |||:|  |||| ||| 
   Ref:      5' gcuCCCUGACUCCCUAGAg 3'

   Energy:  -20.930000 kCal/Mol

Scores for this hit:
>mmu-miR-2134	Mmu_CoupTF1	128.00	-20.93	2 17	27 45	15	73.33%	80.00%


   Forward:	Score: 126.000000  Q:2 to 15  R:694 to 712 Align Len (13) (69.23%) (92.31%)

   Query:    3' cguggGGCAAAGGGUUCUg 5'
                     |:||| ::||||| 
   Ref:      5' cgaggCUGUUCUUCAAGAa 3'

   Energy:  -15.930000 kCal/Mol

Scores for this hit:
>mmu-miR-2134	Mmu_CoupTF1	126.00	-15.93	2 15	694 712	13	69.23%	92.31%


   Forward:	Score: 104.000000  Q:2 to 8  R:54 to 72 Align Len (6) (83.33%) (100.00%)

   Query:    3' cguggggcaaagGGUUCUg 5'
                            |||||: 
   Ref:      5' gacucucccugaCCAAGGa 3'

   Energy:  -18.219999 kCal/Mol

Scores for this hit:
>mmu-miR-2134	Mmu_CoupTF1	104.00	-18.22	2 8	54 72	6	83.33%	100.00%

Score for this Scan:
Seq1,Seq2,Tot Score,Tot Energy,Max Score,Max Energy,Strand,Len1,Len2,Positions
>>mmu-miR-2134	Mmu_CoupTF1	358.00	-55.08	128.00	-20.93	352	19	760	 27 694 54
Complete

Read Sequence:mmu-miR-880 (22 nt)
Read Sequence:Mmu_CoupTF1 (760 nt)
=-=-=-=-=-=-=-=-=-=-=-=-=-=-=-=-=-=-=-=-=-=-=-=-=-=-=-=-=-=-=-=
Performing Scan: mmu-miR-880 vs Mmu_CoupTF1
=-=-=-=-=-=-=-=-=-=-=-=-=-=-=-=-=-=-=-=-=-=-=-=-=-=-=-=-=-=-=-=

   Forward:	Score: 127.000000  Q:2 to 20  R:344 to 366 Align Len (19) (68.42%) (78.95%)

   Query:    3' agaUGAGUCUCUCCUACCU-CAu 5'
                   |:|:|  | ||||||| || 
   Ref:      5' aggAUUUAUUGUGGAUGGAUGUg 3'

   Energy:  -18.200001 kCal/Mol

Scores for this hit:
>mmu-miR-880	Mmu_CoupTF1	127.00	-18.20	2 20	344 366	19	68.42%	78.95%


   Forward:	Score: 115.000000  Q:2 to 21  R:386 to 408 Align Len (20) (65.00%) (75.00%)

   Query:    3' agAUGAGUCU-CUCCUACCUCAu 5'
                  |||||| | |:  :|||| | 
   Ref:      5' acUACUCAUAUGGAAGUGGACUg 3'

   Energy:  -18.020000 kCal/Mol

Scores for this hit:
>mmu-miR-880	Mmu_CoupTF1	115.00	-18.02	2 21	386 408	20	65.00%	75.00%


   Forward:	Score: 90.000000  Q:3 to 17  R:114 to 134 Align Len (14) (71.43%) (78.57%)

   Query:    3' agaugaGUCUCUCCUACCUCau 5'
                      ||||  ||: ||||  
   Ref:      5' gccaggCAGA-CGGGAGGAGgg 3'

   Energy:  -17.650000 kCal/Mol

Scores for this hit:
>mmu-miR-880	Mmu_CoupTF1	90.00	-17.65	3 17	114 134	14	71.43%	78.57%

Score for this Scan:
Seq1,Seq2,Tot Score,Tot Energy,Max Score,Max Energy,Strand,Len1,Len2,Positions
>>mmu-miR-880	Mmu_CoupTF1	332.00	-53.87	127.00	-18.20	353	22	760	 344 386 114
Complete

Read Sequence:mmu-miR-16 (22 nt)
Read Sequence:Mmu_CoupTF1 (760 nt)
=-=-=-=-=-=-=-=-=-=-=-=-=-=-=-=-=-=-=-=-=-=-=-=-=-=-=-=-=-=-=-=
Performing Scan: mmu-miR-16 vs Mmu_CoupTF1
=-=-=-=-=-=-=-=-=-=-=-=-=-=-=-=-=-=-=-=-=-=-=-=-=-=-=-=-=-=-=-=
Score for this Scan:
No Hits Found above Threshold
Complete

Read Sequence:mmu-miR-132 (22 nt)
Read Sequence:Mmu_CoupTF1 (760 nt)
=-=-=-=-=-=-=-=-=-=-=-=-=-=-=-=-=-=-=-=-=-=-=-=-=-=-=-=-=-=-=-=
Performing Scan: mmu-miR-132 vs Mmu_CoupTF1
=-=-=-=-=-=-=-=-=-=-=-=-=-=-=-=-=-=-=-=-=-=-=-=-=-=-=-=-=-=-=-=

   Forward:	Score: 139.000000  Q:2 to 19  R:682 to 704 Align Len (19) (68.42%) (84.21%)

   Query:    3' gcugGUACCGACA--UCUGACAAu 5'
                    :|| |:|||  ||:||||| 
   Ref:      5' gauaUAU-GUUGUCGAGGCUGUUc 3'

   Energy:  -15.270000 kCal/Mol

Scores for this hit:
>mmu-miR-132	Mmu_CoupTF1	139.00	-15.27	2 19	682 704	19	68.42%	84.21%


   Forward:	Score: 126.000000  Q:4 to 19  R:390 to 411 Align Len (15) (73.33%) (86.67%)

   Query:    3' gcugGUACCGACAUCUGACaau 5'
                    :||||  ||:|||||   
   Ref:      5' cucaUAUGGAAGUGGACUGaau 3'

   Energy:  -20.299999 kCal/Mol

Scores for this hit:
>mmu-miR-132	Mmu_CoupTF1	126.00	-20.30	4 19	390 411	15	73.33%	86.67%


   Forward:	Score: 91.000000  Q:4 to 16  R:119 to 140 Align Len (12) (58.33%) (75.00%)

   Query:    3' gcugguaCCGACAUCUGACaau 5'
                       ||  | :|:|||   
   Ref:      5' gcagacgGGAGGAGGGCUGgga 3'

   Energy:  -15.970000 kCal/Mol

Scores for this hit:
>mmu-miR-132	Mmu_CoupTF1	91.00	-15.97	4 16	119 140	12	58.33%	75.00%

Score for this Scan:
Seq1,Seq2,Tot Score,Tot Energy,Max Score,Max Energy,Strand,Len1,Len2,Positions
>>mmu-miR-132	Mmu_CoupTF1	356.00	-51.54	139.00	-20.30	355	22	760	 682 390 119
Complete

Read Sequence:mmu-miR-1964 (22 nt)
Read Sequence:Mmu_CoupTF1 (760 nt)
=-=-=-=-=-=-=-=-=-=-=-=-=-=-=-=-=-=-=-=-=-=-=-=-=-=-=-=-=-=-=-=
Performing Scan: mmu-miR-1964 vs Mmu_CoupTF1
=-=-=-=-=-=-=-=-=-=-=-=-=-=-=-=-=-=-=-=-=-=-=-=-=-=-=-=-=-=-=-=

   Forward:	Score: 96.000000  Q:5 to 21  R:173 to 194 Align Len (16) (68.75%) (81.25%)

   Query:    3' uuUCGGCCUCGGGUCUUCagcc 5'
                  |||:| |  ||||:||    
   Ref:      5' ugAGCUGCAAACCAGGAGaaaa 3'

   Energy:  -18.719999 kCal/Mol

Scores for this hit:
>mmu-miR-1964	Mmu_CoupTF1	96.00	-18.72	5 21	173 194	16	68.75%	81.25%


   Forward:	Score: 94.000000  Q:2 to 21  R:106 to 126 Align Len (19) (63.16%) (68.42%)

   Query:    3' uuUCGGCCUCGGGUCUUCAGCc 5'
                  || | | ||| :| || || 
   Ref:      5' ccAGGCAG-GCCAGGCAGACGg 3'

   Energy:  -22.330000 kCal/Mol

Scores for this hit:
>mmu-miR-1964	Mmu_CoupTF1	94.00	-22.33	2 21	106 126	19	63.16%	68.42%

Score for this Scan:
Seq1,Seq2,Tot Score,Tot Energy,Max Score,Max Energy,Strand,Len1,Len2,Positions
>>mmu-miR-1964	Mmu_CoupTF1	190.00	-41.05	96.00	-22.33	356	22	760	 173 106
Complete

Read Sequence:mmu-miR-185 (22 nt)
Read Sequence:Mmu_CoupTF1 (760 nt)
=-=-=-=-=-=-=-=-=-=-=-=-=-=-=-=-=-=-=-=-=-=-=-=-=-=-=-=-=-=-=-=
Performing Scan: mmu-miR-185 vs Mmu_CoupTF1
=-=-=-=-=-=-=-=-=-=-=-=-=-=-=-=-=-=-=-=-=-=-=-=-=-=-=-=-=-=-=-=

   Forward:	Score: 94.000000  Q:2 to 21  R:141 to 161 Align Len (19) (63.16%) (68.42%)

   Query:    3' agUCCUUGACGGAAAGAGAGGu 5'
                  | ||:| |||   |||| | 
   Ref:      5' acAAGAGCAGCC-CACUCUGCa 3'

   Energy:  -18.260000 kCal/Mol

Scores for this hit:
>mmu-miR-185	Mmu_CoupTF1	94.00	-18.26	2 21	141 161	19	63.16%	68.42%

Score for this Scan:
Seq1,Seq2,Tot Score,Tot Energy,Max Score,Max Energy,Strand,Len1,Len2,Positions
>>mmu-miR-185	Mmu_CoupTF1	94.00	-18.26	94.00	-18.26	357	22	760	 141
Complete

Read Sequence:mmu-miR-219 (21 nt)
Read Sequence:Mmu_CoupTF1 (760 nt)
=-=-=-=-=-=-=-=-=-=-=-=-=-=-=-=-=-=-=-=-=-=-=-=-=-=-=-=-=-=-=-=
Performing Scan: mmu-miR-219 vs Mmu_CoupTF1
=-=-=-=-=-=-=-=-=-=-=-=-=-=-=-=-=-=-=-=-=-=-=-=-=-=-=-=-=-=-=-=
Score for this Scan:
No Hits Found above Threshold
Complete

Read Sequence:mmu-miR-1954 (21 nt)
Read Sequence:Mmu_CoupTF1 (760 nt)
=-=-=-=-=-=-=-=-=-=-=-=-=-=-=-=-=-=-=-=-=-=-=-=-=-=-=-=-=-=-=-=
Performing Scan: mmu-miR-1954 vs Mmu_CoupTF1
=-=-=-=-=-=-=-=-=-=-=-=-=-=-=-=-=-=-=-=-=-=-=-=-=-=-=-=-=-=-=-=

   Forward:	Score: 158.000000  Q:2 to 19  R:143 to 163 Align Len (17) (76.47%) (76.47%)

   Query:    3' uugUCCCAGAGUGAGACGUCa 5'
                   ||   | |||||||||| 
   Ref:      5' aagAGCAGCCCACUCUGCAGg 3'

   Energy:  -23.410000 kCal/Mol

Scores for this hit:
>mmu-miR-1954	Mmu_CoupTF1	158.00	-23.41	2 19	143 163	17	76.47%	76.47%

Score for this Scan:
Seq1,Seq2,Tot Score,Tot Energy,Max Score,Max Energy,Strand,Len1,Len2,Positions
>>mmu-miR-1954	Mmu_CoupTF1	158.00	-23.41	158.00	-23.41	359	21	760	 143
Complete

Read Sequence:mmu-miR-690 (22 nt)
Read Sequence:Mmu_CoupTF1 (760 nt)
=-=-=-=-=-=-=-=-=-=-=-=-=-=-=-=-=-=-=-=-=-=-=-=-=-=-=-=-=-=-=-=
Performing Scan: mmu-miR-690 vs Mmu_CoupTF1
=-=-=-=-=-=-=-=-=-=-=-=-=-=-=-=-=-=-=-=-=-=-=-=-=-=-=-=-=-=-=-=

   Forward:	Score: 109.000000  Q:2 to 19  R:685 to 707 Align Len (18) (72.22%) (83.33%)

   Query:    3' aaacCAACA-CUCGGAUCGGAAa 5'
                    ||||| ||| ||: :||| 
   Ref:      5' auauGUUGUCGAGGCUGUUCUUc 3'

   Energy:  -16.670000 kCal/Mol

Scores for this hit:
>mmu-miR-690	Mmu_CoupTF1	109.00	-16.67	2 19	685 707	18	72.22%	83.33%

Score for this Scan:
Seq1,Seq2,Tot Score,Tot Energy,Max Score,Max Energy,Strand,Len1,Len2,Positions
>>mmu-miR-690	Mmu_CoupTF1	109.00	-16.67	109.00	-16.67	360	22	760	 685
Complete

Read Sequence:mmu-miR-712 (21 nt)
Read Sequence:Mmu_CoupTF1 (760 nt)
=-=-=-=-=-=-=-=-=-=-=-=-=-=-=-=-=-=-=-=-=-=-=-=-=-=-=-=-=-=-=-=
Performing Scan: mmu-miR-712 vs Mmu_CoupTF1
=-=-=-=-=-=-=-=-=-=-=-=-=-=-=-=-=-=-=-=-=-=-=-=-=-=-=-=-=-=-=-=

   Forward:	Score: 104.000000  Q:2 to 8  R:112 to 132 Align Len (6) (83.33%) (100.00%)

   Query:    3' ccauggcgggcccaCUUCCUc 5'
                              |:|||| 
   Ref:      5' aggccaggcagacgGGAGGAg 3'

   Energy:  -19.610001 kCal/Mol

Scores for this hit:
>mmu-miR-712	Mmu_CoupTF1	104.00	-19.61	2 8	112 132	6	83.33%	100.00%


   Forward:	Score: 100.000000  Q:2 to 7  R:178 to 198 Align Len (5) (100.00%) (100.00%)

   Query:    3' ccauggcgggcccacUUCCUc 5'
                               ||||| 
   Ref:      5' ugcaaaccaggagaaAAGGAg 3'

   Energy:  -16.760000 kCal/Mol

Scores for this hit:
>mmu-miR-712	Mmu_CoupTF1	100.00	-16.76	2 7	178 198	5	100.00%	100.00%

Score for this Scan:
Seq1,Seq2,Tot Score,Tot Energy,Max Score,Max Energy,Strand,Len1,Len2,Positions
>>mmu-miR-712	Mmu_CoupTF1	204.00	-36.37	104.00	-19.61	361	21	760	 112 178
Complete

Read Sequence:mmu-miR-712* (22 nt)
Read Sequence:Mmu_CoupTF1 (760 nt)
=-=-=-=-=-=-=-=-=-=-=-=-=-=-=-=-=-=-=-=-=-=-=-=-=-=-=-=-=-=-=-=
Performing Scan: mmu-miR-712* vs Mmu_CoupTF1
=-=-=-=-=-=-=-=-=-=-=-=-=-=-=-=-=-=-=-=-=-=-=-=-=-=-=-=-=-=-=-=
Score for this Scan:
No Hits Found above Threshold
Complete

Read Sequence:mmu-miR-330 (22 nt)
Read Sequence:Mmu_CoupTF1 (760 nt)
=-=-=-=-=-=-=-=-=-=-=-=-=-=-=-=-=-=-=-=-=-=-=-=-=-=-=-=-=-=-=-=
Performing Scan: mmu-miR-330 vs Mmu_CoupTF1
=-=-=-=-=-=-=-=-=-=-=-=-=-=-=-=-=-=-=-=-=-=-=-=-=-=-=-=-=-=-=-=

   Forward:	Score: 124.000000  Q:2 to 9  R:25 to 46 Align Len (7) (85.71%) (100.00%)

   Query:    3' cggauucuguguccGGGUCUCu 5'
                              ||:|||| 
   Ref:      5' cugcucccugacucCCUAGAGa 3'

   Energy:  -17.580000 kCal/Mol

Scores for this hit:
>mmu-miR-330	Mmu_CoupTF1	124.00	-17.58	2 9	25 46	7	85.71%	100.00%


   Forward:	Score: 116.000000  Q:2 to 21  R:170 to 191 Align Len (19) (57.89%) (78.95%)

   Query:    3' cgGAUUCUGUGUCCGGGUCUCu 5'
                  ||:|| ::||  || :||| 
   Ref:      5' acCUGAGCUGCAAACCAGGAGa 3'

   Energy:  -22.620001 kCal/Mol

Scores for this hit:
>mmu-miR-330	Mmu_CoupTF1	116.00	-22.62	2 21	170 191	19	57.89%	78.95%


   Forward:	Score: 96.000000  Q:2 to 21  R:295 to 317 Align Len (20) (60.00%) (75.00%)

   Query:    3' cgGAUUCUGUGUCCGGGU-CUCu 5'
                  :|:: | | ||| ||| ||| 
   Ref:      5' auUUGGAAGAGAGGACCAUGAGa 3'

   Energy:  -18.600000 kCal/Mol

Scores for this hit:
>mmu-miR-330	Mmu_CoupTF1	96.00	-18.60	2 21	295 317	20	60.00%	75.00%


   Forward:	Score: 92.000000  Q:3 to 21  R:91 to 112 Align Len (18) (50.00%) (77.78%)

   Query:    3' cgGAUUCUGUGUCCGGGUCUcu 5'
                  ||:: |::  || ||||:  
   Ref:      5' ugCUGGUAUGAUGGACCAGGca 3'

   Energy:  -15.240000 kCal/Mol

Scores for this hit:
>mmu-miR-330	Mmu_CoupTF1	92.00	-15.24	3 21	91 112	18	50.00%	77.78%

Score for this Scan:
Seq1,Seq2,Tot Score,Tot Energy,Max Score,Max Energy,Strand,Len1,Len2,Positions
>>mmu-miR-330	Mmu_CoupTF1	428.00	-74.04	124.00	-22.62	363	22	760	 25 170 295 91
Complete

Read Sequence:mmu-miR-330* (23 nt)
Read Sequence:Mmu_CoupTF1 (760 nt)
=-=-=-=-=-=-=-=-=-=-=-=-=-=-=-=-=-=-=-=-=-=-=-=-=-=-=-=-=-=-=-=
Performing Scan: mmu-miR-330* vs Mmu_CoupTF1
=-=-=-=-=-=-=-=-=-=-=-=-=-=-=-=-=-=-=-=-=-=-=-=-=-=-=-=-=-=-=-=

   Forward:	Score: 98.000000  Q:2 to 15  R:558 to 581 Align Len (14) (78.57%) (85.71%)

   Query:    3' agagacgucCGGGACAC-GAAACg 5'
                         |:|||||| || || 
   Ref:      5' aaaaaauuuGUCCUGUGUCUAUGu 3'

   Energy:  -16.400000 kCal/Mol

Scores for this hit:
>mmu-miR-330*	Mmu_CoupTF1	98.00	-16.40	2 15	558 581	14	78.57%	85.71%

Score for this Scan:
Seq1,Seq2,Tot Score,Tot Energy,Max Score,Max Energy,Strand,Len1,Len2,Positions
>>mmu-miR-330*	Mmu_CoupTF1	98.00	-16.40	98.00	-16.40	364	23	760	 558
Complete

Read Sequence:mmu-miR-379 (21 nt)
Read Sequence:Mmu_CoupTF1 (760 nt)
=-=-=-=-=-=-=-=-=-=-=-=-=-=-=-=-=-=-=-=-=-=-=-=-=-=-=-=-=-=-=-=
Performing Scan: mmu-miR-379 vs Mmu_CoupTF1
=-=-=-=-=-=-=-=-=-=-=-=-=-=-=-=-=-=-=-=-=-=-=-=-=-=-=-=-=-=-=-=
Score for this Scan:
No Hits Found above Threshold
Complete

Read Sequence:mmu-miR-18b (23 nt)
Read Sequence:Mmu_CoupTF1 (760 nt)
=-=-=-=-=-=-=-=-=-=-=-=-=-=-=-=-=-=-=-=-=-=-=-=-=-=-=-=-=-=-=-=
Performing Scan: mmu-miR-18b vs Mmu_CoupTF1
=-=-=-=-=-=-=-=-=-=-=-=-=-=-=-=-=-=-=-=-=-=-=-=-=-=-=-=-=-=-=-=

   Forward:	Score: 139.000000  Q:2 to 22  R:321 to 342 Align Len (20) (75.00%) (80.00%)

   Query:    3' gaUUGUCGUGAUCUACGUGGAAu 5'
                  ||:|  | |||||| ||||| 
   Ref:      5' uuAAUA-AAAUAGAUGGACCUUc 3'

   Energy:  -17.980000 kCal/Mol

Scores for this hit:
>mmu-miR-18b	Mmu_CoupTF1	139.00	-17.98	2 22	321 342	20	75.00%	80.00%

Score for this Scan:
Seq1,Seq2,Tot Score,Tot Energy,Max Score,Max Energy,Strand,Len1,Len2,Positions
>>mmu-miR-18b	Mmu_CoupTF1	139.00	-17.98	139.00	-17.98	366	23	760	 321
Complete

Read Sequence:mmu-miR-671-5p (23 nt)
Read Sequence:Mmu_CoupTF1 (760 nt)
=-=-=-=-=-=-=-=-=-=-=-=-=-=-=-=-=-=-=-=-=-=-=-=-=-=-=-=-=-=-=-=
Performing Scan: mmu-miR-671-5p vs Mmu_CoupTF1
=-=-=-=-=-=-=-=-=-=-=-=-=-=-=-=-=-=-=-=-=-=-=-=-=-=-=-=-=-=-=-=

   Forward:	Score: 107.000000  Q:2 to 16  R:1 to 16 Align Len (14) (57.14%) (85.71%)

   Query:    3' gaggucggGGAGGUCCCGAAGGa 5'
                        |:|: :| |:|||| 
   Ref:      5' -------aCUUUGGGUGUUUCCc 3'

   Energy:  -16.209999 kCal/Mol

Scores for this hit:
>mmu-miR-671-5p	Mmu_CoupTF1	107.00	-16.21	2 16	1 16	14	57.14%	85.71%


   Forward:	Score: 106.000000  Q:2 to 22  R:604 to 627 Align Len (22) (54.55%) (77.27%)

   Query:    3' gaGGUCGGGG--AGGUCCCGAAGGa 5'
                  |::|::||   ||| | :|||| 
   Ref:      5' uuCUGGUUCCAAACCA-GAUUUCCu 3'

   Energy:  -25.860001 kCal/Mol

Scores for this hit:
>mmu-miR-671-5p	Mmu_CoupTF1	106.00	-25.86	2 22	604 627	22	54.55%	77.27%


   Forward:	Score: 104.000000  Q:2 to 8  R:648 to 670 Align Len (6) (83.33%) (100.00%)

   Query:    3' gaggucggggagguccCGAAGGa 5'
                                |||||: 
   Ref:      5' uuugauauaacccuuuGCUUCUu 3'

   Energy:  -15.740000 kCal/Mol

Scores for this hit:
>mmu-miR-671-5p	Mmu_CoupTF1	104.00	-15.74	2 8	648 670	6	83.33%	100.00%


   Forward:	Score: 100.000000  Q:2 to 22  R:17 to 41 Align Len (22) (63.64%) (68.18%)

   Query:    3' gaGGUCGGG--GAGGUCCCGAAGGa 5'
                  ||| :||  ||||  | || || 
   Ref:      5' acCCAAUCCUGCUCCCUGACUCCCu 3'

   Energy:  -21.240000 kCal/Mol

Scores for this hit:
>mmu-miR-671-5p	Mmu_CoupTF1	100.00	-21.24	2 22	17 41	22	63.64%	68.18%


   Forward:	Score: 98.000000  Q:3 to 21  R:331 to 352 Align Len (18) (61.11%) (83.33%)

   Query:    3' gagGUCGGGGAGGUCCCGAAGga 5'
                   ::| ||:|||| || ||:  
   Ref:      5' agaUGGACCUUCCA-GGAUUUau 3'

   Energy:  -19.709999 kCal/Mol

Scores for this hit:
>mmu-miR-671-5p	Mmu_CoupTF1	98.00	-19.71	3 21	331 352	18	61.11%	83.33%

Score for this Scan:
Seq1,Seq2,Tot Score,Tot Energy,Max Score,Max Energy,Strand,Len1,Len2,Positions
>>mmu-miR-671-5p	Mmu_CoupTF1	515.00	-98.76	107.00	-25.86	367	23	760	 1 604 648 17 331
Complete

Read Sequence:mmu-miR-671-3p (21 nt)
Read Sequence:Mmu_CoupTF1 (760 nt)
=-=-=-=-=-=-=-=-=-=-=-=-=-=-=-=-=-=-=-=-=-=-=-=-=-=-=-=-=-=-=-=
Performing Scan: mmu-miR-671-3p vs Mmu_CoupTF1
=-=-=-=-=-=-=-=-=-=-=-=-=-=-=-=-=-=-=-=-=-=-=-=-=-=-=-=-=-=-=-=

   Forward:	Score: 110.000000  Q:5 to 19  R:126 to 146 Align Len (14) (78.57%) (85.71%)

   Query:    3' ccaCCUCGGGACUCUUGgccu 5'
                   ||||  |||:||||    
   Ref:      5' ggaGGAGGGCUGGGAACaaga 3'

   Energy:  -24.320000 kCal/Mol

Scores for this hit:
>mmu-miR-671-3p	Mmu_CoupTF1	110.00	-24.32	5 19	126 146	14	78.57%	85.71%


   Forward:	Score: 102.000000  Q:2 to 20  R:89 to 110 Align Len (19) (57.89%) (68.42%)

   Query:    3' ccACCUCGGGACU-CUUGGCCu 5'
                  ||  | : ||| |:||| | 
   Ref:      5' gaUGCUGGUAUGAUGGACCAGg 3'

   Energy:  -15.930000 kCal/Mol

Scores for this hit:
>mmu-miR-671-3p	Mmu_CoupTF1	102.00	-15.93	2 20	89 110	19	57.89%	68.42%


   Forward:	Score: 92.000000  Q:2 to 17  R:177 to 197 Align Len (15) (66.67%) (66.67%)

   Query:    3' ccaccUCGGGACUCUUGGCCu 5'
                     | ||  |||||  || 
   Ref:      5' cugcaAACCAGGAGAAAAGGa 3'

   Energy:  -18.139999 kCal/Mol

Scores for this hit:
>mmu-miR-671-3p	Mmu_CoupTF1	92.00	-18.14	2 17	177 197	15	66.67%	66.67%


   Forward:	Score: 92.000000  Q:2 to 19  R:192 to 215 Align Len (20) (60.00%) (75.00%)

   Query:    3' ccaCCUC-GGG--ACUCUUGGCCu 5'
                   |||| |:|  | ||:|:| | 
   Ref:      5' aaaGGAGACUCAUUUAGGAUCUGa 3'

   Energy:  -15.690000 kCal/Mol

Scores for this hit:
>mmu-miR-671-3p	Mmu_CoupTF1	92.00	-15.69	2 19	192 215	20	60.00%	75.00%

Score for this Scan:
Seq1,Seq2,Tot Score,Tot Energy,Max Score,Max Energy,Strand,Len1,Len2,Positions
>>mmu-miR-671-3p	Mmu_CoupTF1	396.00	-74.08	110.00	-24.32	368	21	760	 126 89 177 192
Complete

Read Sequence:mmu-miR-872 (21 nt)
Read Sequence:Mmu_CoupTF1 (760 nt)
=-=-=-=-=-=-=-=-=-=-=-=-=-=-=-=-=-=-=-=-=-=-=-=-=-=-=-=-=-=-=-=
Performing Scan: mmu-miR-872 vs Mmu_CoupTF1
=-=-=-=-=-=-=-=-=-=-=-=-=-=-=-=-=-=-=-=-=-=-=-=-=-=-=-=-=-=-=-=
Score for this Scan:
No Hits Found above Threshold
Complete

Read Sequence:mmu-miR-872* (22 nt)
Read Sequence:Mmu_CoupTF1 (760 nt)
=-=-=-=-=-=-=-=-=-=-=-=-=-=-=-=-=-=-=-=-=-=-=-=-=-=-=-=-=-=-=-=
Performing Scan: mmu-miR-872* vs Mmu_CoupTF1
=-=-=-=-=-=-=-=-=-=-=-=-=-=-=-=-=-=-=-=-=-=-=-=-=-=-=-=-=-=-=-=
Score for this Scan:
No Hits Found above Threshold
Complete

Read Sequence:mmu-miR-199a-5p (23 nt)
Read Sequence:Mmu_CoupTF1 (760 nt)
=-=-=-=-=-=-=-=-=-=-=-=-=-=-=-=-=-=-=-=-=-=-=-=-=-=-=-=-=-=-=-=
Performing Scan: mmu-miR-199a-5p vs Mmu_CoupTF1
=-=-=-=-=-=-=-=-=-=-=-=-=-=-=-=-=-=-=-=-=-=-=-=-=-=-=-=-=-=-=-=

   Forward:	Score: 93.000000  Q:2 to 22  R:117 to 139 Align Len (20) (50.00%) (70.00%)

   Query:    3' cuUGUCCAUCAGACUUGUGACCc 5'
                  :|||  :|   ||: :|||| 
   Ref:      5' agGCAGACGGGAGGAGGGCUGGg 3'

   Energy:  -23.059999 kCal/Mol

Scores for this hit:
>mmu-miR-199a-5p	Mmu_CoupTF1	93.00	-23.06	2 22	117 139	20	50.00%	70.00%

Score for this Scan:
Seq1,Seq2,Tot Score,Tot Energy,Max Score,Max Energy,Strand,Len1,Len2,Positions
>>mmu-miR-199a-5p	Mmu_CoupTF1	93.00	-23.06	93.00	-23.06	371	23	760	 117
Complete

Read Sequence:mmu-miR-199a-3p (22 nt)
Read Sequence:Mmu_CoupTF1 (760 nt)
=-=-=-=-=-=-=-=-=-=-=-=-=-=-=-=-=-=-=-=-=-=-=-=-=-=-=-=-=-=-=-=
Performing Scan: mmu-miR-199a-3p vs Mmu_CoupTF1
=-=-=-=-=-=-=-=-=-=-=-=-=-=-=-=-=-=-=-=-=-=-=-=-=-=-=-=-=-=-=-=
Score for this Scan:
No Hits Found above Threshold
Complete

Read Sequence:mmu-miR-187 (22 nt)
Read Sequence:Mmu_CoupTF1 (760 nt)
=-=-=-=-=-=-=-=-=-=-=-=-=-=-=-=-=-=-=-=-=-=-=-=-=-=-=-=-=-=-=-=
Performing Scan: mmu-miR-187 vs Mmu_CoupTF1
=-=-=-=-=-=-=-=-=-=-=-=-=-=-=-=-=-=-=-=-=-=-=-=-=-=-=-=-=-=-=-=

   Forward:	Score: 106.000000  Q:2 to 20  R:173 to 196 Align Len (20) (70.00%) (75.00%)

   Query:    3' ggcCGACGUU--GUGUUCUGUGCu 5'
                   |||||||  || :||| | | 
   Ref:      5' ugaGCUGCAAACCAGGAGAAAAGg 3'

   Energy:  -18.770000 kCal/Mol

Scores for this hit:
>mmu-miR-187	Mmu_CoupTF1	106.00	-18.77	2 20	173 196	20	70.00%	75.00%


   Forward:	Score: 103.000000  Q:2 to 21  R:93 to 115 Align Len (20) (55.00%) (70.00%)

   Query:    3' ggCCG-ACGUUGUGUUCUGUGCu 5'
                  ||: ||  : || ||:|| | 
   Ref:      5' cuGGUAUGAUGGACCAGGCAGGc 3'

   Energy:  -15.690000 kCal/Mol

Scores for this hit:
>mmu-miR-187	Mmu_CoupTF1	103.00	-15.69	2 21	93 115	20	55.00%	70.00%


   Forward:	Score: 98.000000  Q:4 to 21  R:131 to 152 Align Len (18) (77.78%) (83.33%)

   Query:    3' ggCCGACGUUGUGUUCU-GUgcu 5'
                  ||||| :| |||||| ||   
   Ref:      5' agGGCUGGGA-ACAAGAGCAgcc 3'

   Energy:  -17.480000 kCal/Mol

Scores for this hit:
>mmu-miR-187	Mmu_CoupTF1	98.00	-17.48	4 21	131 152	18	77.78%	83.33%


   Forward:	Score: 94.000000  Q:2 to 19  R:293 to 315 Align Len (18) (61.11%) (77.78%)

   Query:    3' ggccGACGUUGUGUUCU-GUGCu 5'
                    :|| || | |:|| ||:| 
   Ref:      5' cgauUUGGAAGAGAGGACCAUGa 3'

   Energy:  -15.180000 kCal/Mol

Scores for this hit:
>mmu-miR-187	Mmu_CoupTF1	94.00	-15.18	2 19	293 315	18	61.11%	77.78%

Score for this Scan:
Seq1,Seq2,Tot Score,Tot Energy,Max Score,Max Energy,Strand,Len1,Len2,Positions
>>mmu-miR-187	Mmu_CoupTF1	401.00	-67.12	106.00	-18.77	373	22	760	 173 93 131 293
Complete

Read Sequence:mmu-miR-297c (22 nt)
Read Sequence:Mmu_CoupTF1 (760 nt)
=-=-=-=-=-=-=-=-=-=-=-=-=-=-=-=-=-=-=-=-=-=-=-=-=-=-=-=-=-=-=-=
Performing Scan: mmu-miR-297c vs Mmu_CoupTF1
=-=-=-=-=-=-=-=-=-=-=-=-=-=-=-=-=-=-=-=-=-=-=-=-=-=-=-=-=-=-=-=

   Forward:	Score: 120.000000  Q:2 to 17  R:491 to 512 Align Len (15) (66.67%) (93.33%)

   Query:    3' uguacaUGUACGUGUGUAUGUa 5'
                      ::||||:||:| ||| 
   Ref:      5' aacaucGUAUGCGCAUAAACAa 3'

   Energy:  -17.770000 kCal/Mol

Scores for this hit:
>mmu-miR-297c	Mmu_CoupTF1	120.00	-17.77	2 17	491 512	15	66.67%	93.33%

Score for this Scan:
Seq1,Seq2,Tot Score,Tot Energy,Max Score,Max Energy,Strand,Len1,Len2,Positions
>>mmu-miR-297c	Mmu_CoupTF1	120.00	-17.77	120.00	-17.77	374	22	760	 491
Complete

Read Sequence:mmu-miR-297c* (22 nt)
Read Sequence:Mmu_CoupTF1 (760 nt)
=-=-=-=-=-=-=-=-=-=-=-=-=-=-=-=-=-=-=-=-=-=-=-=-=-=-=-=-=-=-=-=
Performing Scan: mmu-miR-297c* vs Mmu_CoupTF1
=-=-=-=-=-=-=-=-=-=-=-=-=-=-=-=-=-=-=-=-=-=-=-=-=-=-=-=-=-=-=-=

   Forward:	Score: 109.000000  Q:5 to 21  R:83 to 104 Align Len (17) (82.35%) (82.35%)

   Query:    3' auACCCAUAC-ACACAUACauau 5'
                  |||| ||| || |||||    
   Ref:      5' uuUGGGGAUGCUG-GUAUGaugg 3'

   Energy:  -16.750000 kCal/Mol

Scores for this hit:
>mmu-miR-297c*	Mmu_CoupTF1	109.00	-16.75	5 21	83 104	17	82.35%	82.35%

Score for this Scan:
Seq1,Seq2,Tot Score,Tot Energy,Max Score,Max Energy,Strand,Len1,Len2,Positions
>>mmu-miR-297c*	Mmu_CoupTF1	109.00	-16.75	109.00	-16.75	375	22	760	 83
Complete

Read Sequence:mmu-miR-34b-5p (23 nt)
Read Sequence:Mmu_CoupTF1 (760 nt)
=-=-=-=-=-=-=-=-=-=-=-=-=-=-=-=-=-=-=-=-=-=-=-=-=-=-=-=-=-=-=-=
Performing Scan: mmu-miR-34b-5p vs Mmu_CoupTF1
=-=-=-=-=-=-=-=-=-=-=-=-=-=-=-=-=-=-=-=-=-=-=-=-=-=-=-=-=-=-=-=

   Forward:	Score: 97.000000  Q:3 to 18  R:140 to 162 Align Len (15) (60.00%) (66.67%)

   Query:    3' uguuagUCGAUUAAUGUGACGga 5'
                      ||| :   || ||||  
   Ref:      5' aacaagAGCAGCCCACUCUGCag 3'

   Energy:  -15.150000 kCal/Mol

Scores for this hit:
>mmu-miR-34b-5p	Mmu_CoupTF1	97.00	-15.15	3 18	140 162	15	60.00%	66.67%

Score for this Scan:
Seq1,Seq2,Tot Score,Tot Energy,Max Score,Max Energy,Strand,Len1,Len2,Positions
>>mmu-miR-34b-5p	Mmu_CoupTF1	97.00	-15.15	97.00	-15.15	376	23	760	 140
Complete

Read Sequence:mmu-miR-34b-3p (22 nt)
Read Sequence:Mmu_CoupTF1 (760 nt)
=-=-=-=-=-=-=-=-=-=-=-=-=-=-=-=-=-=-=-=-=-=-=-=-=-=-=-=-=-=-=-=
Performing Scan: mmu-miR-34b-3p vs Mmu_CoupTF1
=-=-=-=-=-=-=-=-=-=-=-=-=-=-=-=-=-=-=-=-=-=-=-=-=-=-=-=-=-=-=-=
Score for this Scan:
No Hits Found above Threshold
Complete

Read Sequence:mmu-miR-431 (21 nt)
Read Sequence:Mmu_CoupTF1 (760 nt)
=-=-=-=-=-=-=-=-=-=-=-=-=-=-=-=-=-=-=-=-=-=-=-=-=-=-=-=-=-=-=-=
Performing Scan: mmu-miR-431 vs Mmu_CoupTF1
=-=-=-=-=-=-=-=-=-=-=-=-=-=-=-=-=-=-=-=-=-=-=-=-=-=-=-=-=-=-=-=

   Forward:	Score: 115.000000  Q:3 to 12  R:146 to 166 Align Len (9) (77.78%) (100.00%)

   Query:    3' acguacugccGGACGUUCUgu 5'
                          :|||||:||  
   Ref:      5' agcagcccacUCUGCAGGAau 3'

   Energy:  -16.950001 kCal/Mol

Scores for this hit:
>mmu-miR-431	Mmu_CoupTF1	115.00	-16.95	3 12	146 166	9	77.78%	100.00%


   Forward:	Score: 113.000000  Q:2 to 20  R:95 to 117 Align Len (20) (65.00%) (80.00%)

   Query:    3' acGUACUGCC-GG-ACGUUCUGu 5'
                  :||||:|| ||  |||:| | 
   Ref:      5' ggUAUGAUGGACCAGGCAGGCCa 3'

   Energy:  -25.490000 kCal/Mol

Scores for this hit:
>mmu-miR-431	Mmu_CoupTF1	113.00	-25.49	2 20	95 117	20	65.00%	80.00%


   Forward:	Score: 102.000000  Q:2 to 15  R:206 to 227 Align Len (14) (64.29%) (85.71%)

   Query:    3' acguacuGCCGGACGUUC-UGu 5'
                       :| :|||:||| || 
   Ref:      5' uaggaucUGAUCUGUAAGUACa 3'

   Energy:  -15.310000 kCal/Mol

Scores for this hit:
>mmu-miR-431	Mmu_CoupTF1	102.00	-15.31	2 15	206 227	14	64.29%	85.71%


   Forward:	Score: 96.000000  Q:2 to 19  R:326 to 349 Align Len (20) (60.00%) (80.00%)

   Query:    3' acgUA-CUGCC--GGACGUUCUGu 5'
                   || ||:||  |:| ||:||: 
   Ref:      5' aaaAUAGAUGGACCUUCCAGGAUu 3'

   Energy:  -17.570000 kCal/Mol

Scores for this hit:
>mmu-miR-431	Mmu_CoupTF1	96.00	-17.57	2 19	326 349	20	60.00%	80.00%

Score for this Scan:
Seq1,Seq2,Tot Score,Tot Energy,Max Score,Max Energy,Strand,Len1,Len2,Positions
>>mmu-miR-431	Mmu_CoupTF1	426.00	-75.32	115.00	-25.49	378	21	760	 146 95 206 326
Complete

Read Sequence:mmu-miR-431* (22 nt)
Read Sequence:Mmu_CoupTF1 (760 nt)
=-=-=-=-=-=-=-=-=-=-=-=-=-=-=-=-=-=-=-=-=-=-=-=-=-=-=-=-=-=-=-=
Performing Scan: mmu-miR-431* vs Mmu_CoupTF1
=-=-=-=-=-=-=-=-=-=-=-=-=-=-=-=-=-=-=-=-=-=-=-=-=-=-=-=-=-=-=-=

   Forward:	Score: 112.000000  Q:2 to 18  R:150 to 174 Align Len (19) (63.16%) (78.95%)

   Query:    3' ucuucGGGACGUUC---UGCUGGAc 5'
                     |:|||||:|   :| |||| 
   Ref:      5' gcccaCUCUGCAGGAAUGCAACCUg 3'

   Energy:  -25.320000 kCal/Mol

Scores for this hit:
>mmu-miR-431*	Mmu_CoupTF1	112.00	-25.32	2 18	150 174	19	63.16%	78.95%


   Forward:	Score: 92.000000  Q:2 to 9  R:193 to 214 Align Len (7) (71.43%) (85.71%)

   Query:    3' ucuucgggacguucUGCUGGAc 5'
                              | ||:|| 
   Ref:      5' aaggagacucauuuAGGAUCUg 3'

   Energy:  -17.170000 kCal/Mol

Scores for this hit:
>mmu-miR-431*	Mmu_CoupTF1	92.00	-17.17	2 9	193 214	7	71.43%	85.71%


   Forward:	Score: 91.000000  Q:2 to 21  R:19 to 42 Align Len (21) (61.90%) (61.90%)

   Query:    3' ucUUCGG--GACGUUCUGCUGGAc 5'
                  || ||  || |  |||  ||| 
   Ref:      5' ccAAUCCUGCUCCCUGACUCCCUa 3'

   Energy:  -15.730000 kCal/Mol

Scores for this hit:
>mmu-miR-431*	Mmu_CoupTF1	91.00	-15.73	2 21	19 42	21	61.90%	61.90%


   Forward:	Score: 90.000000  Q:5 to 21  R:110 to 130 Align Len (16) (68.75%) (81.25%)

   Query:    3' ucUUCGGGACGUUCUGCUggac 5'
                  |:|||  || |||||:    
   Ref:      5' gcAGGCCAGGC-AGACGGgagg 3'

   Energy:  -21.400000 kCal/Mol

Scores for this hit:
>mmu-miR-431*	Mmu_CoupTF1	90.00	-21.40	5 21	110 130	16	68.75%	81.25%

Score for this Scan:
Seq1,Seq2,Tot Score,Tot Energy,Max Score,Max Energy,Strand,Len1,Len2,Positions
>>mmu-miR-431*	Mmu_CoupTF1	385.00	-79.62	112.00	-25.32	379	22	760	 150 193 19 110
Complete

Read Sequence:mmu-miR-678 (22 nt)
Read Sequence:Mmu_CoupTF1 (760 nt)
=-=-=-=-=-=-=-=-=-=-=-=-=-=-=-=-=-=-=-=-=-=-=-=-=-=-=-=-=-=-=-=
Performing Scan: mmu-miR-678 vs Mmu_CoupTF1
=-=-=-=-=-=-=-=-=-=-=-=-=-=-=-=-=-=-=-=-=-=-=-=-=-=-=-=-=-=-=-=

   Forward:	Score: 93.000000  Q:2 to 19  R:107 to 129 Align Len (18) (61.11%) (72.22%)

   Query:    3' ggagGUCAGGAACG-UGGCUCUg 5'
                    ||| ||  || : ||:|| 
   Ref:      5' caggCAGGCCAGGCAGACGGGAg 3'

   Energy:  -19.240000 kCal/Mol

Scores for this hit:
>mmu-miR-678	Mmu_CoupTF1	93.00	-19.24	2 19	107 129	18	61.11%	72.22%

Score for this Scan:
Seq1,Seq2,Tot Score,Tot Energy,Max Score,Max Energy,Strand,Len1,Len2,Positions
>>mmu-miR-678	Mmu_CoupTF1	93.00	-19.24	93.00	-19.24	380	22	760	 107
Complete

Read Sequence:mmu-miR-30a (22 nt)
Read Sequence:Mmu_CoupTF1 (760 nt)
=-=-=-=-=-=-=-=-=-=-=-=-=-=-=-=-=-=-=-=-=-=-=-=-=-=-=-=-=-=-=-=
Performing Scan: mmu-miR-30a vs Mmu_CoupTF1
=-=-=-=-=-=-=-=-=-=-=-=-=-=-=-=-=-=-=-=-=-=-=-=-=-=-=-=-=-=-=-=

   Forward:	Score: 112.000000  Q:5 to 17  R:686 to 707 Align Len (12) (91.67%) (91.67%)

   Query:    3' gaagguCAGCUCCUACAAaugu 5'
                      ||||||| ||||    
   Ref:      5' uauguuGUCGAGGCUGUUcuuc 3'

   Energy:  -16.940001 kCal/Mol

Scores for this hit:
>mmu-miR-30a	Mmu_CoupTF1	112.00	-16.94	5 17	686 707	12	91.67%	91.67%

Score for this Scan:
Seq1,Seq2,Tot Score,Tot Energy,Max Score,Max Energy,Strand,Len1,Len2,Positions
>>mmu-miR-30a	Mmu_CoupTF1	112.00	-16.94	112.00	-16.94	381	22	760	 686
Complete

Read Sequence:mmu-miR-30a* (22 nt)
Read Sequence:Mmu_CoupTF1 (760 nt)
=-=-=-=-=-=-=-=-=-=-=-=-=-=-=-=-=-=-=-=-=-=-=-=-=-=-=-=-=-=-=-=
Performing Scan: mmu-miR-30a* vs Mmu_CoupTF1
=-=-=-=-=-=-=-=-=-=-=-=-=-=-=-=-=-=-=-=-=-=-=-=-=-=-=-=-=-=-=-=

   Forward:	Score: 90.000000  Q:2 to 20  R:107 to 130 Align Len (20) (50.00%) (75.00%)

   Query:    3' cgaCGUUUG--UAGGCUGACUUUc 5'
                   |||::|  : | ||| |:|: 
   Ref:      5' cagGCAGGCCAGGCAGACGGGAGg 3'

   Energy:  -16.299999 kCal/Mol

Scores for this hit:
>mmu-miR-30a*	Mmu_CoupTF1	90.00	-16.30	2 20	107 130	20	50.00%	75.00%

Score for this Scan:
Seq1,Seq2,Tot Score,Tot Energy,Max Score,Max Energy,Strand,Len1,Len2,Positions
>>mmu-miR-30a*	Mmu_CoupTF1	90.00	-16.30	90.00	-16.30	382	22	760	 107
Complete

Read Sequence:mmu-miR-1936 (23 nt)
Read Sequence:Mmu_CoupTF1 (760 nt)
=-=-=-=-=-=-=-=-=-=-=-=-=-=-=-=-=-=-=-=-=-=-=-=-=-=-=-=-=-=-=-=
Performing Scan: mmu-miR-1936 vs Mmu_CoupTF1
=-=-=-=-=-=-=-=-=-=-=-=-=-=-=-=-=-=-=-=-=-=-=-=-=-=-=-=-=-=-=-=

   Forward:	Score: 91.000000  Q:4 to 22  R:100 to 121 Align Len (18) (61.11%) (77.78%)

   Query:    3' cgGUCAAGUGUCGUCCAGUCaau 5'
                  ::|  || :||||| |||   
   Ref:      5' gaUGGACCA-GGCAGGCCAGgca 3'

   Energy:  -17.100000 kCal/Mol

Scores for this hit:
>mmu-miR-1936	Mmu_CoupTF1	91.00	-17.10	4 22	100 121	18	61.11%	77.78%

Score for this Scan:
Seq1,Seq2,Tot Score,Tot Energy,Max Score,Max Energy,Strand,Len1,Len2,Positions
>>mmu-miR-1936	Mmu_CoupTF1	91.00	-17.10	91.00	-17.10	383	23	760	 100
Complete

Read Sequence:mmu-miR-1196 (20 nt)
Read Sequence:Mmu_CoupTF1 (760 nt)
=-=-=-=-=-=-=-=-=-=-=-=-=-=-=-=-=-=-=-=-=-=-=-=-=-=-=-=-=-=-=-=
Performing Scan: mmu-miR-1196 vs Mmu_CoupTF1
=-=-=-=-=-=-=-=-=-=-=-=-=-=-=-=-=-=-=-=-=-=-=-=-=-=-=-=-=-=-=-=

   Forward:	Score: 96.000000  Q:4 to 19  R:108 to 126 Align Len (15) (80.00%) (80.00%)

   Query:    3' ucCGUCUCCGUCCAUCUaaa 5'
                  |||| | |||| |||   
   Ref:      5' agGCAG-GCCAGGCAGAcgg 3'

   Energy:  -19.020000 kCal/Mol

Scores for this hit:
>mmu-miR-1196	Mmu_CoupTF1	96.00	-19.02	4 19	108 126	15	80.00%	80.00%

Score for this Scan:
Seq1,Seq2,Tot Score,Tot Energy,Max Score,Max Energy,Strand,Len1,Len2,Positions
>>mmu-miR-1196	Mmu_CoupTF1	96.00	-19.02	96.00	-19.02	384	20	760	 108
Complete

Read Sequence:mmu-miR-222 (21 nt)
Read Sequence:Mmu_CoupTF1 (760 nt)
=-=-=-=-=-=-=-=-=-=-=-=-=-=-=-=-=-=-=-=-=-=-=-=-=-=-=-=-=-=-=-=
Performing Scan: mmu-miR-222 vs Mmu_CoupTF1
=-=-=-=-=-=-=-=-=-=-=-=-=-=-=-=-=-=-=-=-=-=-=-=-=-=-=-=-=-=-=-=

   Forward:	Score: 124.000000  Q:3 to 17  R:349 to 369 Align Len (14) (64.29%) (92.86%)

   Query:    3' uggguCAUCGGUCUACAUCga 5'
                     ||:| ::|||||:|  
   Ref:      5' uuauuGUGGAUGGAUGUGGau 3'

   Energy:  -15.340000 kCal/Mol

Scores for this hit:
>mmu-miR-222	Mmu_CoupTF1	124.00	-15.34	3 17	349 369	14	64.29%	92.86%

Score for this Scan:
Seq1,Seq2,Tot Score,Tot Energy,Max Score,Max Energy,Strand,Len1,Len2,Positions
>>mmu-miR-222	Mmu_CoupTF1	124.00	-15.34	124.00	-15.34	385	21	760	 349
Complete

Read Sequence:mmu-miR-19a* (22 nt)
Read Sequence:Mmu_CoupTF1 (760 nt)
=-=-=-=-=-=-=-=-=-=-=-=-=-=-=-=-=-=-=-=-=-=-=-=-=-=-=-=-=-=-=-=
Performing Scan: mmu-miR-19a* vs Mmu_CoupTF1
=-=-=-=-=-=-=-=-=-=-=-=-=-=-=-=-=-=-=-=-=-=-=-=-=-=-=-=-=-=-=-=

   Forward:	Score: 114.000000  Q:2 to 21  R:675 to 701 Align Len (24) (58.33%) (79.17%)

   Query:    3' caUCACGUUG-AUAC----GUUUUGAu 5'
                  |||||:|: ||||    |:|::|| 
   Ref:      5' ugAGUGCGAUAUAUGUUGUCGAGGCUg 3'

   Energy:  -20.650000 kCal/Mol

Scores for this hit:
>mmu-miR-19a*	Mmu_CoupTF1	114.00	-20.65	2 21	675 701	24	58.33%	79.17%

Score for this Scan:
Seq1,Seq2,Tot Score,Tot Energy,Max Score,Max Energy,Strand,Len1,Len2,Positions
>>mmu-miR-19a*	Mmu_CoupTF1	114.00	-20.65	114.00	-20.65	386	22	760	 675
Complete

Read Sequence:mmu-miR-19a (23 nt)
Read Sequence:Mmu_CoupTF1 (760 nt)
=-=-=-=-=-=-=-=-=-=-=-=-=-=-=-=-=-=-=-=-=-=-=-=-=-=-=-=-=-=-=-=
Performing Scan: mmu-miR-19a vs Mmu_CoupTF1
=-=-=-=-=-=-=-=-=-=-=-=-=-=-=-=-=-=-=-=-=-=-=-=-=-=-=-=-=-=-=-=
Score for this Scan:
No Hits Found above Threshold
Complete

Read Sequence:mmu-miR-1971 (18 nt)
Read Sequence:Mmu_CoupTF1 (760 nt)
=-=-=-=-=-=-=-=-=-=-=-=-=-=-=-=-=-=-=-=-=-=-=-=-=-=-=-=-=-=-=-=
Performing Scan: mmu-miR-1971 vs Mmu_CoupTF1
=-=-=-=-=-=-=-=-=-=-=-=-=-=-=-=-=-=-=-=-=-=-=-=-=-=-=-=-=-=-=-=
Score for this Scan:
No Hits Found above Threshold
Complete

Read Sequence:mmu-miR-10a (23 nt)
Read Sequence:Mmu_CoupTF1 (760 nt)
=-=-=-=-=-=-=-=-=-=-=-=-=-=-=-=-=-=-=-=-=-=-=-=-=-=-=-=-=-=-=-=
Performing Scan: mmu-miR-10a vs Mmu_CoupTF1
=-=-=-=-=-=-=-=-=-=-=-=-=-=-=-=-=-=-=-=-=-=-=-=-=-=-=-=-=-=-=-=
Score for this Scan:
No Hits Found above Threshold
Complete

Read Sequence:mmu-miR-10a* (22 nt)
Read Sequence:Mmu_CoupTF1 (760 nt)
=-=-=-=-=-=-=-=-=-=-=-=-=-=-=-=-=-=-=-=-=-=-=-=-=-=-=-=-=-=-=-=
Performing Scan: mmu-miR-10a* vs Mmu_CoupTF1
=-=-=-=-=-=-=-=-=-=-=-=-=-=-=-=-=-=-=-=-=-=-=-=-=-=-=-=-=-=-=-=
Score for this Scan:
No Hits Found above Threshold
Complete

Read Sequence:mmu-miR-466b-5p (22 nt)
Read Sequence:Mmu_CoupTF1 (760 nt)
=-=-=-=-=-=-=-=-=-=-=-=-=-=-=-=-=-=-=-=-=-=-=-=-=-=-=-=-=-=-=-=
Performing Scan: mmu-miR-466b-5p vs Mmu_CoupTF1
=-=-=-=-=-=-=-=-=-=-=-=-=-=-=-=-=-=-=-=-=-=-=-=-=-=-=-=-=-=-=-=

   Forward:	Score: 99.000000  Q:3 to 21  R:1 to 23 Align Len (19) (57.89%) (68.42%)

   Query:    3' guACAUGUAC-AUGUGUGUGUag 5'
                  | |: :|| | | ||| ||  
   Ref:      5' acUUUGGGUGUUUCCCACCCAau 3'

   Energy:  -16.469999 kCal/Mol

Scores for this hit:
>mmu-miR-466b-5p	Mmu_CoupTF1	99.00	-16.47	3 21	1 23	19	57.89%	68.42%

Score for this Scan:
Seq1,Seq2,Tot Score,Tot Energy,Max Score,Max Energy,Strand,Len1,Len2,Positions
>>mmu-miR-466b-5p	Mmu_CoupTF1	99.00	-16.47	99.00	-16.47	391	22	760	 1
Complete

Read Sequence:mmu-miR-466b-3p (23 nt)
Read Sequence:Mmu_CoupTF1 (760 nt)
=-=-=-=-=-=-=-=-=-=-=-=-=-=-=-=-=-=-=-=-=-=-=-=-=-=-=-=-=-=-=-=
Performing Scan: mmu-miR-466b-3p vs Mmu_CoupTF1
=-=-=-=-=-=-=-=-=-=-=-=-=-=-=-=-=-=-=-=-=-=-=-=-=-=-=-=-=-=-=-=
Score for this Scan:
No Hits Found above Threshold
Complete

Read Sequence:mmu-miR-297a (22 nt)
Read Sequence:Mmu_CoupTF1 (760 nt)
=-=-=-=-=-=-=-=-=-=-=-=-=-=-=-=-=-=-=-=-=-=-=-=-=-=-=-=-=-=-=-=
Performing Scan: mmu-miR-297a vs Mmu_CoupTF1
=-=-=-=-=-=-=-=-=-=-=-=-=-=-=-=-=-=-=-=-=-=-=-=-=-=-=-=-=-=-=-=

   Forward:	Score: 126.000000  Q:2 to 21  R:492 to 512 Align Len (19) (68.42%) (89.47%)

   Query:    3' ugUACGUGUACGUGUGUAUGUa 5'
                  || |::||||:||:| ||| 
   Ref:      5' acAU-CGUAUGCGCAUAAACAa 3'

   Energy:  -21.530001 kCal/Mol

Scores for this hit:
>mmu-miR-297a	Mmu_CoupTF1	126.00	-21.53	2 21	492 512	19	68.42%	89.47%

Score for this Scan:
Seq1,Seq2,Tot Score,Tot Energy,Max Score,Max Energy,Strand,Len1,Len2,Positions
>>mmu-miR-297a	Mmu_CoupTF1	126.00	-21.53	126.00	-21.53	393	22	760	 492
Complete

Read Sequence:mmu-miR-1965 (21 nt)
Read Sequence:Mmu_CoupTF1 (760 nt)
=-=-=-=-=-=-=-=-=-=-=-=-=-=-=-=-=-=-=-=-=-=-=-=-=-=-=-=-=-=-=-=
Performing Scan: mmu-miR-1965 vs Mmu_CoupTF1
=-=-=-=-=-=-=-=-=-=-=-=-=-=-=-=-=-=-=-=-=-=-=-=-=-=-=-=-=-=-=-=

   Forward:	Score: 102.000000  Q:3 to 20  R:92 to 113 Align Len (18) (55.56%) (77.78%)

   Query:    3' acGCGGUGAUGCC-GGGCCGaa 5'
                  :| :|: |:|| || |||  
   Ref:      5' gcUGGUAUGAUGGACCAGGCag 3'

   Energy:  -16.340000 kCal/Mol

Scores for this hit:
>mmu-miR-1965	Mmu_CoupTF1	102.00	-16.34	3 20	92 113	18	55.56%	77.78%

Score for this Scan:
Seq1,Seq2,Tot Score,Tot Energy,Max Score,Max Energy,Strand,Len1,Len2,Positions
>>mmu-miR-1965	Mmu_CoupTF1	102.00	-16.34	102.00	-16.34	394	21	760	 92
Complete

Read Sequence:mmu-miR-1955 (25 nt)
Read Sequence:Mmu_CoupTF1 (760 nt)
=-=-=-=-=-=-=-=-=-=-=-=-=-=-=-=-=-=-=-=-=-=-=-=-=-=-=-=-=-=-=-=
Performing Scan: mmu-miR-1955 vs Mmu_CoupTF1
=-=-=-=-=-=-=-=-=-=-=-=-=-=-=-=-=-=-=-=-=-=-=-=-=-=-=-=-=-=-=-=

   Forward:	Score: 125.000000  Q:3 to 24  R:119 to 142 Align Len (21) (57.14%) (66.67%)

   Query:    3' uuUUCGACGUCACGUAGGACCCUga 5'
                  |: | | || | :  ||||||  
   Ref:      5' gcAGACGGGAG-GAGGGCUGGGAac 3'

   Energy:  -15.370000 kCal/Mol

Scores for this hit:
>mmu-miR-1955	Mmu_CoupTF1	125.00	-15.37	3 24	119 142	21	57.14%	66.67%


   Forward:	Score: 103.000000  Q:4 to 21  R:152 to 179 Align Len (20) (75.00%) (75.00%)

   Query:    3' uuuucGACGUC---ACGUAGGACCCuga 5'
                     ||||||   |||| |||| |   
   Ref:      5' ccacuCUGCAGGAAUGCAACCUGAGcug 3'

   Energy:  -22.260000 kCal/Mol

Scores for this hit:
>mmu-miR-1955	Mmu_CoupTF1	103.00	-22.26	4 21	152 179	20	75.00%	75.00%

Score for this Scan:
Seq1,Seq2,Tot Score,Tot Energy,Max Score,Max Energy,Strand,Len1,Len2,Positions
>>mmu-miR-1955	Mmu_CoupTF1	228.00	-37.63	125.00	-22.26	395	25	760	 119 152
Complete

Read Sequence:mmu-miR-105 (23 nt)
Read Sequence:Mmu_CoupTF1 (760 nt)
=-=-=-=-=-=-=-=-=-=-=-=-=-=-=-=-=-=-=-=-=-=-=-=-=-=-=-=-=-=-=-=
Performing Scan: mmu-miR-105 vs Mmu_CoupTF1
=-=-=-=-=-=-=-=-=-=-=-=-=-=-=-=-=-=-=-=-=-=-=-=-=-=-=-=-=-=-=-=

   Forward:	Score: 105.000000  Q:2 to 15  R:206 to 231 Align Len (16) (75.00%) (81.25%)

   Query:    3' ugguguucgUAGAC--UCGUG-AACc 5'
                         |||||  ||:|| ||| 
   Ref:      5' uaggaucugAUCUGUAAGUACAUUGg 3'

   Energy:  -17.500000 kCal/Mol

Scores for this hit:
>mmu-miR-105	Mmu_CoupTF1	105.00	-17.50	2 15	206 231	16	75.00%	81.25%


   Forward:	Score: 100.000000  Q:2 to 20  R:63 to 87 Align Len (21) (61.90%) (66.67%)

   Query:    3' ugguGUUCGUAGA---CUCGUGAACc 5'
                    |||| | ||    ||| :||| 
   Ref:      5' ugacCAAGGA-CUAAAAAGCCUUUGg 3'

   Energy:  -15.880000 kCal/Mol

Scores for this hit:
>mmu-miR-105	Mmu_CoupTF1	100.00	-15.88	2 20	63 87	21	61.90%	66.67%

Score for this Scan:
Seq1,Seq2,Tot Score,Tot Energy,Max Score,Max Energy,Strand,Len1,Len2,Positions
>>mmu-miR-105	Mmu_CoupTF1	205.00	-33.38	105.00	-17.50	396	23	760	 206 63
Complete

Read Sequence:mmu-miR-497 (22 nt)
Read Sequence:Mmu_CoupTF1 (760 nt)
=-=-=-=-=-=-=-=-=-=-=-=-=-=-=-=-=-=-=-=-=-=-=-=-=-=-=-=-=-=-=-=
Performing Scan: mmu-miR-497 vs Mmu_CoupTF1
=-=-=-=-=-=-=-=-=-=-=-=-=-=-=-=-=-=-=-=-=-=-=-=-=-=-=-=-=-=-=-=
Score for this Scan:
No Hits Found above Threshold
Complete

Read Sequence:mmu-miR-197 (22 nt)
Read Sequence:Mmu_CoupTF1 (760 nt)
=-=-=-=-=-=-=-=-=-=-=-=-=-=-=-=-=-=-=-=-=-=-=-=-=-=-=-=-=-=-=-=
Performing Scan: mmu-miR-197 vs Mmu_CoupTF1
=-=-=-=-=-=-=-=-=-=-=-=-=-=-=-=-=-=-=-=-=-=-=-=-=-=-=-=-=-=-=-=

   Forward:	Score: 104.000000  Q:5 to 18  R:349 to 371 Align Len (14) (78.57%) (85.71%)

   Query:    3' cgaccCACCU-CUUCCACCacuu 5'
                     ||||| |:| ||||    
   Ref:      5' uuauuGUGGAUGGAUGUGGauau 3'

   Energy:  -15.270000 kCal/Mol

Scores for this hit:
>mmu-miR-197	Mmu_CoupTF1	104.00	-15.27	5 18	349 371	14	78.57%	85.71%

Score for this Scan:
Seq1,Seq2,Tot Score,Tot Energy,Max Score,Max Energy,Strand,Len1,Len2,Positions
>>mmu-miR-197	Mmu_CoupTF1	104.00	-15.27	104.00	-15.27	398	22	760	 349
Complete

Read Sequence:mmu-miR-202-5p (21 nt)
Read Sequence:Mmu_CoupTF1 (760 nt)
=-=-=-=-=-=-=-=-=-=-=-=-=-=-=-=-=-=-=-=-=-=-=-=-=-=-=-=-=-=-=-=
Performing Scan: mmu-miR-202-5p vs Mmu_CoupTF1
=-=-=-=-=-=-=-=-=-=-=-=-=-=-=-=-=-=-=-=-=-=-=-=-=-=-=-=-=-=-=-=
Score for this Scan:
No Hits Found above Threshold
Complete

Read Sequence:mmu-miR-202-3p (22 nt)
Read Sequence:Mmu_CoupTF1 (760 nt)
=-=-=-=-=-=-=-=-=-=-=-=-=-=-=-=-=-=-=-=-=-=-=-=-=-=-=-=-=-=-=-=
Performing Scan: mmu-miR-202-3p vs Mmu_CoupTF1
=-=-=-=-=-=-=-=-=-=-=-=-=-=-=-=-=-=-=-=-=-=-=-=-=-=-=-=-=-=-=-=

   Forward:	Score: 127.000000  Q:3 to 21  R:571 to 593 Align Len (19) (63.16%) (84.21%)

   Query:    3' agAAGGGUACG-CGAUAUGGAga 5'
                  | :|:|||:  |||||:||  
   Ref:      5' ugUGUCUAUGUAUCUAUAUCUgu 3'

   Energy:  -16.120001 kCal/Mol

Scores for this hit:
>mmu-miR-202-3p	Mmu_CoupTF1	127.00	-16.12	3 21	571 593	19	63.16%	84.21%


   Forward:	Score: 115.000000  Q:4 to 21  R:621 to 643 Align Len (18) (66.67%) (88.89%)

   Query:    3' agAAGGGUAC-GCGAUAUGGaga 5'
                  ||||::|| : ||||||:   
   Ref:      5' auUUCCUGUGAUUCUAUACUaau 3'

   Energy:  -16.900000 kCal/Mol

Scores for this hit:
>mmu-miR-202-3p	Mmu_CoupTF1	115.00	-16.90	4 21	621 643	18	66.67%	88.89%

Score for this Scan:
Seq1,Seq2,Tot Score,Tot Energy,Max Score,Max Energy,Strand,Len1,Len2,Positions
>>mmu-miR-202-3p	Mmu_CoupTF1	242.00	-33.02	127.00	-16.90	400	22	760	 571 621
Complete

Read Sequence:mmu-miR-574-5p (23 nt)
Read Sequence:Mmu_CoupTF1 (760 nt)
=-=-=-=-=-=-=-=-=-=-=-=-=-=-=-=-=-=-=-=-=-=-=-=-=-=-=-=-=-=-=-=
Performing Scan: mmu-miR-574-5p vs Mmu_CoupTF1
=-=-=-=-=-=-=-=-=-=-=-=-=-=-=-=-=-=-=-=-=-=-=-=-=-=-=-=-=-=-=-=

   Forward:	Score: 95.000000  Q:5 to 22  R:490 to 511 Align Len (17) (58.82%) (94.12%)

   Query:    3' ugUGUGAGUGUGUGUGUGUgagu 5'
                  ||| ||::|::|:||:|    
   Ref:      5' aaACA-UCGUAUGCGCAUAaaca 3'

   Energy:  -17.330000 kCal/Mol

Scores for this hit:
>mmu-miR-574-5p	Mmu_CoupTF1	95.00	-17.33	5 22	490 511	17	58.82%	94.12%

Score for this Scan:
Seq1,Seq2,Tot Score,Tot Energy,Max Score,Max Energy,Strand,Len1,Len2,Positions
>>mmu-miR-574-5p	Mmu_CoupTF1	95.00	-17.33	95.00	-17.33	401	23	760	 490
Complete

Read Sequence:mmu-miR-574-3p (22 nt)
Read Sequence:Mmu_CoupTF1 (760 nt)
=-=-=-=-=-=-=-=-=-=-=-=-=-=-=-=-=-=-=-=-=-=-=-=-=-=-=-=-=-=-=-=
Performing Scan: mmu-miR-574-3p vs Mmu_CoupTF1
=-=-=-=-=-=-=-=-=-=-=-=-=-=-=-=-=-=-=-=-=-=-=-=-=-=-=-=-=-=-=-=

   Forward:	Score: 98.000000  Q:2 to 15  R:345 to 366 Align Len (13) (69.23%) (84.62%)

   Query:    3' acacccacACACGUACUCGCAc 5'
                        |||| |||: :|| 
   Ref:      5' ggauuuauUGUGGAUGGAUGUg 3'

   Energy:  -16.459999 kCal/Mol

Scores for this hit:
>mmu-miR-574-3p	Mmu_CoupTF1	98.00	-16.46	2 15	345 366	13	69.23%	84.62%

Score for this Scan:
Seq1,Seq2,Tot Score,Tot Energy,Max Score,Max Energy,Strand,Len1,Len2,Positions
>>mmu-miR-574-3p	Mmu_CoupTF1	98.00	-16.46	98.00	-16.46	402	22	760	 345
Complete

Read Sequence:mmu-miR-2182 (22 nt)
Read Sequence:Mmu_CoupTF1 (760 nt)
=-=-=-=-=-=-=-=-=-=-=-=-=-=-=-=-=-=-=-=-=-=-=-=-=-=-=-=-=-=-=-=
Performing Scan: mmu-miR-2182 vs Mmu_CoupTF1
=-=-=-=-=-=-=-=-=-=-=-=-=-=-=-=-=-=-=-=-=-=-=-=-=-=-=-=-=-=-=-=

   Forward:	Score: 116.000000  Q:4 to 18  R:348 to 370 Align Len (15) (66.67%) (86.67%)

   Query:    3' gcgccGCACC-CUUUACACCgca 5'
                     :||||  ::||||||   
   Ref:      5' uuuauUGUGGAUGGAUGUGGaua 3'

   Energy:  -19.219999 kCal/Mol

Scores for this hit:
>mmu-miR-2182	Mmu_CoupTF1	116.00	-19.22	4 18	348 370	15	66.67%	86.67%

Score for this Scan:
Seq1,Seq2,Tot Score,Tot Energy,Max Score,Max Energy,Strand,Len1,Len2,Positions
>>mmu-miR-2182	Mmu_CoupTF1	116.00	-19.22	116.00	-19.22	403	22	760	 348
Complete

Read Sequence:mmu-miR-1933-5p (24 nt)
Read Sequence:Mmu_CoupTF1 (760 nt)
=-=-=-=-=-=-=-=-=-=-=-=-=-=-=-=-=-=-=-=-=-=-=-=-=-=-=-=-=-=-=-=
Performing Scan: mmu-miR-1933-5p vs Mmu_CoupTF1
=-=-=-=-=-=-=-=-=-=-=-=-=-=-=-=-=-=-=-=-=-=-=-=-=-=-=-=-=-=-=-=

   Forward:	Score: 140.000000  Q:3 to 20  R:296 to 317 Align Len (17) (76.47%) (82.35%)

   Query:    3' uuugaUUCUGGCUUGUGGUACUga 5'
                     ||||  ||: |||||||  
   Ref:      5' uuuggAAGA--GAGGACCAUGAga 3'

   Energy:  -16.639999 kCal/Mol

Scores for this hit:
>mmu-miR-1933-5p	Mmu_CoupTF1	140.00	-16.64	3 20	296 317	17	76.47%	82.35%


   Forward:	Score: 131.000000  Q:2 to 23  R:44 to 67 Align Len (22) (72.73%) (72.73%)

   Query:    3' uuUGAUUCUGGCU-UGUGGUACUGa 5'
                  |||||||  ||  | || |||| 
   Ref:      5' agACUAAGA-GGACUCUCCCUGACc 3'

   Energy:  -19.709999 kCal/Mol

Scores for this hit:
>mmu-miR-1933-5p	Mmu_CoupTF1	131.00	-19.71	2 23	44 67	22	72.73%	72.73%


   Forward:	Score: 114.000000  Q:4 to 19  R:397 to 420 Align Len (15) (66.67%) (93.33%)

   Query:    3' uuugauUCUGGCUUGUGGUACuga 5'
                      :|||:|||: |:|||   
   Ref:      5' ggaaguGGACUGAAUCCUAUGuag 3'

   Energy:  -16.840000 kCal/Mol

Scores for this hit:
>mmu-miR-1933-5p	Mmu_CoupTF1	114.00	-16.84	4 19	397 420	15	66.67%	93.33%


   Forward:	Score: 91.000000  Q:2 to 20  R:235 to 258 Align Len (18) (50.00%) (72.22%)

   Query:    3' uuugaUUCUGGCUUGUGGUACUGa 5'
                     :| |  |:|| :|:|| | 
   Ref:      5' ggaaaGAAAAAGGACCUCGUGUCu 3'

   Energy:  -15.550000 kCal/Mol

Scores for this hit:
>mmu-miR-1933-5p	Mmu_CoupTF1	91.00	-15.55	2 20	235 258	18	50.00%	72.22%

Score for this Scan:
Seq1,Seq2,Tot Score,Tot Energy,Max Score,Max Energy,Strand,Len1,Len2,Positions
>>mmu-miR-1933-5p	Mmu_CoupTF1	476.00	-68.74	140.00	-19.71	404	24	760	 296 44 397 235
Complete

Read Sequence:mmu-miR-1933-3p (22 nt)
Read Sequence:Mmu_CoupTF1 (760 nt)
=-=-=-=-=-=-=-=-=-=-=-=-=-=-=-=-=-=-=-=-=-=-=-=-=-=-=-=-=-=-=-=
Performing Scan: mmu-miR-1933-3p vs Mmu_CoupTF1
=-=-=-=-=-=-=-=-=-=-=-=-=-=-=-=-=-=-=-=-=-=-=-=-=-=-=-=-=-=-=-=

   Forward:	Score: 96.000000  Q:2 to 13  R:89 to 110 Align Len (11) (81.82%) (81.82%)

   Query:    3' uaucagugugACUACCAGGACc 5'
                          |||||| || | 
   Ref:      5' gaugcugguaUGAUGGACCAGg 3'

   Energy:  -15.640000 kCal/Mol

Scores for this hit:
>mmu-miR-1933-3p	Mmu_CoupTF1	96.00	-15.64	2 13	89 110	11	81.82%	81.82%

Score for this Scan:
Seq1,Seq2,Tot Score,Tot Energy,Max Score,Max Energy,Strand,Len1,Len2,Positions
>>mmu-miR-1933-3p	Mmu_CoupTF1	96.00	-15.64	96.00	-15.64	405	22	760	 89
Complete

Read Sequence:mmu-miR-297a (22 nt)
Read Sequence:Mmu_CoupTF1 (760 nt)
=-=-=-=-=-=-=-=-=-=-=-=-=-=-=-=-=-=-=-=-=-=-=-=-=-=-=-=-=-=-=-=
Performing Scan: mmu-miR-297a vs Mmu_CoupTF1
=-=-=-=-=-=-=-=-=-=-=-=-=-=-=-=-=-=-=-=-=-=-=-=-=-=-=-=-=-=-=-=

   Forward:	Score: 126.000000  Q:2 to 21  R:492 to 512 Align Len (19) (68.42%) (89.47%)

   Query:    3' ugUACGUGUACGUGUGUAUGUa 5'
                  || |::||||:||:| ||| 
   Ref:      5' acAU-CGUAUGCGCAUAAACAa 3'

   Energy:  -21.530001 kCal/Mol

Scores for this hit:
>mmu-miR-297a	Mmu_CoupTF1	126.00	-21.53	2 21	492 512	19	68.42%	89.47%

Score for this Scan:
Seq1,Seq2,Tot Score,Tot Energy,Max Score,Max Energy,Strand,Len1,Len2,Positions
>>mmu-miR-297a	Mmu_CoupTF1	126.00	-21.53	126.00	-21.53	406	22	760	 492
Complete

Read Sequence:mmu-miR-127* (22 nt)
Read Sequence:Mmu_CoupTF1 (760 nt)
=-=-=-=-=-=-=-=-=-=-=-=-=-=-=-=-=-=-=-=-=-=-=-=-=-=-=-=-=-=-=-=
Performing Scan: mmu-miR-127* vs Mmu_CoupTF1
=-=-=-=-=-=-=-=-=-=-=-=-=-=-=-=-=-=-=-=-=-=-=-=-=-=-=-=-=-=-=-=
Score for this Scan:
No Hits Found above Threshold
Complete

Read Sequence:mmu-miR-127 (22 nt)
Read Sequence:Mmu_CoupTF1 (760 nt)
=-=-=-=-=-=-=-=-=-=-=-=-=-=-=-=-=-=-=-=-=-=-=-=-=-=-=-=-=-=-=-=
Performing Scan: mmu-miR-127 vs Mmu_CoupTF1
=-=-=-=-=-=-=-=-=-=-=-=-=-=-=-=-=-=-=-=-=-=-=-=-=-=-=-=-=-=-=-=

   Forward:	Score: 133.000000  Q:2 to 19  R:193 to 215 Align Len (18) (61.11%) (77.78%)

   Query:    3' ucggUUCGAGUCUG-CCUAGGCu 5'
                    |: ||||  : |||||:| 
   Ref:      5' aaggAGACUCAUUUAGGAUCUGa 3'

   Energy:  -19.250000 kCal/Mol

Scores for this hit:
>mmu-miR-127	Mmu_CoupTF1	133.00	-19.25	2 19	193 215	18	61.11%	77.78%


   Forward:	Score: 105.000000  Q:2 to 14  R:346 to 367 Align Len (12) (58.33%) (91.67%)

   Query:    3' ucgguucgaGUCUGCCUAGGCu 5'
                         ::||:|||| :| 
   Ref:      5' gauuuauugUGGAUGGAUGUGg 3'

   Energy:  -15.510000 kCal/Mol

Scores for this hit:
>mmu-miR-127	Mmu_CoupTF1	105.00	-15.51	2 14	346 367	12	58.33%	91.67%

Score for this Scan:
Seq1,Seq2,Tot Score,Tot Energy,Max Score,Max Energy,Strand,Len1,Len2,Positions
>>mmu-miR-127	Mmu_CoupTF1	238.00	-34.76	133.00	-19.25	408	22	760	 193 346
Complete

Read Sequence:mmu-miR-2140 (19 nt)
Read Sequence:Mmu_CoupTF1 (760 nt)
=-=-=-=-=-=-=-=-=-=-=-=-=-=-=-=-=-=-=-=-=-=-=-=-=-=-=-=-=-=-=-=
Performing Scan: mmu-miR-2140 vs Mmu_CoupTF1
=-=-=-=-=-=-=-=-=-=-=-=-=-=-=-=-=-=-=-=-=-=-=-=-=-=-=-=-=-=-=-=

   Forward:	Score: 122.000000  Q:2 to 18  R:14 to 32 Align Len (17) (76.47%) (76.47%)

   Query:    3' ugGUGGUUCUA-GACGUGGa 5'
                  |||| | || |||| || 
   Ref:      5' ccCACCCA-AUCCUGCUCCc 3'

   Energy:  -17.190001 kCal/Mol

Scores for this hit:
>mmu-miR-2140	Mmu_CoupTF1	122.00	-17.19	2 18	14 32	17	76.47%	76.47%

Score for this Scan:
Seq1,Seq2,Tot Score,Tot Energy,Max Score,Max Energy,Strand,Len1,Len2,Positions
>>mmu-miR-2140	Mmu_CoupTF1	122.00	-17.19	122.00	-17.19	409	19	760	 14
Complete

Read Sequence:mmu-miR-155 (23 nt)
Read Sequence:Mmu_CoupTF1 (760 nt)
=-=-=-=-=-=-=-=-=-=-=-=-=-=-=-=-=-=-=-=-=-=-=-=-=-=-=-=-=-=-=-=
Performing Scan: mmu-miR-155 vs Mmu_CoupTF1
=-=-=-=-=-=-=-=-=-=-=-=-=-=-=-=-=-=-=-=-=-=-=-=-=-=-=-=-=-=-=-=
Score for this Scan:
No Hits Found above Threshold
Complete

Read Sequence:mmu-miR-2134 (19 nt)
Read Sequence:Mmu_CoupTF1 (760 nt)
=-=-=-=-=-=-=-=-=-=-=-=-=-=-=-=-=-=-=-=-=-=-=-=-=-=-=-=-=-=-=-=
Performing Scan: mmu-miR-2134 vs Mmu_CoupTF1
=-=-=-=-=-=-=-=-=-=-=-=-=-=-=-=-=-=-=-=-=-=-=-=-=-=-=-=-=-=-=-=

   Forward:	Score: 128.000000  Q:2 to 17  R:27 to 45 Align Len (15) (73.33%) (80.00%)

   Query:    3' cguGGGGCAAAGGGUUCUg 5'
                   |||:|  |||| ||| 
   Ref:      5' gcuCCCUGACUCCCUAGAg 3'

   Energy:  -20.930000 kCal/Mol

Scores for this hit:
>mmu-miR-2134	Mmu_CoupTF1	128.00	-20.93	2 17	27 45	15	73.33%	80.00%


   Forward:	Score: 126.000000  Q:2 to 15  R:694 to 712 Align Len (13) (69.23%) (92.31%)

   Query:    3' cguggGGCAAAGGGUUCUg 5'
                     |:||| ::||||| 
   Ref:      5' cgaggCUGUUCUUCAAGAa 3'

   Energy:  -15.930000 kCal/Mol

Scores for this hit:
>mmu-miR-2134	Mmu_CoupTF1	126.00	-15.93	2 15	694 712	13	69.23%	92.31%


   Forward:	Score: 104.000000  Q:2 to 8  R:54 to 72 Align Len (6) (83.33%) (100.00%)

   Query:    3' cguggggcaaagGGUUCUg 5'
                            |||||: 
   Ref:      5' gacucucccugaCCAAGGa 3'

   Energy:  -18.219999 kCal/Mol

Scores for this hit:
>mmu-miR-2134	Mmu_CoupTF1	104.00	-18.22	2 8	54 72	6	83.33%	100.00%

Score for this Scan:
Seq1,Seq2,Tot Score,Tot Energy,Max Score,Max Energy,Strand,Len1,Len2,Positions
>>mmu-miR-2134	Mmu_CoupTF1	358.00	-55.08	128.00	-20.93	411	19	760	 27 694 54
Complete

Read Sequence:mmu-miR-31 (22 nt)
Read Sequence:Mmu_CoupTF1 (760 nt)
=-=-=-=-=-=-=-=-=-=-=-=-=-=-=-=-=-=-=-=-=-=-=-=-=-=-=-=-=-=-=-=
Performing Scan: mmu-miR-31 vs Mmu_CoupTF1
=-=-=-=-=-=-=-=-=-=-=-=-=-=-=-=-=-=-=-=-=-=-=-=-=-=-=-=-=-=-=-=
Score for this Scan:
No Hits Found above Threshold
Complete

Read Sequence:mmu-miR-31* (23 nt)
Read Sequence:Mmu_CoupTF1 (760 nt)
=-=-=-=-=-=-=-=-=-=-=-=-=-=-=-=-=-=-=-=-=-=-=-=-=-=-=-=-=-=-=-=
Performing Scan: mmu-miR-31* vs Mmu_CoupTF1
=-=-=-=-=-=-=-=-=-=-=-=-=-=-=-=-=-=-=-=-=-=-=-=-=-=-=-=-=-=-=-=
Score for this Scan:
No Hits Found above Threshold
Complete

Read Sequence:mmu-miR-125b-5p (22 nt)
Read Sequence:Mmu_CoupTF1 (760 nt)
=-=-=-=-=-=-=-=-=-=-=-=-=-=-=-=-=-=-=-=-=-=-=-=-=-=-=-=-=-=-=-=
Performing Scan: mmu-miR-125b-5p vs Mmu_CoupTF1
=-=-=-=-=-=-=-=-=-=-=-=-=-=-=-=-=-=-=-=-=-=-=-=-=-=-=-=-=-=-=-=
Score for this Scan:
No Hits Found above Threshold
Complete

Read Sequence:mmu-miR-125b* (22 nt)
Read Sequence:Mmu_CoupTF1 (760 nt)
=-=-=-=-=-=-=-=-=-=-=-=-=-=-=-=-=-=-=-=-=-=-=-=-=-=-=-=-=-=-=-=
Performing Scan: mmu-miR-125b* vs Mmu_CoupTF1
=-=-=-=-=-=-=-=-=-=-=-=-=-=-=-=-=-=-=-=-=-=-=-=-=-=-=-=-=-=-=-=

   Forward:	Score: 115.000000  Q:2 to 21  R:196 to 220 Align Len (22) (59.09%) (77.27%)

   Query:    3' ucCAGGGU---UCUUGGACUGAACa 5'
                  | |:||   ||:|:||||: || 
   Ref:      5' gaGACUCAUUUAGGAUCUGAUCUGu 3'

   Energy:  -19.420000 kCal/Mol

Scores for this hit:
>mmu-miR-125b*	Mmu_CoupTF1	115.00	-19.42	2 21	196 220	22	59.09%	77.27%


   Forward:	Score: 105.000000  Q:3 to 21  R:607 to 626 Align Len (18) (72.22%) (83.33%)

   Query:    3' ucCAGGGUUCUUGGACUGAAca 5'
                  ||:|||  |||| ||:||  
   Ref:      5' ugGUUCCA--AACCAGAUUUcc 3'

   Energy:  -17.570000 kCal/Mol

Scores for this hit:
>mmu-miR-125b*	Mmu_CoupTF1	105.00	-17.57	3 21	607 626	18	72.22%	83.33%

Score for this Scan:
Seq1,Seq2,Tot Score,Tot Energy,Max Score,Max Energy,Strand,Len1,Len2,Positions
>>mmu-miR-125b*	Mmu_CoupTF1	220.00	-36.99	115.00	-19.42	415	22	760	 196 607
Complete

Read Sequence:mmu-miR-469 (26 nt)
Read Sequence:Mmu_CoupTF1 (760 nt)
=-=-=-=-=-=-=-=-=-=-=-=-=-=-=-=-=-=-=-=-=-=-=-=-=-=-=-=-=-=-=-=
Performing Scan: mmu-miR-469 vs Mmu_CoupTF1
=-=-=-=-=-=-=-=-=-=-=-=-=-=-=-=-=-=-=-=-=-=-=-=-=-=-=-=-=-=-=-=

   Forward:	Score: 124.000000  Q:3 to 22  R:34 to 56 Align Len (19) (68.42%) (68.42%)

   Query:    3' ccuguGGUUCUAGUUACUUUCUCCgu 5'
                     || |||  | |  ||||||  
   Ref:      5' gacucCCUAGA-GACU--AAGAGGac 3'

   Energy:  -15.990000 kCal/Mol

Scores for this hit:
>mmu-miR-469	Mmu_CoupTF1	124.00	-15.99	3 22	34 56	19	68.42%	68.42%


   Forward:	Score: 124.000000  Q:3 to 25  R:110 to 135 Align Len (22) (54.55%) (72.73%)

   Query:    3' ccUGUGGUUCUAGUUACUUUCUCCgu 5'
                  | :|||:|   |  |:|:||||  
   Ref:      5' gcAGGCCAGGCAGACGGGAGGAGGgc 3'

   Energy:  -20.760000 kCal/Mol

Scores for this hit:
>mmu-miR-469	Mmu_CoupTF1	124.00	-20.76	3 25	110 135	22	54.55%	72.73%


   Forward:	Score: 106.000000  Q:2 to 25  R:88 to 112 Align Len (23) (52.17%) (82.61%)

   Query:    3' ccUGUGGUUCUAGUUACUUUCUCCGu 5'
                  |::|::: || :|||:|  |||| 
   Ref:      5' ggAUGCUGGUAU-GAUGGACCAGGCa 3'

   Energy:  -18.830000 kCal/Mol

Scores for this hit:
>mmu-miR-469	Mmu_CoupTF1	106.00	-18.83	2 25	88 112	23	52.17%	82.61%

Score for this Scan:
Seq1,Seq2,Tot Score,Tot Energy,Max Score,Max Energy,Strand,Len1,Len2,Positions
>>mmu-miR-469	Mmu_CoupTF1	354.00	-55.58	124.00	-20.76	416	26	760	 34 110 88
Complete

Read Sequence:mmu-miR-128 (21 nt)
Read Sequence:Mmu_CoupTF1 (760 nt)
=-=-=-=-=-=-=-=-=-=-=-=-=-=-=-=-=-=-=-=-=-=-=-=-=-=-=-=-=-=-=-=
Performing Scan: mmu-miR-128 vs Mmu_CoupTF1
=-=-=-=-=-=-=-=-=-=-=-=-=-=-=-=-=-=-=-=-=-=-=-=-=-=-=-=-=-=-=-=

   Forward:	Score: 121.000000  Q:2 to 15  R:336 to 357 Align Len (14) (71.43%) (85.71%)

   Query:    3' uuucucuGGCC-AAGUGACACu 5'
                       | || ||:|:|||| 
   Ref:      5' gaccuucCAGGAUUUAUUGUGg 3'

   Energy:  -16.950001 kCal/Mol

Scores for this hit:
>mmu-miR-128	Mmu_CoupTF1	121.00	-16.95	2 15	336 357	14	71.43%	85.71%

Score for this Scan:
Seq1,Seq2,Tot Score,Tot Energy,Max Score,Max Energy,Strand,Len1,Len2,Positions
>>mmu-miR-128	Mmu_CoupTF1	121.00	-16.95	121.00	-16.95	417	21	760	 336
Complete

Read Sequence:mmu-miR-1903 (22 nt)
Read Sequence:Mmu_CoupTF1 (760 nt)
=-=-=-=-=-=-=-=-=-=-=-=-=-=-=-=-=-=-=-=-=-=-=-=-=-=-=-=-=-=-=-=
Performing Scan: mmu-miR-1903 vs Mmu_CoupTF1
=-=-=-=-=-=-=-=-=-=-=-=-=-=-=-=-=-=-=-=-=-=-=-=-=-=-=-=-=-=-=-=

   Forward:	Score: 132.000000  Q:2 to 18  R:111 to 133 Align Len (17) (70.59%) (88.24%)

   Query:    3' acagaGUCCUUCU-UCUUCUUCc 5'
                     |||| ||| :|:||:|| 
   Ref:      5' caggcCAGGCAGACGGGAGGAGg 3'

   Energy:  -24.459999 kCal/Mol

Scores for this hit:
>mmu-miR-1903	Mmu_CoupTF1	132.00	-24.46	2 18	111 133	17	70.59%	88.24%


   Forward:	Score: 120.000000  Q:2 to 17  R:125 to 146 Align Len (15) (60.00%) (80.00%)

   Query:    3' acagagUCCUUCUUCUUCUUCc 5'
                      |||:  ::||| ||| 
   Ref:      5' gggaggAGGGCUGGGAACAAGa 3'

   Energy:  -17.290001 kCal/Mol

Scores for this hit:
>mmu-miR-1903	Mmu_CoupTF1	120.00	-17.29	2 17	125 146	15	60.00%	80.00%

Score for this Scan:
Seq1,Seq2,Tot Score,Tot Energy,Max Score,Max Energy,Strand,Len1,Len2,Positions
>>mmu-miR-1903	Mmu_CoupTF1	252.00	-41.75	132.00	-24.46	418	22	760	 111 125
Complete

Read Sequence:mmu-miR-297a (22 nt)
Read Sequence:Mmu_CoupTF1 (760 nt)
=-=-=-=-=-=-=-=-=-=-=-=-=-=-=-=-=-=-=-=-=-=-=-=-=-=-=-=-=-=-=-=
Performing Scan: mmu-miR-297a vs Mmu_CoupTF1
=-=-=-=-=-=-=-=-=-=-=-=-=-=-=-=-=-=-=-=-=-=-=-=-=-=-=-=-=-=-=-=

   Forward:	Score: 126.000000  Q:2 to 21  R:492 to 512 Align Len (19) (68.42%) (89.47%)

   Query:    3' ugUACGUGUACGUGUGUAUGUa 5'
                  || |::||||:||:| ||| 
   Ref:      5' acAU-CGUAUGCGCAUAAACAa 3'

   Energy:  -21.530001 kCal/Mol

Scores for this hit:
>mmu-miR-297a	Mmu_CoupTF1	126.00	-21.53	2 21	492 512	19	68.42%	89.47%

Score for this Scan:
Seq1,Seq2,Tot Score,Tot Energy,Max Score,Max Energy,Strand,Len1,Len2,Positions
>>mmu-miR-297a	Mmu_CoupTF1	126.00	-21.53	126.00	-21.53	419	22	760	 492
Complete

Read Sequence:mmu-miR-297a* (22 nt)
Read Sequence:Mmu_CoupTF1 (760 nt)
=-=-=-=-=-=-=-=-=-=-=-=-=-=-=-=-=-=-=-=-=-=-=-=-=-=-=-=-=-=-=-=
Performing Scan: mmu-miR-297a* vs Mmu_CoupTF1
=-=-=-=-=-=-=-=-=-=-=-=-=-=-=-=-=-=-=-=-=-=-=-=-=-=-=-=-=-=-=-=

   Forward:	Score: 109.000000  Q:5 to 21  R:83 to 104 Align Len (17) (82.35%) (82.35%)

   Query:    3' auACCCAUAC-ACACAUACauau 5'
                  |||| ||| || |||||    
   Ref:      5' uuUGGGGAUGCUG-GUAUGaugg 3'

   Energy:  -16.750000 kCal/Mol

Scores for this hit:
>mmu-miR-297a*	Mmu_CoupTF1	109.00	-16.75	5 21	83 104	17	82.35%	82.35%

Score for this Scan:
Seq1,Seq2,Tot Score,Tot Energy,Max Score,Max Energy,Strand,Len1,Len2,Positions
>>mmu-miR-297a*	Mmu_CoupTF1	109.00	-16.75	109.00	-16.75	420	22	760	 83
Complete

Read Sequence:mmu-miR-759 (22 nt)
Read Sequence:Mmu_CoupTF1 (760 nt)
=-=-=-=-=-=-=-=-=-=-=-=-=-=-=-=-=-=-=-=-=-=-=-=-=-=-=-=-=-=-=-=
Performing Scan: mmu-miR-759 vs Mmu_CoupTF1
=-=-=-=-=-=-=-=-=-=-=-=-=-=-=-=-=-=-=-=-=-=-=-=-=-=-=-=-=-=-=-=

   Forward:	Score: 140.000000  Q:2 to 9  R:139 to 160 Align Len (7) (100.00%) (100.00%)

   Query:    3' caguuuuaacaaacGUGAGACg 5'
                              ||||||| 
   Ref:      5' gaacaagagcagccCACUCUGc 3'

   Energy:  -18.139999 kCal/Mol

Scores for this hit:
>mmu-miR-759	Mmu_CoupTF1	140.00	-18.14	2 9	139 160	7	100.00%	100.00%

Score for this Scan:
Seq1,Seq2,Tot Score,Tot Energy,Max Score,Max Energy,Strand,Len1,Len2,Positions
>>mmu-miR-759	Mmu_CoupTF1	140.00	-18.14	140.00	-18.14	421	22	760	 139
Complete

Read Sequence:mmu-miR-670 (22 nt)
Read Sequence:Mmu_CoupTF1 (760 nt)
=-=-=-=-=-=-=-=-=-=-=-=-=-=-=-=-=-=-=-=-=-=-=-=-=-=-=-=-=-=-=-=
Performing Scan: mmu-miR-670 vs Mmu_CoupTF1
=-=-=-=-=-=-=-=-=-=-=-=-=-=-=-=-=-=-=-=-=-=-=-=-=-=-=-=-=-=-=-=
Score for this Scan:
No Hits Found above Threshold
Complete

Read Sequence:mmu-miR-1937a (19 nt)
Read Sequence:Mmu_CoupTF1 (760 nt)
=-=-=-=-=-=-=-=-=-=-=-=-=-=-=-=-=-=-=-=-=-=-=-=-=-=-=-=-=-=-=-=
Performing Scan: mmu-miR-1937a vs Mmu_CoupTF1
=-=-=-=-=-=-=-=-=-=-=-=-=-=-=-=-=-=-=-=-=-=-=-=-=-=-=-=-=-=-=-=

   Forward:	Score: 109.000000  Q:3 to 18  R:124 to 142 Align Len (15) (60.00%) (66.67%)

   Query:    3' acCCCCGAGCAGGCCCUaa 5'
                  || |   | |:||||  
   Ref:      5' cgGGAGGAGGGCUGGGAac 3'

   Energy:  -19.080000 kCal/Mol

Scores for this hit:
>mmu-miR-1937a	Mmu_CoupTF1	109.00	-19.08	3 18	124 142	15	60.00%	66.67%


   Forward:	Score: 101.000000  Q:2 to 18  R:84 to 100 Align Len (16) (68.75%) (75.00%)

   Query:    3' acCCCCGAGCAGGCCCUAa 5'
                  |||| | | |:|| || 
   Ref:      5' uuGGGGAU-G-CUGGUAUg 3'

   Energy:  -15.790000 kCal/Mol

Scores for this hit:
>mmu-miR-1937a	Mmu_CoupTF1	101.00	-15.79	2 18	84 100	16	68.75%	75.00%

Score for this Scan:
Seq1,Seq2,Tot Score,Tot Energy,Max Score,Max Energy,Strand,Len1,Len2,Positions
>>mmu-miR-1937a	Mmu_CoupTF1	210.00	-34.87	109.00	-19.08	423	19	760	 124 84
Complete

Read Sequence:mmu-miR-369-5p (22 nt)
Read Sequence:Mmu_CoupTF1 (760 nt)
=-=-=-=-=-=-=-=-=-=-=-=-=-=-=-=-=-=-=-=-=-=-=-=-=-=-=-=-=-=-=-=
Performing Scan: mmu-miR-369-5p vs Mmu_CoupTF1
=-=-=-=-=-=-=-=-=-=-=-=-=-=-=-=-=-=-=-=-=-=-=-=-=-=-=-=-=-=-=-=
Score for this Scan:
No Hits Found above Threshold
Complete

Read Sequence:mmu-miR-369-3p (21 nt)
Read Sequence:Mmu_CoupTF1 (760 nt)
=-=-=-=-=-=-=-=-=-=-=-=-=-=-=-=-=-=-=-=-=-=-=-=-=-=-=-=-=-=-=-=
Performing Scan: mmu-miR-369-3p vs Mmu_CoupTF1
=-=-=-=-=-=-=-=-=-=-=-=-=-=-=-=-=-=-=-=-=-=-=-=-=-=-=-=-=-=-=-=
Score for this Scan:
No Hits Found above Threshold
Complete

Read Sequence:mmu-miR-1190 (22 nt)
Read Sequence:Mmu_CoupTF1 (760 nt)
=-=-=-=-=-=-=-=-=-=-=-=-=-=-=-=-=-=-=-=-=-=-=-=-=-=-=-=-=-=-=-=
Performing Scan: mmu-miR-1190 vs Mmu_CoupTF1
=-=-=-=-=-=-=-=-=-=-=-=-=-=-=-=-=-=-=-=-=-=-=-=-=-=-=-=-=-=-=-=

   Forward:	Score: 135.000000  Q:2 to 20  R:159 to 180 Align Len (18) (72.22%) (77.78%)

   Query:    3' cugUCUCCCCUUGGAGUCGACu 5'
                   :||  | ||||| ||||| 
   Ref:      5' gcaGGAAUGCAACCUGAGCUGc 3'

   Energy:  -20.770000 kCal/Mol

Scores for this hit:
>mmu-miR-1190	Mmu_CoupTF1	135.00	-20.77	2 20	159 180	18	72.22%	77.78%

Score for this Scan:
Seq1,Seq2,Tot Score,Tot Energy,Max Score,Max Energy,Strand,Len1,Len2,Positions
>>mmu-miR-1190	Mmu_CoupTF1	135.00	-20.77	135.00	-20.77	426	22	760	 159
Complete

Read Sequence:mmu-leU-7d (22 nt)
Read Sequence:Mmu_CoupTF1 (760 nt)
=-=-=-=-=-=-=-=-=-=-=-=-=-=-=-=-=-=-=-=-=-=-=-=-=-=-=-=-=-=-=-=
Performing Scan: mmu-leU-7d vs Mmu_CoupTF1
=-=-=-=-=-=-=-=-=-=-=-=-=-=-=-=-=-=-=-=-=-=-=-=-=-=-=-=-=-=-=-=

   Forward:	Score: 114.000000  Q:2 to 19  R:648 to 669 Align Len (17) (58.82%) (82.35%)

   Query:    3' uugaUACGUUGGAUGAUGGAGa 5'
                    || :||||  :|:|:|| 
   Ref:      5' uuugAUAUAACCCUUUGCUUCu 3'

   Energy:  -15.600000 kCal/Mol

Scores for this hit:
>mmu-leU-7d	Mmu_CoupTF1	114.00	-15.60	2 19	648 669	17	58.82%	82.35%

Score for this Scan:
Seq1,Seq2,Tot Score,Tot Energy,Max Score,Max Energy,Strand,Len1,Len2,Positions
>>mmu-leU-7d	Mmu_CoupTF1	114.00	-15.60	114.00	-15.60	427	22	760	 648
Complete

Read Sequence:mmu-leU-7d* (22 nt)
Read Sequence:Mmu_CoupTF1 (760 nt)
=-=-=-=-=-=-=-=-=-=-=-=-=-=-=-=-=-=-=-=-=-=-=-=-=-=-=-=-=-=-=-=
Performing Scan: mmu-leU-7d* vs Mmu_CoupTF1
=-=-=-=-=-=-=-=-=-=-=-=-=-=-=-=-=-=-=-=-=-=-=-=-=-=-=-=-=-=-=-=
Score for this Scan:
No Hits Found above Threshold
Complete

Read Sequence:mmu-miR-93 (23 nt)
Read Sequence:Mmu_CoupTF1 (760 nt)
=-=-=-=-=-=-=-=-=-=-=-=-=-=-=-=-=-=-=-=-=-=-=-=-=-=-=-=-=-=-=-=
Performing Scan: mmu-miR-93 vs Mmu_CoupTF1
=-=-=-=-=-=-=-=-=-=-=-=-=-=-=-=-=-=-=-=-=-=-=-=-=-=-=-=-=-=-=-=

   Forward:	Score: 109.000000  Q:2 to 22  R:208 to 230 Align Len (20) (55.00%) (70.00%)

   Query:    3' gaUGGACGUGCUUGUCGUGAAAc 5'
                  |:|||  | :  ||:|| || 
   Ref:      5' ggAUCUGAUCUGUAAGUACAUUg 3'

   Energy:  -15.850000 kCal/Mol

Scores for this hit:
>mmu-miR-93	Mmu_CoupTF1	109.00	-15.85	2 22	208 230	20	55.00%	70.00%


   Forward:	Score: 91.000000  Q:2 to 17  R:135 to 159 Align Len (17) (64.71%) (70.59%)

   Query:    3' gauggacGUGCUUGU--CGUGAAAc 5'
                       || ||:||   |||| | 
   Ref:      5' cugggaaCAAGAGCAGCCCACUCUg 3'

   Energy:  -15.610000 kCal/Mol

Scores for this hit:
>mmu-miR-93	Mmu_CoupTF1	91.00	-15.61	2 17	135 159	17	64.71%	70.59%


   Forward:	Score: 90.000000  Q:6 to 21  R:153 to 174 Align Len (15) (73.33%) (86.67%)

   Query:    3' gauGGACGUGCUUGUCGUgaaac 5'
                   :||||| |||: |||     
   Ref:      5' cacUCUGCAGGAAU-GCAaccug 3'

   Energy:  -18.139999 kCal/Mol

Scores for this hit:
>mmu-miR-93	Mmu_CoupTF1	90.00	-18.14	6 21	153 174	15	73.33%	86.67%

Score for this Scan:
Seq1,Seq2,Tot Score,Tot Energy,Max Score,Max Energy,Strand,Len1,Len2,Positions
>>mmu-miR-93	Mmu_CoupTF1	290.00	-49.60	109.00	-18.14	429	23	760	 208 135 153
Complete

Read Sequence:mmu-miR-93* (22 nt)
Read Sequence:Mmu_CoupTF1 (760 nt)
=-=-=-=-=-=-=-=-=-=-=-=-=-=-=-=-=-=-=-=-=-=-=-=-=-=-=-=-=-=-=-=
Performing Scan: mmu-miR-93* vs Mmu_CoupTF1
=-=-=-=-=-=-=-=-=-=-=-=-=-=-=-=-=-=-=-=-=-=-=-=-=-=-=-=-=-=-=-=

   Forward:	Score: 100.000000  Q:2 to 7  R:130 to 151 Align Len (5) (100.00%) (100.00%)

   Query:    3' gcccuucacgaucgagUCGUCa 5'
                                ||||| 
   Ref:      5' gagggcugggaacaagAGCAGc 3'

   Energy:  -15.260000 kCal/Mol

Scores for this hit:
>mmu-miR-93*	Mmu_CoupTF1	100.00	-15.26	2 7	130 151	5	100.00%	100.00%

Score for this Scan:
Seq1,Seq2,Tot Score,Tot Energy,Max Score,Max Energy,Strand,Len1,Len2,Positions
>>mmu-miR-93*	Mmu_CoupTF1	100.00	-15.26	100.00	-15.26	430	22	760	 130
Complete

Read Sequence:mmu-miR-1197 (21 nt)
Read Sequence:Mmu_CoupTF1 (760 nt)
=-=-=-=-=-=-=-=-=-=-=-=-=-=-=-=-=-=-=-=-=-=-=-=-=-=-=-=-=-=-=-=
Performing Scan: mmu-miR-1197 vs Mmu_CoupTF1
=-=-=-=-=-=-=-=-=-=-=-=-=-=-=-=-=-=-=-=-=-=-=-=-=-=-=-=-=-=-=-=

   Forward:	Score: 123.000000  Q:3 to 20  R:240 to 260 Align Len (17) (64.71%) (76.47%)

   Query:    3' ucUUCAUCUGGUACACAGGau 5'
                  ||  :||||  |||||:  
   Ref:      5' gaAAAAGGACCUCGUGUCUgg 3'

   Energy:  -15.390000 kCal/Mol

Scores for this hit:
>mmu-miR-1197	Mmu_CoupTF1	123.00	-15.39	3 20	240 260	17	64.71%	76.47%


   Forward:	Score: 104.000000  Q:2 to 20  R:397 to 415 Align Len (18) (72.22%) (77.78%)

   Query:    3' ucUUCAUCUGGUACACAGGAu 5'
                  ||||:|||  ||  |||| 
   Ref:      5' ggAAGUGGAC--UGAAUCCUa 3'

   Energy:  -19.920000 kCal/Mol

Scores for this hit:
>mmu-miR-1197	Mmu_CoupTF1	104.00	-19.92	2 20	397 415	18	72.22%	77.78%

Score for this Scan:
Seq1,Seq2,Tot Score,Tot Energy,Max Score,Max Energy,Strand,Len1,Len2,Positions
>>mmu-miR-1197	Mmu_CoupTF1	227.00	-35.31	123.00	-19.92	431	21	760	 240 397
Complete

Read Sequence:mmu-miR-1 (22 nt)
Read Sequence:Mmu_CoupTF1 (760 nt)
=-=-=-=-=-=-=-=-=-=-=-=-=-=-=-=-=-=-=-=-=-=-=-=-=-=-=-=-=-=-=-=
Performing Scan: mmu-miR-1 vs Mmu_CoupTF1
=-=-=-=-=-=-=-=-=-=-=-=-=-=-=-=-=-=-=-=-=-=-=-=-=-=-=-=-=-=-=-=
Score for this Scan:
No Hits Found above Threshold
Complete

Read Sequence:mmu-miR-767 (21 nt)
Read Sequence:Mmu_CoupTF1 (760 nt)
=-=-=-=-=-=-=-=-=-=-=-=-=-=-=-=-=-=-=-=-=-=-=-=-=-=-=-=-=-=-=-=
Performing Scan: mmu-miR-767 vs Mmu_CoupTF1
=-=-=-=-=-=-=-=-=-=-=-=-=-=-=-=-=-=-=-=-=-=-=-=-=-=-=-=-=-=-=-=
Score for this Scan:
No Hits Found above Threshold
Complete

Read Sequence:mmu-miR-103 (23 nt)
Read Sequence:Mmu_CoupTF1 (760 nt)
=-=-=-=-=-=-=-=-=-=-=-=-=-=-=-=-=-=-=-=-=-=-=-=-=-=-=-=-=-=-=-=
Performing Scan: mmu-miR-103 vs Mmu_CoupTF1
=-=-=-=-=-=-=-=-=-=-=-=-=-=-=-=-=-=-=-=-=-=-=-=-=-=-=-=-=-=-=-=

   Forward:	Score: 141.000000  Q:3 to 22  R:75 to 97 Align Len (19) (63.16%) (78.95%)

   Query:    3' agUAUCGGGACAUGUUACGACga 5'
                  | ||||:|  : :||||||  
   Ref:      5' aaAAAGCCUUUGGGGAUGCUGgu 3'

   Energy:  -18.639999 kCal/Mol

Scores for this hit:
>mmu-miR-103	Mmu_CoupTF1	141.00	-18.64	3 22	75 97	19	63.16%	78.95%

Score for this Scan:
Seq1,Seq2,Tot Score,Tot Energy,Max Score,Max Energy,Strand,Len1,Len2,Positions
>>mmu-miR-103	Mmu_CoupTF1	141.00	-18.64	141.00	-18.64	434	23	760	 75
Complete

Read Sequence:mmu-miR-702 (21 nt)
Read Sequence:Mmu_CoupTF1 (760 nt)
=-=-=-=-=-=-=-=-=-=-=-=-=-=-=-=-=-=-=-=-=-=-=-=-=-=-=-=-=-=-=-=
Performing Scan: mmu-miR-702 vs Mmu_CoupTF1
=-=-=-=-=-=-=-=-=-=-=-=-=-=-=-=-=-=-=-=-=-=-=-=-=-=-=-=-=-=-=-=

   Forward:	Score: 114.000000  Q:3 to 19  R:121 to 141 Align Len (16) (68.75%) (81.25%)

   Query:    3' cucGCCCCAUUUCCCACCCgu 5'
                   ||||  :|:|| ||||  
   Ref:      5' agaCGGGAGGAGGGCUGGGaa 3'

   Energy:  -25.219999 kCal/Mol

Scores for this hit:
>mmu-miR-702	Mmu_CoupTF1	114.00	-25.22	3 19	121 141	16	68.75%	81.25%

Score for this Scan:
Seq1,Seq2,Tot Score,Tot Energy,Max Score,Max Energy,Strand,Len1,Len2,Positions
>>mmu-miR-702	Mmu_CoupTF1	114.00	-25.22	114.00	-25.22	435	21	760	 121
Complete

Read Sequence:mmu-leU-7a (22 nt)
Read Sequence:Mmu_CoupTF1 (760 nt)
=-=-=-=-=-=-=-=-=-=-=-=-=-=-=-=-=-=-=-=-=-=-=-=-=-=-=-=-=-=-=-=
Performing Scan: mmu-leU-7a vs Mmu_CoupTF1
=-=-=-=-=-=-=-=-=-=-=-=-=-=-=-=-=-=-=-=-=-=-=-=-=-=-=-=-=-=-=-=

   Forward:	Score: 122.000000  Q:2 to 19  R:648 to 669 Align Len (17) (64.71%) (88.24%)

   Query:    3' uugaUAUGUUGGAUGAUGGAGu 5'
                    |||:||||  :|:|:|| 
   Ref:      5' uuugAUAUAACCCUUUGCUUCu 3'

   Energy:  -17.670000 kCal/Mol

Scores for this hit:
>mmu-leU-7a	Mmu_CoupTF1	122.00	-17.67	2 19	648 669	17	64.71%	88.24%


   Forward:	Score: 112.000000  Q:4 to 21  R:373 to 394 Align Len (17) (64.71%) (82.35%)

   Query:    3' uuGAUAUGUUGGAUGAUGGagu 5'
                  ||:||||:   |||||:   
   Ref:      5' uuCUGUACAGAAAACUACUcau 3'

   Energy:  -19.080000 kCal/Mol

Scores for this hit:
>mmu-leU-7a	Mmu_CoupTF1	112.00	-19.08	4 21	373 394	17	64.71%	82.35%


   Forward:	Score: 111.000000  Q:3 to 21  R:13 to 35 Align Len (19) (68.42%) (73.68%)

   Query:    3' uuGAUAUGUU-GGAUGAUGGAgu 5'
                  | |  ||| |||:|| |||  
   Ref:      5' ucCCACCCAAUCCUGCUCCCUga 3'

   Energy:  -15.260000 kCal/Mol

Scores for this hit:
>mmu-leU-7a	Mmu_CoupTF1	111.00	-15.26	3 21	13 35	19	68.42%	73.68%

Score for this Scan:
Seq1,Seq2,Tot Score,Tot Energy,Max Score,Max Energy,Strand,Len1,Len2,Positions
>>mmu-leU-7a	Mmu_CoupTF1	345.00	-52.01	122.00	-19.08	436	22	760	 648 373 13
Complete

Read Sequence:mmu-leU-7a* (22 nt)
Read Sequence:Mmu_CoupTF1 (760 nt)
=-=-=-=-=-=-=-=-=-=-=-=-=-=-=-=-=-=-=-=-=-=-=-=-=-=-=-=-=-=-=-=
Performing Scan: mmu-leU-7a* vs Mmu_CoupTF1
=-=-=-=-=-=-=-=-=-=-=-=-=-=-=-=-=-=-=-=-=-=-=-=-=-=-=-=-=-=-=-=
Score for this Scan:
No Hits Found above Threshold
Complete

Read Sequence:mmu-miR-703 (21 nt)
Read Sequence:Mmu_CoupTF1 (760 nt)
=-=-=-=-=-=-=-=-=-=-=-=-=-=-=-=-=-=-=-=-=-=-=-=-=-=-=-=-=-=-=-=
Performing Scan: mmu-miR-703 vs Mmu_CoupTF1
=-=-=-=-=-=-=-=-=-=-=-=-=-=-=-=-=-=-=-=-=-=-=-=-=-=-=-=-=-=-=-=
Score for this Scan:
No Hits Found above Threshold
Complete

Read Sequence:mmu-miR-196a (22 nt)
Read Sequence:Mmu_CoupTF1 (760 nt)
=-=-=-=-=-=-=-=-=-=-=-=-=-=-=-=-=-=-=-=-=-=-=-=-=-=-=-=-=-=-=-=
Performing Scan: mmu-miR-196a vs Mmu_CoupTF1
=-=-=-=-=-=-=-=-=-=-=-=-=-=-=-=-=-=-=-=-=-=-=-=-=-=-=-=-=-=-=-=
Score for this Scan:
No Hits Found above Threshold
Complete

Read Sequence:mmu-miR-196a* (22 nt)
Read Sequence:Mmu_CoupTF1 (760 nt)
=-=-=-=-=-=-=-=-=-=-=-=-=-=-=-=-=-=-=-=-=-=-=-=-=-=-=-=-=-=-=-=
Performing Scan: mmu-miR-196a* vs Mmu_CoupTF1
=-=-=-=-=-=-=-=-=-=-=-=-=-=-=-=-=-=-=-=-=-=-=-=-=-=-=-=-=-=-=-=

   Forward:	Score: 133.000000  Q:2 to 21  R:675 to 696 Align Len (20) (65.00%) (75.00%)

   Query:    3' agUC-CGUCAAAGAACAACGGCu 5'
                  || || | | : |||||:|| 
   Ref:      5' ugAGUGC-GAUAUAUGUUGUCGa 3'

   Energy:  -17.120001 kCal/Mol

Scores for this hit:
>mmu-miR-196a*	Mmu_CoupTF1	133.00	-17.12	2 21	675 696	20	65.00%	75.00%

Score for this Scan:
Seq1,Seq2,Tot Score,Tot Energy,Max Score,Max Energy,Strand,Len1,Len2,Positions
>>mmu-miR-196a*	Mmu_CoupTF1	133.00	-17.12	133.00	-17.12	440	22	760	 675
Complete

Read Sequence:mmu-miR-873 (21 nt)
Read Sequence:Mmu_CoupTF1 (760 nt)
=-=-=-=-=-=-=-=-=-=-=-=-=-=-=-=-=-=-=-=-=-=-=-=-=-=-=-=-=-=-=-=
Performing Scan: mmu-miR-873 vs Mmu_CoupTF1
=-=-=-=-=-=-=-=-=-=-=-=-=-=-=-=-=-=-=-=-=-=-=-=-=-=-=-=-=-=-=-=

   Forward:	Score: 94.000000  Q:2 to 20  R:194 to 215 Align Len (19) (68.42%) (78.95%)

   Query:    3' ucCUCUGAGU-GUUCAAGGACg 5'
                  |||||||| : ||  :||| 
   Ref:      5' agGAGACUCAUUUAGGAUCUGa 3'

   Energy:  -26.530001 kCal/Mol

Scores for this hit:
>mmu-miR-873	Mmu_CoupTF1	94.00	-26.53	2 20	194 215	19	68.42%	78.95%


   Forward:	Score: 90.000000  Q:2 to 20  R:41 to 65 Align Len (22) (59.09%) (63.64%)

   Query:    3' ucCUCUGAGUGUU----CAAGGACg 5'
                  |||||| | |:     | |||| 
   Ref:      5' uaGAGACUAAGAGGACUCUCCCUGa 3'

   Energy:  -17.230000 kCal/Mol

Scores for this hit:
>mmu-miR-873	Mmu_CoupTF1	90.00	-17.23	2 20	41 65	22	59.09%	63.64%

Score for this Scan:
Seq1,Seq2,Tot Score,Tot Energy,Max Score,Max Energy,Strand,Len1,Len2,Positions
>>mmu-miR-873	Mmu_CoupTF1	184.00	-43.76	94.00	-26.53	441	21	760	 194 41
Complete

Read Sequence:mmu-miR-134 (22 nt)
Read Sequence:Mmu_CoupTF1 (760 nt)
=-=-=-=-=-=-=-=-=-=-=-=-=-=-=-=-=-=-=-=-=-=-=-=-=-=-=-=-=-=-=-=
Performing Scan: mmu-miR-134 vs Mmu_CoupTF1
=-=-=-=-=-=-=-=-=-=-=-=-=-=-=-=-=-=-=-=-=-=-=-=-=-=-=-=-=-=-=-=

   Forward:	Score: 110.000000  Q:3 to 19  R:93 to 114 Align Len (16) (68.75%) (75.00%)

   Query:    3' ggggAGACCAGUUGGUCAGUgu 5'
                    | || | :||||| ||  
   Ref:      5' cuggUAUGAUGGACCAGGCAgg 3'

   Energy:  -15.050000 kCal/Mol

Scores for this hit:
>mmu-miR-134	Mmu_CoupTF1	110.00	-15.05	3 19	93 114	16	68.75%	75.00%


   Forward:	Score: 91.000000  Q:6 to 21  R:601 to 625 Align Len (18) (66.67%) (83.33%)

   Query:    3' ggGGAGACCAG---UUGGUCagugu 5'
                  ::||||||:   ||||||     
   Ref:      5' uuUUUCUGGUUCCAAACCAGauuuc 3'

   Energy:  -20.440001 kCal/Mol

Scores for this hit:
>mmu-miR-134	Mmu_CoupTF1	91.00	-20.44	6 21	601 625	18	66.67%	83.33%

Score for this Scan:
Seq1,Seq2,Tot Score,Tot Energy,Max Score,Max Energy,Strand,Len1,Len2,Positions
>>mmu-miR-134	Mmu_CoupTF1	201.00	-35.49	110.00	-20.44	442	22	760	 93 601
Complete

Read Sequence:mmu-miR-433* (22 nt)
Read Sequence:Mmu_CoupTF1 (760 nt)
=-=-=-=-=-=-=-=-=-=-=-=-=-=-=-=-=-=-=-=-=-=-=-=-=-=-=-=-=-=-=-=
Performing Scan: mmu-miR-433* vs Mmu_CoupTF1
=-=-=-=-=-=-=-=-=-=-=-=-=-=-=-=-=-=-=-=-=-=-=-=-=-=-=-=-=-=-=-=
Score for this Scan:
No Hits Found above Threshold
Complete

Read Sequence:mmu-miR-433 (22 nt)
Read Sequence:Mmu_CoupTF1 (760 nt)
=-=-=-=-=-=-=-=-=-=-=-=-=-=-=-=-=-=-=-=-=-=-=-=-=-=-=-=-=-=-=-=
Performing Scan: mmu-miR-433 vs Mmu_CoupTF1
=-=-=-=-=-=-=-=-=-=-=-=-=-=-=-=-=-=-=-=-=-=-=-=-=-=-=-=-=-=-=-=

   Forward:	Score: 105.000000  Q:2 to 20  R:81 to 105 Align Len (21) (52.38%) (80.95%)

   Query:    3' uguGGCUCCU-CGG--GUAGUACUa 5'
                   ::|:||| ||:  :|| |||: 
   Ref:      5' ccuUUGGGGAUGCUGGUAUGAUGGa 3'

   Energy:  -17.549999 kCal/Mol

Scores for this hit:
>mmu-miR-433	Mmu_CoupTF1	105.00	-17.55	2 20	81 105	21	52.38%	80.95%


   Forward:	Score: 103.000000  Q:2 to 21  R:690 to 712 Align Len (20) (60.00%) (80.00%)

   Query:    3' ugUGGCUCC-UCGGGUAGUACUa 5'
                  ::|||||  |::| ||| || 
   Ref:      5' uuGUCGAGGCUGUUCUUCAAGAa 3'

   Energy:  -17.549999 kCal/Mol

Scores for this hit:
>mmu-miR-433	Mmu_CoupTF1	103.00	-17.55	2 21	690 712	20	60.00%	80.00%

Score for this Scan:
Seq1,Seq2,Tot Score,Tot Energy,Max Score,Max Energy,Strand,Len1,Len2,Positions
>>mmu-miR-433	Mmu_CoupTF1	208.00	-35.10	105.00	-17.55	444	22	760	 81 690
Complete

Read Sequence:mmu-miR-432 (23 nt)
Read Sequence:Mmu_CoupTF1 (760 nt)
=-=-=-=-=-=-=-=-=-=-=-=-=-=-=-=-=-=-=-=-=-=-=-=-=-=-=-=-=-=-=-=
Performing Scan: mmu-miR-432 vs Mmu_CoupTF1
=-=-=-=-=-=-=-=-=-=-=-=-=-=-=-=-=-=-=-=-=-=-=-=-=-=-=-=-=-=-=-=

   Forward:	Score: 131.000000  Q:2 to 20  R:689 to 711 Align Len (18) (55.56%) (72.22%)

   Query:    3' gacgGGUGACUAGAUGAGGUUCu 5'
                    :|:  | | | ||:|||| 
   Ref:      5' guugUCGAGGCUGUUCUUCAAGa 3'

   Energy:  -18.790001 kCal/Mol

Scores for this hit:
>mmu-miR-432	Mmu_CoupTF1	131.00	-18.79	2 20	689 711	18	55.56%	72.22%


   Forward:	Score: 110.000000  Q:2 to 21  R:197 to 224 Align Len (24) (58.33%) (75.00%)

   Query:    3' gacGGGUGA---CUAGAU--GAGGUUCu 5'
                   |:||:|   |||||:  || :||| 
   Ref:      5' agaCUCAUUUAGGAUCUGAUCUGUAAGu 3'

   Energy:  -18.620001 kCal/Mol

Scores for this hit:
>mmu-miR-432	Mmu_CoupTF1	110.00	-18.62	2 21	197 224	24	58.33%	75.00%


   Forward:	Score: 102.000000  Q:5 to 21  R:11 to 35 Align Len (18) (72.22%) (77.78%)

   Query:    3' gacGGGU-GACUA-GAUGAGGuucu 5'
                   |||| |  || ||:||||    
   Ref:      5' uuuCCCACCCAAUCCUGCUCCcuga 3'

   Energy:  -23.170000 kCal/Mol

Scores for this hit:
>mmu-miR-432	Mmu_CoupTF1	102.00	-23.17	5 21	11 35	18	72.22%	77.78%


   Forward:	Score: 100.000000  Q:2 to 7  R:49 to 71 Align Len (5) (100.00%) (100.00%)

   Query:    3' gacgggugacuagaugaGGUUCu 5'
                                 ||||| 
   Ref:      5' aagaggacucucccugaCCAAGg 3'

   Energy:  -17.600000 kCal/Mol

Scores for this hit:
>mmu-miR-432	Mmu_CoupTF1	100.00	-17.60	2 7	49 71	5	100.00%	100.00%


   Forward:	Score: 98.000000  Q:2 to 22  R:148 to 164 Align Len (20) (60.00%) (65.00%)

   Query:    3' gaCGGGUGACUAGAUGAGGUUCu 5'
                  |||||||      || ||:| 
   Ref:      5' caGCCCACU------CUGCAGGa 3'

   Energy:  -20.490000 kCal/Mol

Scores for this hit:
>mmu-miR-432	Mmu_CoupTF1	98.00	-20.49	2 22	148 164	20	60.00%	65.00%

Score for this Scan:
Seq1,Seq2,Tot Score,Tot Energy,Max Score,Max Energy,Strand,Len1,Len2,Positions
>>mmu-miR-432	Mmu_CoupTF1	541.00	-98.67	131.00	-23.17	445	23	760	 689 197 11 49 148
Complete

Read Sequence:mmu-miR-1198 (22 nt)
Read Sequence:Mmu_CoupTF1 (760 nt)
=-=-=-=-=-=-=-=-=-=-=-=-=-=-=-=-=-=-=-=-=-=-=-=-=-=-=-=-=-=-=-=
Performing Scan: mmu-miR-1198 vs Mmu_CoupTF1
=-=-=-=-=-=-=-=-=-=-=-=-=-=-=-=-=-=-=-=-=-=-=-=-=-=-=-=-=-=-=-=

   Forward:	Score: 109.000000  Q:3 to 20  R:151 to 171 Align Len (17) (64.71%) (82.35%)

   Query:    3' gguUCGGUCGGUCCUUGUGUau 5'
                   | :| | ||||||::||  
   Ref:      5' cccACUCUG-CAGGAAUGCAac 3'

   Energy:  -15.530000 kCal/Mol

Scores for this hit:
>mmu-miR-1198	Mmu_CoupTF1	109.00	-15.53	3 20	151 171	17	64.71%	82.35%


   Forward:	Score: 108.000000  Q:5 to 21  R:126 to 147 Align Len (16) (62.50%) (87.50%)

   Query:    3' ggUUCGGUCGGUCCUUGUguau 5'
                  |:|  :||::||||||    
   Ref:      5' ggAGGAGGGCUGGGAACAagag 3'

   Energy:  -18.980000 kCal/Mol

Scores for this hit:
>mmu-miR-1198	Mmu_CoupTF1	108.00	-18.98	5 21	126 147	16	62.50%	87.50%


   Forward:	Score: 98.000000  Q:2 to 12  R:183 to 205 Align Len (11) (72.73%) (81.82%)

   Query:    3' gguucggucggUCC-UUGUGUAu 5'
                           ||| :|| ||| 
   Ref:      5' accaggagaaaAGGAGACUCAUu 3'

   Energy:  -17.809999 kCal/Mol

Scores for this hit:
>mmu-miR-1198	Mmu_CoupTF1	98.00	-17.81	2 12	183 205	11	72.73%	81.82%

Score for this Scan:
Seq1,Seq2,Tot Score,Tot Energy,Max Score,Max Energy,Strand,Len1,Len2,Positions
>>mmu-miR-1198	Mmu_CoupTF1	315.00	-52.32	109.00	-18.98	446	22	760	 151 126 183
Complete

Read Sequence:mmu-miR-682 (21 nt)
Read Sequence:Mmu_CoupTF1 (760 nt)
=-=-=-=-=-=-=-=-=-=-=-=-=-=-=-=-=-=-=-=-=-=-=-=-=-=-=-=-=-=-=-=
Performing Scan: mmu-miR-682 vs Mmu_CoupTF1
=-=-=-=-=-=-=-=-=-=-=-=-=-=-=-=-=-=-=-=-=-=-=-=-=-=-=-=-=-=-=-=

   Forward:	Score: 113.000000  Q:2 to 20  R:618 to 637 Align Len (18) (72.22%) (88.89%)

   Query:    3' guCUGAAGUGACACUGACGUc 5'
                  ||:||| ||||||:| :| 
   Ref:      5' caGAUUUC-CUGUGAUUCUAu 3'

   Energy:  -21.450001 kCal/Mol

Scores for this hit:
>mmu-miR-682	Mmu_CoupTF1	113.00	-21.45	2 20	618 637	18	72.22%	88.89%


   Forward:	Score: 100.000000  Q:2 to 7  R:142 to 162 Align Len (5) (100.00%) (100.00%)

   Query:    3' gucugaagugacacuGACGUc 5'
                               ||||| 
   Ref:      5' caagagcagcccacuCUGCAg 3'

   Energy:  -16.150000 kCal/Mol

Scores for this hit:
>mmu-miR-682	Mmu_CoupTF1	100.00	-16.15	2 7	142 162	5	100.00%	100.00%


   Forward:	Score: 95.000000  Q:2 to 20  R:343 to 363 Align Len (18) (61.11%) (83.33%)

   Query:    3' guCUGAAGUGACACUGACGUc 5'
                  |: ||:|:||||: || | 
   Ref:      5' caGGAUUUAUUGUGGAUGGAu 3'

   Energy:  -16.889999 kCal/Mol

Scores for this hit:
>mmu-miR-682	Mmu_CoupTF1	95.00	-16.89	2 20	343 363	18	61.11%	83.33%

Score for this Scan:
Seq1,Seq2,Tot Score,Tot Energy,Max Score,Max Energy,Strand,Len1,Len2,Positions
>>mmu-miR-682	Mmu_CoupTF1	308.00	-54.49	113.00	-21.45	447	21	760	 618 142 343
Complete

Read Sequence:mmu-miR-92a* (22 nt)
Read Sequence:Mmu_CoupTF1 (760 nt)
=-=-=-=-=-=-=-=-=-=-=-=-=-=-=-=-=-=-=-=-=-=-=-=-=-=-=-=-=-=-=-=
Performing Scan: mmu-miR-92a* vs Mmu_CoupTF1
=-=-=-=-=-=-=-=-=-=-=-=-=-=-=-=-=-=-=-=-=-=-=-=-=-=-=-=-=-=-=-=
Score for this Scan:
No Hits Found above Threshold
Complete

Read Sequence:mmu-miR-92a (21 nt)
Read Sequence:Mmu_CoupTF1 (760 nt)
=-=-=-=-=-=-=-=-=-=-=-=-=-=-=-=-=-=-=-=-=-=-=-=-=-=-=-=-=-=-=-=
Performing Scan: mmu-miR-92a vs Mmu_CoupTF1
=-=-=-=-=-=-=-=-=-=-=-=-=-=-=-=-=-=-=-=-=-=-=-=-=-=-=-=-=-=-=-=

   Forward:	Score: 114.000000  Q:3 to 20  R:131 to 152 Align Len (18) (77.78%) (88.89%)

   Query:    3' guCCGGCCC-UGUUCACGUUau 5'
                  |||:||| ||||| |||:  
   Ref:      5' agGGCUGGGAACAAGAGCAGcc 3'

   Energy:  -26.799999 kCal/Mol

Scores for this hit:
>mmu-miR-92a	Mmu_CoupTF1	114.00	-26.80	3 20	131 152	18	77.78%	88.89%

Score for this Scan:
Seq1,Seq2,Tot Score,Tot Energy,Max Score,Max Energy,Strand,Len1,Len2,Positions
>>mmu-miR-92a	Mmu_CoupTF1	114.00	-26.80	114.00	-26.80	449	21	760	 131
Complete

Read Sequence:mmu-leU-7f (22 nt)
Read Sequence:Mmu_CoupTF1 (760 nt)
=-=-=-=-=-=-=-=-=-=-=-=-=-=-=-=-=-=-=-=-=-=-=-=-=-=-=-=-=-=-=-=
Performing Scan: mmu-leU-7f vs Mmu_CoupTF1
=-=-=-=-=-=-=-=-=-=-=-=-=-=-=-=-=-=-=-=-=-=-=-=-=-=-=-=-=-=-=-=

   Forward:	Score: 112.000000  Q:4 to 21  R:373 to 394 Align Len (17) (64.71%) (82.35%)

   Query:    3' uuGAUAUGUUAGAUGAUGGagu 5'
                  ||:||||:   |||||:   
   Ref:      5' uuCUGUACAGAAAACUACUcau 3'

   Energy:  -18.030001 kCal/Mol

Scores for this hit:
>mmu-leU-7f	Mmu_CoupTF1	112.00	-18.03	4 21	373 394	17	64.71%	82.35%


   Forward:	Score: 103.000000  Q:3 to 21  R:153 to 175 Align Len (19) (57.89%) (73.68%)

   Query:    3' uuGAUAUGU-UAGAUGAUGGAgu 5'
                  || |:|| :  |:| ||||  
   Ref:      5' caCUCUGCAGGAAUGCAACCUga 3'

   Energy:  -15.310000 kCal/Mol

Scores for this hit:
>mmu-leU-7f	Mmu_CoupTF1	103.00	-15.31	3 21	153 175	19	57.89%	73.68%

Score for this Scan:
Seq1,Seq2,Tot Score,Tot Energy,Max Score,Max Energy,Strand,Len1,Len2,Positions
>>mmu-leU-7f	Mmu_CoupTF1	215.00	-33.34	112.00	-18.03	450	22	760	 373 153
Complete

Read Sequence:mmu-miR-1900 (22 nt)
Read Sequence:Mmu_CoupTF1 (760 nt)
=-=-=-=-=-=-=-=-=-=-=-=-=-=-=-=-=-=-=-=-=-=-=-=-=-=-=-=-=-=-=-=
Performing Scan: mmu-miR-1900 vs Mmu_CoupTF1
=-=-=-=-=-=-=-=-=-=-=-=-=-=-=-=-=-=-=-=-=-=-=-=-=-=-=-=-=-=-=-=

   Forward:	Score: 112.000000  Q:2 to 21  R:99 to 121 Align Len (20) (75.00%) (80.00%)

   Query:    3' acUUCCUGGUCUCUCCCG-CCGg 5'
                  | |||||||: ||| | ||| 
   Ref:      5' ugAUGGACCAGGCAGGCCAGGCa 3'

   Energy:  -28.430000 kCal/Mol

Scores for this hit:
>mmu-miR-1900	Mmu_CoupTF1	112.00	-28.43	2 21	99 121	20	75.00%	80.00%


   Forward:	Score: 112.000000  Q:3 to 18  R:117 to 139 Align Len (16) (75.00%) (81.25%)

   Query:    3' acuucCUGGUCU-CUCCCGCCgg 5'
                     ||| :|| |||||| |  
   Ref:      5' aggcaGACGGGAGGAGGGCUGgg 3'

   Energy:  -24.410000 kCal/Mol

Scores for this hit:
>mmu-miR-1900	Mmu_CoupTF1	112.00	-24.41	3 18	117 139	16	75.00%	81.25%

Score for this Scan:
Seq1,Seq2,Tot Score,Tot Energy,Max Score,Max Energy,Strand,Len1,Len2,Positions
>>mmu-miR-1900	Mmu_CoupTF1	224.00	-52.84	112.00	-28.43	451	22	760	 99 117
Complete

Read Sequence:mmu-miR-490 (22 nt)
Read Sequence:Mmu_CoupTF1 (760 nt)
=-=-=-=-=-=-=-=-=-=-=-=-=-=-=-=-=-=-=-=-=-=-=-=-=-=-=-=-=-=-=-=
Performing Scan: mmu-miR-490 vs Mmu_CoupTF1
=-=-=-=-=-=-=-=-=-=-=-=-=-=-=-=-=-=-=-=-=-=-=-=-=-=-=-=-=-=-=-=

   Forward:	Score: 132.000000  Q:2 to 19  R:329 to 349 Align Len (17) (76.47%) (82.35%)

   Query:    3' gucgUACCUCAGGAGGUCCAAc 5'
                    |||||  |:|||||| | 
   Ref:      5' auagAUGGA-CCUUCCAGGAUu 3'

   Energy:  -23.230000 kCal/Mol

Scores for this hit:
>mmu-miR-490	Mmu_CoupTF1	132.00	-23.23	2 19	329 349	17	76.47%	82.35%


   Forward:	Score: 104.000000  Q:4 to 21  R:94 to 113 Align Len (17) (64.71%) (70.59%)

   Query:    3' guCGUACCUCAGGAGGUCCaac 5'
                  |:|| || |   |||||   
   Ref:      5' ugGUAU-GA-UGGACCAGGcag 3'

   Energy:  -15.740000 kCal/Mol

Scores for this hit:
>mmu-miR-490	Mmu_CoupTF1	104.00	-15.74	4 21	94 113	17	64.71%	70.59%

Score for this Scan:
Seq1,Seq2,Tot Score,Tot Energy,Max Score,Max Energy,Strand,Len1,Len2,Positions
>>mmu-miR-490	Mmu_CoupTF1	236.00	-38.97	132.00	-23.23	452	22	760	 329 94
Complete

Read Sequence:mmu-miR-26a (22 nt)
Read Sequence:Mmu_CoupTF1 (760 nt)
=-=-=-=-=-=-=-=-=-=-=-=-=-=-=-=-=-=-=-=-=-=-=-=-=-=-=-=-=-=-=-=
Performing Scan: mmu-miR-26a vs Mmu_CoupTF1
=-=-=-=-=-=-=-=-=-=-=-=-=-=-=-=-=-=-=-=-=-=-=-=-=-=-=-=-=-=-=-=

   Forward:	Score: 101.000000  Q:2 to 21  R:336 to 358 Align Len (21) (71.43%) (80.95%)

   Query:    3' ucGGAUAGGACCU-AAUGA-ACUu 5'
                  ||| ||| ||| |||:| ||: 
   Ref:      5' gaCCU-UCCAGGAUUUAUUGUGGa 3'

   Energy:  -16.940001 kCal/Mol

Scores for this hit:
>mmu-miR-26a	Mmu_CoupTF1	101.00	-16.94	2 21	336 358	21	71.43%	80.95%

Score for this Scan:
Seq1,Seq2,Tot Score,Tot Energy,Max Score,Max Energy,Strand,Len1,Len2,Positions
>>mmu-miR-26a	Mmu_CoupTF1	101.00	-16.94	101.00	-16.94	453	22	760	 336
Complete

Read Sequence:mmu-miR-2135 (20 nt)
Read Sequence:Mmu_CoupTF1 (760 nt)
=-=-=-=-=-=-=-=-=-=-=-=-=-=-=-=-=-=-=-=-=-=-=-=-=-=-=-=-=-=-=-=
Performing Scan: mmu-miR-2135 vs Mmu_CoupTF1
=-=-=-=-=-=-=-=-=-=-=-=-=-=-=-=-=-=-=-=-=-=-=-=-=-=-=-=-=-=-=-=

   Forward:	Score: 120.000000  Q:2 to 19  R:602 to 626 Align Len (22) (59.09%) (77.27%)

   Query:    3' caAAG-CCGGGGU----UCUGGAGa 5'
                  ||| ||::|||    |||::|| 
   Ref:      5' uuUUCUGGUUCCAAACCAGAUUUCc 3'

   Energy:  -19.750000 kCal/Mol

Scores for this hit:
>mmu-miR-2135	Mmu_CoupTF1	120.00	-19.75	2 19	602 626	22	59.09%	77.27%

Score for this Scan:
Seq1,Seq2,Tot Score,Tot Energy,Max Score,Max Energy,Strand,Len1,Len2,Positions
>>mmu-miR-2135	Mmu_CoupTF1	120.00	-19.75	120.00	-19.75	454	20	760	 602
Complete

Read Sequence:mmu-miR-590-5p (22 nt)
Read Sequence:Mmu_CoupTF1 (760 nt)
=-=-=-=-=-=-=-=-=-=-=-=-=-=-=-=-=-=-=-=-=-=-=-=-=-=-=-=-=-=-=-=
Performing Scan: mmu-miR-590-5p vs Mmu_CoupTF1
=-=-=-=-=-=-=-=-=-=-=-=-=-=-=-=-=-=-=-=-=-=-=-=-=-=-=-=-=-=-=-=
Score for this Scan:
No Hits Found above Threshold
Complete

Read Sequence:mmu-miR-590-3p (21 nt)
Read Sequence:Mmu_CoupTF1 (760 nt)
=-=-=-=-=-=-=-=-=-=-=-=-=-=-=-=-=-=-=-=-=-=-=-=-=-=-=-=-=-=-=-=
Performing Scan: mmu-miR-590-3p vs Mmu_CoupTF1
=-=-=-=-=-=-=-=-=-=-=-=-=-=-=-=-=-=-=-=-=-=-=-=-=-=-=-=-=-=-=-=
Score for this Scan:
No Hits Found above Threshold
Complete

Read Sequence:mmu-miR-879 (21 nt)
Read Sequence:Mmu_CoupTF1 (760 nt)
=-=-=-=-=-=-=-=-=-=-=-=-=-=-=-=-=-=-=-=-=-=-=-=-=-=-=-=-=-=-=-=
Performing Scan: mmu-miR-879 vs Mmu_CoupTF1
=-=-=-=-=-=-=-=-=-=-=-=-=-=-=-=-=-=-=-=-=-=-=-=-=-=-=-=-=-=-=-=

   Forward:	Score: 113.000000  Q:2 to 20  R:37 to 59 Align Len (20) (70.00%) (75.00%)

   Query:    3' ccGAAUCUC-GA-UAUUCGGAGa 5'
                  | ||||| || | |:| ||| 
   Ref:      5' ucCCUAGAGACUAAGAGGACUCu 3'

   Energy:  -15.030000 kCal/Mol

Scores for this hit:
>mmu-miR-879	Mmu_CoupTF1	113.00	-15.03	2 20	37 59	20	70.00%	75.00%

Score for this Scan:
Seq1,Seq2,Tot Score,Tot Energy,Max Score,Max Energy,Strand,Len1,Len2,Positions
>>mmu-miR-879	Mmu_CoupTF1	113.00	-15.03	113.00	-15.03	457	21	760	 37
Complete

Read Sequence:mmu-miR-879* (22 nt)
Read Sequence:Mmu_CoupTF1 (760 nt)
=-=-=-=-=-=-=-=-=-=-=-=-=-=-=-=-=-=-=-=-=-=-=-=-=-=-=-=-=-=-=-=
Performing Scan: mmu-miR-879* vs Mmu_CoupTF1
=-=-=-=-=-=-=-=-=-=-=-=-=-=-=-=-=-=-=-=-=-=-=-=-=-=-=-=-=-=-=-=

   Forward:	Score: 138.000000  Q:2 to 21  R:297 to 317 Align Len (19) (63.16%) (78.95%)

   Query:    3' ggCUUUCGAACUUCGGUAUUCg 5'
                  |:|||   |:| ||||:|| 
   Ref:      5' uuGGAAGAGAGGA-CCAUGAGa 3'

   Energy:  -21.049999 kCal/Mol

Scores for this hit:
>mmu-miR-879*	Mmu_CoupTF1	138.00	-21.05	2 21	297 317	19	63.16%	78.95%

Score for this Scan:
Seq1,Seq2,Tot Score,Tot Energy,Max Score,Max Energy,Strand,Len1,Len2,Positions
>>mmu-miR-879*	Mmu_CoupTF1	138.00	-21.05	138.00	-21.05	458	22	760	 297
Complete

Read Sequence:mmu-miR-687 (22 nt)
Read Sequence:Mmu_CoupTF1 (760 nt)
=-=-=-=-=-=-=-=-=-=-=-=-=-=-=-=-=-=-=-=-=-=-=-=-=-=-=-=-=-=-=-=
Performing Scan: mmu-miR-687 vs Mmu_CoupTF1
=-=-=-=-=-=-=-=-=-=-=-=-=-=-=-=-=-=-=-=-=-=-=-=-=-=-=-=-=-=-=-=

   Forward:	Score: 137.000000  Q:2 to 18  R:171 to 192 Align Len (16) (81.25%) (81.25%)

   Query:    3' aguaaCGACGUAAGGUCCUAUc 5'
                     ||||||  |||||| | 
   Ref:      5' ccugaGCUGCAAACCAGGAGAa 3'

   Energy:  -21.230000 kCal/Mol

Scores for this hit:
>mmu-miR-687	Mmu_CoupTF1	137.00	-21.23	2 18	171 192	16	81.25%	81.25%


   Forward:	Score: 94.000000  Q:5 to 15  R:102 to 123 Align Len (10) (80.00%) (80.00%)

   Query:    3' aguaacgaCGUAAGGUCCuauc 5'
                        |||  |||||    
   Ref:      5' uggaccagGCAGGCCAGGcaga 3'

   Energy:  -15.910000 kCal/Mol

Scores for this hit:
>mmu-miR-687	Mmu_CoupTF1	94.00	-15.91	5 15	102 123	10	80.00%	80.00%

Score for this Scan:
Seq1,Seq2,Tot Score,Tot Energy,Max Score,Max Energy,Strand,Len1,Len2,Positions
>>mmu-miR-687	Mmu_CoupTF1	231.00	-37.14	137.00	-21.23	459	22	760	 171 102
Complete

Read Sequence:mmu-miR-24-1* (23 nt)
Read Sequence:Mmu_CoupTF1 (760 nt)
=-=-=-=-=-=-=-=-=-=-=-=-=-=-=-=-=-=-=-=-=-=-=-=-=-=-=-=-=-=-=-=
Performing Scan: mmu-miR-24-1* vs Mmu_CoupTF1
=-=-=-=-=-=-=-=-=-=-=-=-=-=-=-=-=-=-=-=-=-=-=-=-=-=-=-=-=-=-=-=

   Forward:	Score: 103.000000  Q:3 to 22  R:92 to 117 Align Len (22) (59.09%) (72.73%)

   Query:    3' ugACUAUA--GUCGAGU-CAUCCGug 5'
                  ||:|||  ::|  || | ||||  
   Ref:      5' gcUGGUAUGAUGGACCAGGCAGGCca 3'

   Energy:  -19.610001 kCal/Mol

Scores for this hit:
>mmu-miR-24-1*	Mmu_CoupTF1	103.00	-19.61	3 22	92 117	22	59.09%	72.73%

Score for this Scan:
Seq1,Seq2,Tot Score,Tot Energy,Max Score,Max Energy,Strand,Len1,Len2,Positions
>>mmu-miR-24-1*	Mmu_CoupTF1	103.00	-19.61	103.00	-19.61	460	23	760	 92
Complete

Read Sequence:mmu-miR-24 (22 nt)
Read Sequence:Mmu_CoupTF1 (760 nt)
=-=-=-=-=-=-=-=-=-=-=-=-=-=-=-=-=-=-=-=-=-=-=-=-=-=-=-=-=-=-=-=
Performing Scan: mmu-miR-24 vs Mmu_CoupTF1
=-=-=-=-=-=-=-=-=-=-=-=-=-=-=-=-=-=-=-=-=-=-=-=-=-=-=-=-=-=-=-=

   Forward:	Score: 112.000000  Q:2 to 19  R:19 to 39 Align Len (17) (70.59%) (76.47%)

   Query:    3' gacaAGGACGACUUGACUCGGu 5'
                    |||||||   |||| :| 
   Ref:      5' ccaaUCCUGCU-CCCUGACUCc 3'

   Energy:  -19.129999 kCal/Mol

Scores for this hit:
>mmu-miR-24	Mmu_CoupTF1	112.00	-19.13	2 19	19 39	17	70.59%	76.47%

Score for this Scan:
Seq1,Seq2,Tot Score,Tot Energy,Max Score,Max Energy,Strand,Len1,Len2,Positions
>>mmu-miR-24	Mmu_CoupTF1	112.00	-19.13	112.00	-19.13	461	22	760	 19
Complete

Read Sequence:mmu-miR-464 (23 nt)
Read Sequence:Mmu_CoupTF1 (760 nt)
=-=-=-=-=-=-=-=-=-=-=-=-=-=-=-=-=-=-=-=-=-=-=-=-=-=-=-=-=-=-=-=
Performing Scan: mmu-miR-464 vs Mmu_CoupTF1
=-=-=-=-=-=-=-=-=-=-=-=-=-=-=-=-=-=-=-=-=-=-=-=-=-=-=-=-=-=-=-=
Score for this Scan:
No Hits Found above Threshold
Complete

Read Sequence:mmu-miR-205 (22 nt)
Read Sequence:Mmu_CoupTF1 (760 nt)
=-=-=-=-=-=-=-=-=-=-=-=-=-=-=-=-=-=-=-=-=-=-=-=-=-=-=-=-=-=-=-=
Performing Scan: mmu-miR-205 vs Mmu_CoupTF1
=-=-=-=-=-=-=-=-=-=-=-=-=-=-=-=-=-=-=-=-=-=-=-=-=-=-=-=-=-=-=-=

   Forward:	Score: 123.000000  Q:2 to 16  R:84 to 105 Align Len (14) (71.43%) (78.57%)

   Query:    3' gucugagGCCACCUUACUUCCu 5'
                       :| ||| |||| || 
   Ref:      5' uuggggaUGCUGGUAUGAUGGa 3'

   Energy:  -16.600000 kCal/Mol

Scores for this hit:
>mmu-miR-205	Mmu_CoupTF1	123.00	-16.60	2 16	84 105	14	71.43%	78.57%


   Forward:	Score: 104.000000  Q:2 to 17  R:114 to 135 Align Len (15) (60.00%) (73.33%)

   Query:    3' gucugaGGCCACCUUACUUCCu 5'
                      | |  ||:| ||:|| 
   Ref:      5' gccaggCAGACGGGAGGAGGGc 3'

   Energy:  -20.610001 kCal/Mol

Scores for this hit:
>mmu-miR-205	Mmu_CoupTF1	104.00	-20.61	2 17	114 135	15	60.00%	73.33%

Score for this Scan:
Seq1,Seq2,Tot Score,Tot Energy,Max Score,Max Energy,Strand,Len1,Len2,Positions
>>mmu-miR-205	Mmu_CoupTF1	227.00	-37.21	123.00	-20.61	463	22	760	 84 114
Complete

Read Sequence:mmu-miR-684 (19 nt)
Read Sequence:Mmu_CoupTF1 (760 nt)
=-=-=-=-=-=-=-=-=-=-=-=-=-=-=-=-=-=-=-=-=-=-=-=-=-=-=-=-=-=-=-=
Performing Scan: mmu-miR-684 vs Mmu_CoupTF1
=-=-=-=-=-=-=-=-=-=-=-=-=-=-=-=-=-=-=-=-=-=-=-=-=-=-=-=-=-=-=-=
Score for this Scan:
No Hits Found above Threshold
Complete

Read Sequence:mmu-leU-7e (22 nt)
Read Sequence:Mmu_CoupTF1 (760 nt)
=-=-=-=-=-=-=-=-=-=-=-=-=-=-=-=-=-=-=-=-=-=-=-=-=-=-=-=-=-=-=-=
Performing Scan: mmu-leU-7e vs Mmu_CoupTF1
=-=-=-=-=-=-=-=-=-=-=-=-=-=-=-=-=-=-=-=-=-=-=-=-=-=-=-=-=-=-=-=

   Forward:	Score: 126.000000  Q:2 to 19  R:648 to 669 Align Len (17) (64.71%) (94.12%)

   Query:    3' uugaUAUGUUGGAGGAUGGAGu 5'
                    |||:|||| ::|:|:|| 
   Ref:      5' uuugAUAUAACCCUUUGCUUCu 3'

   Energy:  -19.650000 kCal/Mol

Scores for this hit:
>mmu-leU-7e	Mmu_CoupTF1	126.00	-19.65	2 19	648 669	17	64.71%	94.12%


   Forward:	Score: 104.000000  Q:4 to 21  R:373 to 394 Align Len (17) (58.82%) (76.47%)

   Query:    3' uuGAUAUGUUGGAGGAUGGagu 5'
                  ||:||||:    ||||:   
   Ref:      5' uuCUGUACAGAAAACUACUcau 3'

   Energy:  -18.389999 kCal/Mol

Scores for this hit:
>mmu-leU-7e	Mmu_CoupTF1	104.00	-18.39	4 21	373 394	17	58.82%	76.47%

Score for this Scan:
Seq1,Seq2,Tot Score,Tot Energy,Max Score,Max Energy,Strand,Len1,Len2,Positions
>>mmu-leU-7e	Mmu_CoupTF1	230.00	-38.04	126.00	-19.65	465	22	760	 648 373
Complete

Read Sequence:mmu-leU-7i (22 nt)
Read Sequence:Mmu_CoupTF1 (760 nt)
=-=-=-=-=-=-=-=-=-=-=-=-=-=-=-=-=-=-=-=-=-=-=-=-=-=-=-=-=-=-=-=
Performing Scan: mmu-leU-7i vs Mmu_CoupTF1
=-=-=-=-=-=-=-=-=-=-=-=-=-=-=-=-=-=-=-=-=-=-=-=-=-=-=-=-=-=-=-=

   Forward:	Score: 112.000000  Q:4 to 21  R:373 to 394 Align Len (17) (64.71%) (82.35%)

   Query:    3' uuGUCGUGUUUGAUGAUGGagu 5'
                  | |:|||:|  |||||:   
   Ref:      5' uuCUGUACAGAAAACUACUcau 3'

   Energy:  -17.400000 kCal/Mol

Scores for this hit:
>mmu-leU-7i	Mmu_CoupTF1	112.00	-17.40	4 21	373 394	17	64.71%	82.35%

Score for this Scan:
Seq1,Seq2,Tot Score,Tot Energy,Max Score,Max Energy,Strand,Len1,Len2,Positions
>>mmu-leU-7i	Mmu_CoupTF1	112.00	-17.40	112.00	-17.40	466	22	760	 373
Complete

Read Sequence:mmu-leU-7i* (22 nt)
Read Sequence:Mmu_CoupTF1 (760 nt)
=-=-=-=-=-=-=-=-=-=-=-=-=-=-=-=-=-=-=-=-=-=-=-=-=-=-=-=-=-=-=-=
Performing Scan: mmu-leU-7i* vs Mmu_CoupTF1
=-=-=-=-=-=-=-=-=-=-=-=-=-=-=-=-=-=-=-=-=-=-=-=-=-=-=-=-=-=-=-=
Score for this Scan:
No Hits Found above Threshold
Complete

Read Sequence:mmu-miR-466k (23 nt)
Read Sequence:Mmu_CoupTF1 (760 nt)
=-=-=-=-=-=-=-=-=-=-=-=-=-=-=-=-=-=-=-=-=-=-=-=-=-=-=-=-=-=-=-=
Performing Scan: mmu-miR-466k vs Mmu_CoupTF1
=-=-=-=-=-=-=-=-=-=-=-=-=-=-=-=-=-=-=-=-=-=-=-=-=-=-=-=-=-=-=-=

   Forward:	Score: 141.000000  Q:2 to 21  R:411 to 431 Align Len (19) (68.42%) (78.95%)

   Query:    3' aguGUACAUGUACAUGUGUGUGu 5'
                   :||||| |   |||:|||| 
   Ref:      5' uccUAUGUAGA--AACAUACACu 3'

   Energy:  -16.120001 kCal/Mol

Scores for this hit:
>mmu-miR-466k	Mmu_CoupTF1	141.00	-16.12	2 21	411 431	19	68.42%	78.95%


   Forward:	Score: 115.000000  Q:2 to 22  R:490 to 511 Align Len (20) (60.00%) (80.00%)

   Query:    3' agUGUACAUGUACAUGUGUGUGu 5'
                  ||||  ::||| :||:| || 
   Ref:      5' aaACAU-CGUAUGCGCAUAAACa 3'

   Energy:  -15.040000 kCal/Mol

Scores for this hit:
>mmu-miR-466k	Mmu_CoupTF1	115.00	-15.04	2 22	490 511	20	60.00%	80.00%


   Forward:	Score: 93.000000  Q:3 to 19  R:1 to 23 Align Len (17) (52.94%) (70.59%)

   Query:    3' aguguACAUGUACA-UGUGUGUgu 5'
                     || :::| |  ||| ||  
   Ref:      5' -acuuUGGGUGUUUCCCACCCAau 3'

   Energy:  -16.120001 kCal/Mol

Scores for this hit:
>mmu-miR-466k	Mmu_CoupTF1	93.00	-16.12	3 19	1 23	17	52.94%	70.59%

Score for this Scan:
Seq1,Seq2,Tot Score,Tot Energy,Max Score,Max Energy,Strand,Len1,Len2,Positions
>>mmu-miR-466k	Mmu_CoupTF1	349.00	-47.28	141.00	-16.12	468	23	760	 411 490 1
Complete

Read Sequence:mmu-miR-878-5p (22 nt)
Read Sequence:Mmu_CoupTF1 (760 nt)
=-=-=-=-=-=-=-=-=-=-=-=-=-=-=-=-=-=-=-=-=-=-=-=-=-=-=-=-=-=-=-=
Performing Scan: mmu-miR-878-5p vs Mmu_CoupTF1
=-=-=-=-=-=-=-=-=-=-=-=-=-=-=-=-=-=-=-=-=-=-=-=-=-=-=-=-=-=-=-=
Score for this Scan:
No Hits Found above Threshold
Complete

Read Sequence:mmu-miR-878-3p (22 nt)
Read Sequence:Mmu_CoupTF1 (760 nt)
=-=-=-=-=-=-=-=-=-=-=-=-=-=-=-=-=-=-=-=-=-=-=-=-=-=-=-=-=-=-=-=
Performing Scan: mmu-miR-878-3p vs Mmu_CoupTF1
=-=-=-=-=-=-=-=-=-=-=-=-=-=-=-=-=-=-=-=-=-=-=-=-=-=-=-=-=-=-=-=
Score for this Scan:
No Hits Found above Threshold
Complete

Read Sequence:mmu-miR-493 (23 nt)
Read Sequence:Mmu_CoupTF1 (760 nt)
=-=-=-=-=-=-=-=-=-=-=-=-=-=-=-=-=-=-=-=-=-=-=-=-=-=-=-=-=-=-=-=
Performing Scan: mmu-miR-493 vs Mmu_CoupTF1
=-=-=-=-=-=-=-=-=-=-=-=-=-=-=-=-=-=-=-=-=-=-=-=-=-=-=-=-=-=-=-=

   Forward:	Score: 157.000000  Q:2 to 18  R:321 to 343 Align Len (16) (75.00%) (81.25%)

   Query:    3' ggaccgUGUGUCAUCCUGGAAGu 5'
                      | |:||  |||||||| 
   Ref:      5' uuaauaAAAUAGAUGGACCUUCc 3'

   Energy:  -17.170000 kCal/Mol

Scores for this hit:
>mmu-miR-493	Mmu_CoupTF1	157.00	-17.17	2 18	321 343	16	75.00%	81.25%


   Forward:	Score: 116.000000  Q:4 to 21  R:232 to 254 Align Len (17) (64.71%) (70.59%)

   Query:    3' ggaCCGUGUGUCAUCCUGGAagu 5'
                   || | : |  |||||||   
   Ref:      5' aaaGGAAAGAAAAAGGACCUcgu 3'

   Energy:  -16.580000 kCal/Mol

Scores for this hit:
>mmu-miR-493	Mmu_CoupTF1	116.00	-16.58	4 21	232 254	17	64.71%	70.59%


   Forward:	Score: 104.000000  Q:4 to 18  R:193 to 216 Align Len (15) (73.33%) (80.00%)

   Query:    3' ggaccgUGUGU-CAUCCUGGAagu 5'
                      || ||  |||||:||   
   Ref:      5' aaggagACUCAUUUAGGAUCUgau 3'

   Energy:  -15.110000 kCal/Mol

Scores for this hit:
>mmu-miR-493	Mmu_CoupTF1	104.00	-15.11	4 18	193 216	15	73.33%	80.00%


   Forward:	Score: 103.000000  Q:3 to 22  R:296 to 315 Align Len (19) (73.68%) (73.68%)

   Query:    3' ggACCGUGUGUCAUCCUGGAAgu 5'
                  ||| | | || |||||| |  
   Ref:      5' uuUGG-A-AGAG-AGGACCAUga 3'

   Energy:  -17.180000 kCal/Mol

Scores for this hit:
>mmu-miR-493	Mmu_CoupTF1	103.00	-17.18	3 22	296 315	19	73.68%	73.68%


   Forward:	Score: 91.000000  Q:5 to 22  R:92 to 111 Align Len (17) (64.71%) (82.35%)

   Query:    3' ggACCGUGUGUCAUCCUGGaagu 5'
                  |||:|:: | | |||||    
   Ref:      5' gcUGGUAUG-A-U-GGACCaggc 3'

   Energy:  -19.030001 kCal/Mol

Scores for this hit:
>mmu-miR-493	Mmu_CoupTF1	91.00	-19.03	5 22	92 111	17	64.71%	82.35%

Score for this Scan:
Seq1,Seq2,Tot Score,Tot Energy,Max Score,Max Energy,Strand,Len1,Len2,Positions
>>mmu-miR-493	Mmu_CoupTF1	571.00	-85.07	157.00	-19.03	471	23	760	 321 232 193 296 92
Complete

Read Sequence:mmu-miR-129-5p (21 nt)
Read Sequence:Mmu_CoupTF1 (760 nt)
=-=-=-=-=-=-=-=-=-=-=-=-=-=-=-=-=-=-=-=-=-=-=-=-=-=-=-=-=-=-=-=
Performing Scan: mmu-miR-129-5p vs Mmu_CoupTF1
=-=-=-=-=-=-=-=-=-=-=-=-=-=-=-=-=-=-=-=-=-=-=-=-=-=-=-=-=-=-=-=

   Forward:	Score: 138.000000  Q:2 to 19  R:146 to 166 Align Len (17) (70.59%) (88.24%)

   Query:    3' cguUCGGGUCUGGCGUUUUUc 5'
                   ||||||  |:|||::|| 
   Ref:      5' agcAGCCCACUCUGCAGGAAu 3'

   Energy:  -23.450001 kCal/Mol

Scores for this hit:
>mmu-miR-129-5p	Mmu_CoupTF1	138.00	-23.45	2 19	146 166	17	70.59%	88.24%


   Forward:	Score: 118.000000  Q:4 to 19  R:166 to 186 Align Len (15) (60.00%) (86.67%)

   Query:    3' cguUCGGGUCUGGCGUUUuuc 5'
                   | ||:: :|:|||||   
   Ref:      5' ugcAACCUGAGCUGCAAAcca 3'

   Energy:  -16.820000 kCal/Mol

Scores for this hit:
>mmu-miR-129-5p	Mmu_CoupTF1	118.00	-16.82	4 19	166 186	15	60.00%	86.67%


   Forward:	Score: 104.000000  Q:2 to 8  R:60 to 80 Align Len (6) (83.33%) (100.00%)

   Query:    3' cguucgggucuggcGUUUUUc 5'
                              :||||| 
   Ref:      5' cccugaccaaggacUAAAAAg 3'

   Energy:  -15.420000 kCal/Mol

Scores for this hit:
>mmu-miR-129-5p	Mmu_CoupTF1	104.00	-15.42	2 8	60 80	6	83.33%	100.00%


   Forward:	Score: 97.000000  Q:4 to 15  R:104 to 126 Align Len (13) (69.23%) (84.62%)

   Query:    3' cguucggGUCUGG--CGUUUuuc 5'
                       |||:||  |||:|   
   Ref:      5' gaccaggCAGGCCAGGCAGAcgg 3'

   Energy:  -19.270000 kCal/Mol

Scores for this hit:
>mmu-miR-129-5p	Mmu_CoupTF1	97.00	-19.27	4 15	104 126	13	69.23%	84.62%

Score for this Scan:
Seq1,Seq2,Tot Score,Tot Energy,Max Score,Max Energy,Strand,Len1,Len2,Positions
>>mmu-miR-129-5p	Mmu_CoupTF1	457.00	-74.96	138.00	-23.45	472	21	760	 146 166 60 104
Complete

Read Sequence:mmu-miR-129-3p (22 nt)
Read Sequence:Mmu_CoupTF1 (760 nt)
=-=-=-=-=-=-=-=-=-=-=-=-=-=-=-=-=-=-=-=-=-=-=-=-=-=-=-=-=-=-=-=
Performing Scan: mmu-miR-129-3p vs Mmu_CoupTF1
=-=-=-=-=-=-=-=-=-=-=-=-=-=-=-=-=-=-=-=-=-=-=-=-=-=-=-=-=-=-=-=

   Forward:	Score: 133.000000  Q:2 to 14  R:116 to 137 Align Len (12) (75.00%) (83.33%)

   Query:    3' uacgaaaaaCCCCAUUCCCGAa 5'
                         |||  :|||||| 
   Ref:      5' caggcagacGGGAGGAGGGCUg 3'

   Energy:  -18.209999 kCal/Mol

Scores for this hit:
>mmu-miR-129-3p	Mmu_CoupTF1	133.00	-18.21	2 14	116 137	12	75.00%	83.33%

Score for this Scan:
Seq1,Seq2,Tot Score,Tot Energy,Max Score,Max Energy,Strand,Len1,Len2,Positions
>>mmu-miR-129-3p	Mmu_CoupTF1	133.00	-18.21	133.00	-18.21	473	22	760	 116
Complete

Read Sequence:mmu-miR-654-5p (22 nt)
Read Sequence:Mmu_CoupTF1 (760 nt)
=-=-=-=-=-=-=-=-=-=-=-=-=-=-=-=-=-=-=-=-=-=-=-=-=-=-=-=-=-=-=-=
Performing Scan: mmu-miR-654-5p vs Mmu_CoupTF1
=-=-=-=-=-=-=-=-=-=-=-=-=-=-=-=-=-=-=-=-=-=-=-=-=-=-=-=-=-=-=-=
Score for this Scan:
No Hits Found above Threshold
Complete

Read Sequence:mmu-miR-654-3p (22 nt)
Read Sequence:Mmu_CoupTF1 (760 nt)
=-=-=-=-=-=-=-=-=-=-=-=-=-=-=-=-=-=-=-=-=-=-=-=-=-=-=-=-=-=-=-=
Performing Scan: mmu-miR-654-3p vs Mmu_CoupTF1
=-=-=-=-=-=-=-=-=-=-=-=-=-=-=-=-=-=-=-=-=-=-=-=-=-=-=-=-=-=-=-=

   Forward:	Score: 123.000000  Q:3 to 19  R:95 to 114 Align Len (16) (75.00%) (81.25%)

   Query:    3' uuccACUACCAGUCGUCUGUau 5'
                    ||||||  | |||:||  
   Ref:      5' gguaUGAUGG--ACCAGGCAgg 3'

   Energy:  -16.170000 kCal/Mol

Scores for this hit:
>mmu-miR-654-3p	Mmu_CoupTF1	123.00	-16.17	3 19	95 114	16	75.00%	81.25%


   Forward:	Score: 117.000000  Q:3 to 15  R:105 to 127 Align Len (13) (76.92%) (84.62%)

   Query:    3' uuccacuaCCAGU-CGUCUGUau 5'
                        || || ||||||:  
   Ref:      5' accaggcaGGCCAGGCAGACGgg 3'

   Energy:  -17.420000 kCal/Mol

Scores for this hit:
>mmu-miR-654-3p	Mmu_CoupTF1	117.00	-17.42	3 15	105 127	13	76.92%	84.62%


   Forward:	Score: 112.000000  Q:2 to 20  R:351 to 372 Align Len (19) (63.16%) (84.21%)

   Query:    3' uucCA-CUACCAGUCGUCUGUAu 5'
                   || ||||| : |::||:|| 
   Ref:      5' auuGUGGAUGGAU-GUGGAUAUa 3'

   Energy:  -16.250000 kCal/Mol

Scores for this hit:
>mmu-miR-654-3p	Mmu_CoupTF1	112.00	-16.25	2 20	351 372	19	63.16%	84.21%

Score for this Scan:
Seq1,Seq2,Tot Score,Tot Energy,Max Score,Max Energy,Strand,Len1,Len2,Positions
>>mmu-miR-654-3p	Mmu_CoupTF1	352.00	-49.84	123.00	-17.42	475	22	760	 95 105 351
Complete

Read Sequence:mmu-miR-299* (22 nt)
Read Sequence:Mmu_CoupTF1 (760 nt)
=-=-=-=-=-=-=-=-=-=-=-=-=-=-=-=-=-=-=-=-=-=-=-=-=-=-=-=-=-=-=-=
Performing Scan: mmu-miR-299* vs Mmu_CoupTF1
=-=-=-=-=-=-=-=-=-=-=-=-=-=-=-=-=-=-=-=-=-=-=-=-=-=-=-=-=-=-=-=

   Forward:	Score: 107.000000  Q:2 to 21  R:86 to 108 Align Len (20) (65.00%) (80.00%)

   Query:    3' uaCAUAC-ACCCUGCCAUUUGGu 5'
                  | ||| ||| |:| |::||| 
   Ref:      5' ggGGAUGCUGGUAUGAUGGACCa 3'

   Energy:  -17.450001 kCal/Mol

Scores for this hit:
>mmu-miR-299*	Mmu_CoupTF1	107.00	-17.45	2 21	86 108	20	65.00%	80.00%

Score for this Scan:
Seq1,Seq2,Tot Score,Tot Energy,Max Score,Max Energy,Strand,Len1,Len2,Positions
>>mmu-miR-299*	Mmu_CoupTF1	107.00	-17.45	107.00	-17.45	476	22	760	 86
Complete

Read Sequence:mmu-miR-299 (22 nt)
Read Sequence:Mmu_CoupTF1 (760 nt)
=-=-=-=-=-=-=-=-=-=-=-=-=-=-=-=-=-=-=-=-=-=-=-=-=-=-=-=-=-=-=-=
Performing Scan: mmu-miR-299 vs Mmu_CoupTF1
=-=-=-=-=-=-=-=-=-=-=-=-=-=-=-=-=-=-=-=-=-=-=-=-=-=-=-=-=-=-=-=

   Forward:	Score: 105.000000  Q:4 to 10  R:1 to 21 Align Len (6) (100.00%) (100.00%)

   Query:    3' uucgccaaauggcAGGGUGuau 5'
                             ||||||   
   Ref:      5' -acuuuggguguuUCCCACcca 3'

   Energy:  -15.920000 kCal/Mol

Scores for this hit:
>mmu-miR-299	Mmu_CoupTF1	105.00	-15.92	4 10	1 21	6	100.00%	100.00%


   Forward:	Score: 104.000000  Q:2 to 18  R:396 to 419 Align Len (18) (55.56%) (77.78%)

   Query:    3' uucgcCAAAUGGC--AGGGUGUAu 5'
                     ||  ||:|  |||:|::| 
   Ref:      5' uggaaGUGGACUGAAUCCUAUGUa 3'

   Energy:  -18.309999 kCal/Mol

Scores for this hit:
>mmu-miR-299	Mmu_CoupTF1	104.00	-18.31	2 18	396 419	18	55.56%	77.78%

Score for this Scan:
Seq1,Seq2,Tot Score,Tot Energy,Max Score,Max Energy,Strand,Len1,Len2,Positions
>>mmu-miR-299	Mmu_CoupTF1	209.00	-34.23	105.00	-18.31	477	22	760	 1 396
Complete

Read Sequence:mmu-miR-18a (23 nt)
Read Sequence:Mmu_CoupTF1 (760 nt)
=-=-=-=-=-=-=-=-=-=-=-=-=-=-=-=-=-=-=-=-=-=-=-=-=-=-=-=-=-=-=-=
Performing Scan: mmu-miR-18a vs Mmu_CoupTF1
=-=-=-=-=-=-=-=-=-=-=-=-=-=-=-=-=-=-=-=-=-=-=-=-=-=-=-=-=-=-=-=

   Forward:	Score: 135.000000  Q:2 to 16  R:320 to 342 Align Len (14) (85.71%) (85.71%)

   Query:    3' gauagacgUGAUCUACGUGGAAu 5'
                        | |||||| ||||| 
   Ref:      5' uuuaauaaAAUAGAUGGACCUUc 3'

   Energy:  -15.230000 kCal/Mol

Scores for this hit:
>mmu-miR-18a	Mmu_CoupTF1	135.00	-15.23	2 16	320 342	14	85.71%	85.71%


   Forward:	Score: 114.000000  Q:3 to 21  R:153 to 175 Align Len (19) (78.95%) (78.95%)

   Query:    3' gauAGACGUGAUCUACG-UGGAau 5'
                   ||||||  | |||| ||||  
   Ref:      5' cacUCUGCAGGA-AUGCAACCUga 3'

   Energy:  -16.230000 kCal/Mol

Scores for this hit:
>mmu-miR-18a	Mmu_CoupTF1	114.00	-16.23	3 21	153 175	19	78.95%	78.95%

Score for this Scan:
Seq1,Seq2,Tot Score,Tot Energy,Max Score,Max Energy,Strand,Len1,Len2,Positions
>>mmu-miR-18a	Mmu_CoupTF1	249.00	-31.46	135.00	-16.23	478	23	760	 320 153
Complete

Read Sequence:mmu-miR-18a* (22 nt)
Read Sequence:Mmu_CoupTF1 (760 nt)
=-=-=-=-=-=-=-=-=-=-=-=-=-=-=-=-=-=-=-=-=-=-=-=-=-=-=-=-=-=-=-=
Performing Scan: mmu-miR-18a* vs Mmu_CoupTF1
=-=-=-=-=-=-=-=-=-=-=-=-=-=-=-=-=-=-=-=-=-=-=-=-=-=-=-=-=-=-=-=

   Forward:	Score: 115.000000  Q:2 to 21  R:128 to 151 Align Len (21) (57.14%) (66.67%)

   Query:    3' guCUUCC--UCGUGAAUCCCGUCa 5'
                  ||:||  :| |   || |||| 
   Ref:      5' agGAGGGCUGGGAACAAGAGCAGc 3'

   Energy:  -17.389999 kCal/Mol

Scores for this hit:
>mmu-miR-18a*	Mmu_CoupTF1	115.00	-17.39	2 21	128 151	21	57.14%	66.67%


   Forward:	Score: 94.000000  Q:6 to 20  R:190 to 214 Align Len (17) (76.47%) (82.35%)

   Query:    3' gucUUCCUC---GUGAAUCCcguca 5'
                   ||||||   ||:|||||     
   Ref:      5' gaaAAGGAGACUCAUUUAGGaucug 3'

   Energy:  -17.530001 kCal/Mol

Scores for this hit:
>mmu-miR-18a*	Mmu_CoupTF1	94.00	-17.53	6 20	190 214	17	76.47%	82.35%

Score for this Scan:
Seq1,Seq2,Tot Score,Tot Energy,Max Score,Max Energy,Strand,Len1,Len2,Positions
>>mmu-miR-18a*	Mmu_CoupTF1	209.00	-34.92	115.00	-17.53	479	22	760	 128 190
Complete

Read Sequence:mmu-miR-2135 (20 nt)
Read Sequence:Mmu_CoupTF1 (760 nt)
=-=-=-=-=-=-=-=-=-=-=-=-=-=-=-=-=-=-=-=-=-=-=-=-=-=-=-=-=-=-=-=
Performing Scan: mmu-miR-2135 vs Mmu_CoupTF1
=-=-=-=-=-=-=-=-=-=-=-=-=-=-=-=-=-=-=-=-=-=-=-=-=-=-=-=-=-=-=-=

   Forward:	Score: 120.000000  Q:2 to 19  R:602 to 626 Align Len (22) (59.09%) (77.27%)

   Query:    3' caAAG-CCGGGGU----UCUGGAGa 5'
                  ||| ||::|||    |||::|| 
   Ref:      5' uuUUCUGGUUCCAAACCAGAUUUCc 3'

   Energy:  -19.750000 kCal/Mol

Scores for this hit:
>mmu-miR-2135	Mmu_CoupTF1	120.00	-19.75	2 19	602 626	22	59.09%	77.27%

Score for this Scan:
Seq1,Seq2,Tot Score,Tot Energy,Max Score,Max Energy,Strand,Len1,Len2,Positions
>>mmu-miR-2135	Mmu_CoupTF1	120.00	-19.75	120.00	-19.75	480	20	760	 602
Complete

Read Sequence:mmu-miR-144 (20 nt)
Read Sequence:Mmu_CoupTF1 (760 nt)
=-=-=-=-=-=-=-=-=-=-=-=-=-=-=-=-=-=-=-=-=-=-=-=-=-=-=-=-=-=-=-=
Performing Scan: mmu-miR-144 vs Mmu_CoupTF1
=-=-=-=-=-=-=-=-=-=-=-=-=-=-=-=-=-=-=-=-=-=-=-=-=-=-=-=-=-=-=-=
Score for this Scan:
No Hits Found above Threshold
Complete

Read Sequence:mmu-miR-1944 (27 nt)
Read Sequence:Mmu_CoupTF1 (760 nt)
=-=-=-=-=-=-=-=-=-=-=-=-=-=-=-=-=-=-=-=-=-=-=-=-=-=-=-=-=-=-=-=
Performing Scan: mmu-miR-1944 vs Mmu_CoupTF1
=-=-=-=-=-=-=-=-=-=-=-=-=-=-=-=-=-=-=-=-=-=-=-=-=-=-=-=-=-=-=-=

   Forward:	Score: 149.000000  Q:2 to 23  R:355 to 384 Align Len (24) (62.50%) (79.17%)

   Query:    3' uuaguCUUGAAC---UGUAAGUCGUGUCUc 5'
                     |:|: ||   |:|||| |:||||| 
   Ref:      5' uggauGGAUGUGGAUAUAUUCUGUACAGAa 3'

   Energy:  -17.480000 kCal/Mol

Scores for this hit:
>mmu-miR-1944	Mmu_CoupTF1	149.00	-17.48	2 23	355 384	24	62.50%	79.17%


   Forward:	Score: 120.000000  Q:4 to 26  R:203 to 230 Align Len (23) (60.87%) (82.61%)

   Query:    3' uuAGUCUUGAACUGUA-AGUCGUGUcuc 5'
                  |:||:|: |||: | | ||:|||   
   Ref:      5' auUUAGGAUCUGAUCUGUAAGUACAuug 3'

   Energy:  -15.740000 kCal/Mol

Scores for this hit:
>mmu-miR-1944	Mmu_CoupTF1	120.00	-15.74	4 26	203 230	23	60.87%	82.61%

Score for this Scan:
Seq1,Seq2,Tot Score,Tot Energy,Max Score,Max Energy,Strand,Len1,Len2,Positions
>>mmu-miR-1944	Mmu_CoupTF1	269.00	-33.22	149.00	-17.48	482	27	760	 355 203
Complete

Read Sequence:mmu-miR-148a* (22 nt)
Read Sequence:Mmu_CoupTF1 (760 nt)
=-=-=-=-=-=-=-=-=-=-=-=-=-=-=-=-=-=-=-=-=-=-=-=-=-=-=-=-=-=-=-=
Performing Scan: mmu-miR-148a* vs Mmu_CoupTF1
=-=-=-=-=-=-=-=-=-=-=-=-=-=-=-=-=-=-=-=-=-=-=-=-=-=-=-=-=-=-=-=

   Forward:	Score: 117.000000  Q:3 to 21  R:691 to 716 Align Len (22) (63.64%) (77.27%)

   Query:    3' ucAGC-CUCACA--GAG-UCUUGAaa 5'
                  ||| |: |||  :|| ||||:|  
   Ref:      5' ugUCGAGGCUGUUCUUCAAGAAUUaa 3'

   Energy:  -15.480000 kCal/Mol

Scores for this hit:
>mmu-miR-148a*	Mmu_CoupTF1	117.00	-15.48	3 21	691 716	22	63.64%	77.27%


   Forward:	Score: 104.000000  Q:4 to 19  R:125 to 145 Align Len (15) (73.33%) (80.00%)

   Query:    3' ucagCCUCACAGAGUCUUGaaa 5'
                    |||| | || :||||   
   Ref:      5' gggaGGAG-GGCUGGGAACaag 3'

   Energy:  -16.160000 kCal/Mol

Scores for this hit:
>mmu-miR-148a*	Mmu_CoupTF1	104.00	-16.16	4 19	125 145	15	73.33%	80.00%

Score for this Scan:
Seq1,Seq2,Tot Score,Tot Energy,Max Score,Max Energy,Strand,Len1,Len2,Positions
>>mmu-miR-148a*	Mmu_CoupTF1	221.00	-31.64	117.00	-16.16	483	22	760	 691 125
Complete

Read Sequence:mmu-miR-148a (22 nt)
Read Sequence:Mmu_CoupTF1 (760 nt)
=-=-=-=-=-=-=-=-=-=-=-=-=-=-=-=-=-=-=-=-=-=-=-=-=-=-=-=-=-=-=-=
Performing Scan: mmu-miR-148a vs Mmu_CoupTF1
=-=-=-=-=-=-=-=-=-=-=-=-=-=-=-=-=-=-=-=-=-=-=-=-=-=-=-=-=-=-=-=

   Forward:	Score: 120.000000  Q:2 to 18  R:209 to 231 Align Len (17) (76.47%) (82.35%)

   Query:    3' uguuuCAAGACA-UCACGUGACu 5'
                     | ||||| ||| ||:|| 
   Ref:      5' gaucuGAUCUGUAAGUACAUUGg 3'

   Energy:  -16.080000 kCal/Mol

Scores for this hit:
>mmu-miR-148a	Mmu_CoupTF1	120.00	-16.08	2 18	209 231	17	76.47%	82.35%

Score for this Scan:
Seq1,Seq2,Tot Score,Tot Energy,Max Score,Max Energy,Strand,Len1,Len2,Positions
>>mmu-miR-148a	Mmu_CoupTF1	120.00	-16.08	120.00	-16.08	484	22	760	 209
Complete

Read Sequence:mmu-miR-598 (22 nt)
Read Sequence:Mmu_CoupTF1 (760 nt)
=-=-=-=-=-=-=-=-=-=-=-=-=-=-=-=-=-=-=-=-=-=-=-=-=-=-=-=-=-=-=-=
Performing Scan: mmu-miR-598 vs Mmu_CoupTF1
=-=-=-=-=-=-=-=-=-=-=-=-=-=-=-=-=-=-=-=-=-=-=-=-=-=-=-=-=-=-=-=

   Forward:	Score: 120.000000  Q:3 to 19  R:85 to 105 Align Len (16) (62.50%) (87.50%)

   Query:    3' auugCUACUGCUGCUACUGCau 5'
                    |||| :|:: ||||:|  
   Ref:      5' ugggGAUGCUGGU-AUGAUGga 3'

   Energy:  -15.800000 kCal/Mol

Scores for this hit:
>mmu-miR-598	Mmu_CoupTF1	120.00	-15.80	3 19	85 105	16	62.50%	87.50%

Score for this Scan:
Seq1,Seq2,Tot Score,Tot Energy,Max Score,Max Energy,Strand,Len1,Len2,Positions
>>mmu-miR-598	Mmu_CoupTF1	120.00	-15.80	120.00	-15.80	485	22	760	 85
Complete

Read Sequence:mmu-miR-760 (20 nt)
Read Sequence:Mmu_CoupTF1 (760 nt)
=-=-=-=-=-=-=-=-=-=-=-=-=-=-=-=-=-=-=-=-=-=-=-=-=-=-=-=-=-=-=-=
Performing Scan: mmu-miR-760 vs Mmu_CoupTF1
=-=-=-=-=-=-=-=-=-=-=-=-=-=-=-=-=-=-=-=-=-=-=-=-=-=-=-=-=-=-=-=

   Forward:	Score: 105.000000  Q:2 to 19  R:26 to 48 Align Len (20) (60.00%) (70.00%)

   Query:    3' agGGGUGUCU---GGGUCUCGGc 5'
                  |:| | ||   ||:|||| | 
   Ref:      5' ugCUCCCUGACUCCCUAGAGACu 3'

   Energy:  -20.260000 kCal/Mol

Scores for this hit:
>mmu-miR-760	Mmu_CoupTF1	105.00	-20.26	2 19	26 48	20	60.00%	70.00%


   Forward:	Score: 103.000000  Q:2 to 16  R:160 to 179 Align Len (14) (57.14%) (78.57%)

   Query:    3' aggggUGUCUGGGUCUCGGc 5'
                     |:: | || ||||: 
   Ref:      5' caggaAUGCAACCUGAGCUg 3'

   Energy:  -16.110001 kCal/Mol

Scores for this hit:
>mmu-miR-760	Mmu_CoupTF1	103.00	-16.11	2 16	160 179	14	57.14%	78.57%


   Forward:	Score: 91.000000  Q:5 to 18  R:103 to 127 Align Len (18) (66.67%) (72.22%)

   Query:    3' aggGGU--GUCUGG---GUCUcggc 5'
                   |||  |||:||   ||||    
   Ref:      5' ggaCCAGGCAGGCCAGGCAGAcggg 3'

   Energy:  -22.110001 kCal/Mol

Scores for this hit:
>mmu-miR-760	Mmu_CoupTF1	91.00	-22.11	5 18	103 127	18	66.67%	72.22%

Score for this Scan:
Seq1,Seq2,Tot Score,Tot Energy,Max Score,Max Energy,Strand,Len1,Len2,Positions
>>mmu-miR-760	Mmu_CoupTF1	299.00	-58.48	105.00	-22.11	486	20	760	 26 160 103
Complete

Read Sequence:mmu-miR-7b (23 nt)
Read Sequence:Mmu_CoupTF1 (760 nt)
=-=-=-=-=-=-=-=-=-=-=-=-=-=-=-=-=-=-=-=-=-=-=-=-=-=-=-=-=-=-=-=
Performing Scan: mmu-miR-7b vs Mmu_CoupTF1
=-=-=-=-=-=-=-=-=-=-=-=-=-=-=-=-=-=-=-=-=-=-=-=-=-=-=-=-=-=-=-=
Score for this Scan:
No Hits Found above Threshold
Complete

Read Sequence:mmu-miR-465c-5p (22 nt)
Read Sequence:Mmu_CoupTF1 (760 nt)
=-=-=-=-=-=-=-=-=-=-=-=-=-=-=-=-=-=-=-=-=-=-=-=-=-=-=-=-=-=-=-=
Performing Scan: mmu-miR-465c-5p vs Mmu_CoupTF1
=-=-=-=-=-=-=-=-=-=-=-=-=-=-=-=-=-=-=-=-=-=-=-=-=-=-=-=-=-=-=-=

   Forward:	Score: 102.000000  Q:3 to 21  R:143 to 163 Align Len (18) (72.22%) (77.78%)

   Query:    3' guCUAGUCGCGGUAAGAUUUau 5'
                  || |||| ||| |||: |  
   Ref:      5' aaGAGCAGC-CCACUCUGCAgg 3'

   Energy:  -15.960000 kCal/Mol

Scores for this hit:
>mmu-miR-465c-5p	Mmu_CoupTF1	102.00	-15.96	3 21	143 163	18	72.22%	77.78%

Score for this Scan:
Seq1,Seq2,Tot Score,Tot Energy,Max Score,Max Energy,Strand,Len1,Len2,Positions
>>mmu-miR-465c-5p	Mmu_CoupTF1	102.00	-15.96	102.00	-15.96	488	22	760	 143
Complete

Read Sequence:mmu-miR-465c-3p (22 nt)
Read Sequence:Mmu_CoupTF1 (760 nt)
=-=-=-=-=-=-=-=-=-=-=-=-=-=-=-=-=-=-=-=-=-=-=-=-=-=-=-=-=-=-=-=
Performing Scan: mmu-miR-465c-3p vs Mmu_CoupTF1
=-=-=-=-=-=-=-=-=-=-=-=-=-=-=-=-=-=-=-=-=-=-=-=-=-=-=-=-=-=-=-=

   Forward:	Score: 126.000000  Q:3 to 20  R:43 to 67 Align Len (20) (60.00%) (70.00%)

   Query:    3' agaUGAAUCUUU---CCGGGACUag 5'
                   ||| |||::     ||||||  
   Ref:      5' gagACUAAGAGGACUCUCCCUGAcc 3'

   Energy:  -17.620001 kCal/Mol

Scores for this hit:
>mmu-miR-465c-3p	Mmu_CoupTF1	126.00	-17.62	3 20	43 67	20	60.00%	70.00%


   Forward:	Score: 115.000000  Q:2 to 20  R:196 to 217 Align Len (18) (66.67%) (72.22%)

   Query:    3' agaUGAAUCUUUCCGGGACUAg 5'
                   ||| |   ||| :||||| 
   Ref:      5' gagACUCAUUUAGGAUCUGAUc 3'

   Energy:  -17.459999 kCal/Mol

Scores for this hit:
>mmu-miR-465c-3p	Mmu_CoupTF1	115.00	-17.46	2 20	196 217	18	66.67%	72.22%


   Forward:	Score: 110.000000  Q:3 to 16  R:295 to 317 Align Len (14) (78.57%) (85.71%)

   Query:    3' agaugaaUCUUUCC-GGGACUag 5'
                       |||:||| || |||  
   Ref:      5' auuuggaAGAGAGGACCAUGAga 3'

   Energy:  -15.080000 kCal/Mol

Scores for this hit:
>mmu-miR-465c-3p	Mmu_CoupTF1	110.00	-15.08	3 16	295 317	14	78.57%	85.71%


   Forward:	Score: 100.000000  Q:3 to 8  R:156 to 177 Align Len (5) (100.00%) (100.00%)

   Query:    3' agaugaaucuuuccgGGACUag 5'
                               |||||  
   Ref:      5' ucugcaggaaugcaaCCUGAgc 3'

   Energy:  -15.110000 kCal/Mol

Scores for this hit:
>mmu-miR-465c-3p	Mmu_CoupTF1	100.00	-15.11	3 8	156 177	5	100.00%	100.00%

Score for this Scan:
Seq1,Seq2,Tot Score,Tot Energy,Max Score,Max Energy,Strand,Len1,Len2,Positions
>>mmu-miR-465c-3p	Mmu_CoupTF1	451.00	-65.27	126.00	-17.62	489	22	760	 43 196 295 156
Complete

Read Sequence:mmu-miR-455* (22 nt)
Read Sequence:Mmu_CoupTF1 (760 nt)
=-=-=-=-=-=-=-=-=-=-=-=-=-=-=-=-=-=-=-=-=-=-=-=-=-=-=-=-=-=-=-=
Performing Scan: mmu-miR-455* vs Mmu_CoupTF1
=-=-=-=-=-=-=-=-=-=-=-=-=-=-=-=-=-=-=-=-=-=-=-=-=-=-=-=-=-=-=-=

   Forward:	Score: 96.000000  Q:5 to 21  R:96 to 116 Align Len (17) (70.59%) (76.47%)

   Query:    3' gcUAC-AUCAGGUUUCCGUguau 5'
                  ||| |:| ||  |||||    
   Ref:      5' guAUGAUGGACC--AGGCAggcc 3'

   Energy:  -15.990000 kCal/Mol

Scores for this hit:
>mmu-miR-455*	Mmu_CoupTF1	96.00	-15.99	5 21	96 116	17	70.59%	76.47%

Score for this Scan:
Seq1,Seq2,Tot Score,Tot Energy,Max Score,Max Energy,Strand,Len1,Len2,Positions
>>mmu-miR-455*	Mmu_CoupTF1	96.00	-15.99	96.00	-15.99	490	22	760	 96
Complete

Read Sequence:mmu-miR-455 (21 nt)
Read Sequence:Mmu_CoupTF1 (760 nt)
=-=-=-=-=-=-=-=-=-=-=-=-=-=-=-=-=-=-=-=-=-=-=-=-=-=-=-=-=-=-=-=
Performing Scan: mmu-miR-455 vs Mmu_CoupTF1
=-=-=-=-=-=-=-=-=-=-=-=-=-=-=-=-=-=-=-=-=-=-=-=-=-=-=-=-=-=-=-=

   Forward:	Score: 161.000000  Q:2 to 18  R:389 to 409 Align Len (16) (81.25%) (81.25%)

   Query:    3' cacaUAUACGGGCACCUGACg 5'
                    |||||   |||||||| 
   Ref:      5' acucAUAUGGAAGUGGACUGa 3'

   Energy:  -20.209999 kCal/Mol

Scores for this hit:
>mmu-miR-455	Mmu_CoupTF1	161.00	-20.21	2 18	389 409	16	81.25%	81.25%


   Forward:	Score: 107.000000  Q:4 to 20  R:352 to 372 Align Len (16) (62.50%) (81.25%)

   Query:    3' caCAUAUACGGGCACCUGacg 5'
                  ||: |||  :|||||:   
   Ref:      5' uuGUGGAUGGAUGUGGAUaua 3'

   Energy:  -15.690000 kCal/Mol

Scores for this hit:
>mmu-miR-455	Mmu_CoupTF1	107.00	-15.69	4 20	352 372	16	62.50%	81.25%

Score for this Scan:
Seq1,Seq2,Tot Score,Tot Energy,Max Score,Max Energy,Strand,Len1,Len2,Positions
>>mmu-miR-455	Mmu_CoupTF1	268.00	-35.90	161.00	-20.21	491	21	760	 389 352
Complete

Read Sequence:mmu-miR-1195 (23 nt)
Read Sequence:Mmu_CoupTF1 (760 nt)
=-=-=-=-=-=-=-=-=-=-=-=-=-=-=-=-=-=-=-=-=-=-=-=-=-=-=-=-=-=-=-=
Performing Scan: mmu-miR-1195 vs Mmu_CoupTF1
=-=-=-=-=-=-=-=-=-=-=-=-=-=-=-=-=-=-=-=-=-=-=-=-=-=-=-=-=-=-=-=

   Forward:	Score: 103.000000  Q:3 to 21  R:156 to 180 Align Len (20) (60.00%) (70.00%)

   Query:    3' acuCGUCCGACCG--GAGCUUGAgu 5'
                   |||||   ||  | :||:||  
   Ref:      5' ucuGCAGGAAUGCAACCUGAGCUgc 3'

   Energy:  -18.090000 kCal/Mol

Scores for this hit:
>mmu-miR-1195	Mmu_CoupTF1	103.00	-18.09	3 21	156 180	20	60.00%	70.00%


   Forward:	Score: 93.000000  Q:4 to 22  R:123 to 145 Align Len (18) (61.11%) (72.22%)

   Query:    3' acUCGUCCGACCGGAGCUUGagu 5'
                  :| |||  |||:  ||||   
   Ref:      5' acGGGAGGAGGGCUGGGAACaag 3'

   Energy:  -19.400000 kCal/Mol

Scores for this hit:
>mmu-miR-1195	Mmu_CoupTF1	93.00	-19.40	4 22	123 145	18	61.11%	72.22%


   Forward:	Score: 93.000000  Q:3 to 19  R:691 to 716 Align Len (19) (63.16%) (73.68%)

   Query:    3' acucgUCCGACCGGA---GCUUGAgu 5'
                     |||||| :||    |||:|  
   Ref:      5' ugucgAGGCUGUUCUUCAAGAAUUaa 3'

   Energy:  -16.389999 kCal/Mol

Scores for this hit:
>mmu-miR-1195	Mmu_CoupTF1	93.00	-16.39	3 19	691 716	19	63.16%	73.68%

Score for this Scan:
Seq1,Seq2,Tot Score,Tot Energy,Max Score,Max Energy,Strand,Len1,Len2,Positions
>>mmu-miR-1195	Mmu_CoupTF1	289.00	-53.88	103.00	-19.40	492	23	760	 156 123 691
Complete

Read Sequence:mmu-miR-691 (22 nt)
Read Sequence:Mmu_CoupTF1 (760 nt)
=-=-=-=-=-=-=-=-=-=-=-=-=-=-=-=-=-=-=-=-=-=-=-=-=-=-=-=-=-=-=-=
Performing Scan: mmu-miR-691 vs Mmu_CoupTF1
=-=-=-=-=-=-=-=-=-=-=-=-=-=-=-=-=-=-=-=-=-=-=-=-=-=-=-=-=-=-=-=

   Forward:	Score: 135.000000  Q:2 to 16  R:145 to 166 Align Len (14) (85.71%) (85.71%)

   Query:    3' aaaagacGGAGAGAAGUCCUUa 5'
                       || |||| |||||| 
   Ref:      5' gagcagcCCACUCUGCAGGAAu 3'

   Energy:  -20.500000 kCal/Mol

Scores for this hit:
>mmu-miR-691	Mmu_CoupTF1	135.00	-20.50	2 16	145 166	14	85.71%	85.71%


   Forward:	Score: 132.000000  Q:2 to 17  R:692 to 713 Align Len (15) (73.33%) (86.67%)

   Query:    3' aaaagaCGGAGAGAAGUCCUUa 5'
                      ||: :|||||| ||| 
   Ref:      5' gucgagGCUGUUCUUCAAGAAu 3'

   Energy:  -15.870000 kCal/Mol

Scores for this hit:
>mmu-miR-691	Mmu_CoupTF1	132.00	-15.87	2 17	692 713	15	73.33%	86.67%

Score for this Scan:
Seq1,Seq2,Tot Score,Tot Energy,Max Score,Max Energy,Strand,Len1,Len2,Positions
>>mmu-miR-691	Mmu_CoupTF1	267.00	-36.37	135.00	-20.50	493	22	760	 145 692
Complete

Read Sequence:mmu-miR-719 (22 nt)
Read Sequence:Mmu_CoupTF1 (760 nt)
=-=-=-=-=-=-=-=-=-=-=-=-=-=-=-=-=-=-=-=-=-=-=-=-=-=-=-=-=-=-=-=
Performing Scan: mmu-miR-719 vs Mmu_CoupTF1
=-=-=-=-=-=-=-=-=-=-=-=-=-=-=-=-=-=-=-=-=-=-=-=-=-=-=-=-=-=-=-=
Score for this Scan:
No Hits Found above Threshold
Complete

Read Sequence:mmu-miR-721 (21 nt)
Read Sequence:Mmu_CoupTF1 (760 nt)
=-=-=-=-=-=-=-=-=-=-=-=-=-=-=-=-=-=-=-=-=-=-=-=-=-=-=-=-=-=-=-=
Performing Scan: mmu-miR-721 vs Mmu_CoupTF1
=-=-=-=-=-=-=-=-=-=-=-=-=-=-=-=-=-=-=-=-=-=-=-=-=-=-=-=-=-=-=-=
Score for this Scan:
No Hits Found above Threshold
Complete

Read Sequence:mmu-miR-133a* (21 nt)
Read Sequence:Mmu_CoupTF1 (760 nt)
=-=-=-=-=-=-=-=-=-=-=-=-=-=-=-=-=-=-=-=-=-=-=-=-=-=-=-=-=-=-=-=
Performing Scan: mmu-miR-133a* vs Mmu_CoupTF1
=-=-=-=-=-=-=-=-=-=-=-=-=-=-=-=-=-=-=-=-=-=-=-=-=-=-=-=-=-=-=-=

   Forward:	Score: 100.000000  Q:2 to 7  R:601 to 621 Align Len (5) (100.00%) (100.00%)

   Query:    3' uaaaccaagguaaaaUGGUCg 5'
                               ||||| 
   Ref:      5' uuuuucugguuccaaACCAGa 3'

   Energy:  -19.860001 kCal/Mol

Scores for this hit:
>mmu-miR-133a*	Mmu_CoupTF1	100.00	-19.86	2 7	601 621	5	100.00%	100.00%

Score for this Scan:
Seq1,Seq2,Tot Score,Tot Energy,Max Score,Max Energy,Strand,Len1,Len2,Positions
>>mmu-miR-133a*	Mmu_CoupTF1	100.00	-19.86	100.00	-19.86	496	21	760	 601
Complete

Read Sequence:mmu-miR-133a (22 nt)
Read Sequence:Mmu_CoupTF1 (760 nt)
=-=-=-=-=-=-=-=-=-=-=-=-=-=-=-=-=-=-=-=-=-=-=-=-=-=-=-=-=-=-=-=
Performing Scan: mmu-miR-133a vs Mmu_CoupTF1
=-=-=-=-=-=-=-=-=-=-=-=-=-=-=-=-=-=-=-=-=-=-=-=-=-=-=-=-=-=-=-=

   Forward:	Score: 144.000000  Q:2 to 21  R:90 to 110 Align Len (20) (75.00%) (80.00%)
[truncated: 232,971 more chars]
